# Supplementary material for: Multiscale topology in interactomic network: from transcriptome to antiaddiction drug repurposing
Source: Brief Bioinform. 2024 Mar 14;25(2):bbae054. doi: 10.1093/bib/bbae054 (PMC10948341; doi:10.1093/bib/bbae054)
Supplement: supporting_information_bbae054 [file supporting_information_bbae054.xlsx]

## Sheet: DEG_result_opioid
P.Value	t	B	log2FoldChange	geneName
1.16e-05	-5.37678	2.90912	1.57329	FHL1
3.22e-05	-4.99445	2.08727	1.58213	PDE6D
5.66e-05	4.78252	1.62721	-2.37656	ZNF771
6.09e-05	4.75524	1.56784	-1.76196	TBX1
6.57e-05	4.72701	1.50636	-1.61477	GCAT
7.24e-05	4.69056	1.42692	-1.92962	TMEM143
0.000118	4.50863	1.02997	-1.83469	IGKC
0.000124	-4.48906	0.98723	1.41396	GOLPH3L
0.000148	4.42141	0.83949	-1.77688	GYPA
0.000157	4.3993	0.79121	-1.97673	SKAP2
0.000201	-4.30694	0.58955	1.26019	MYCN
0.000235	4.24835	0.46172	-1.00033	INTS1
0.000236	4.24628	0.4572	-1.46182	CHAF1A
0.000257	4.21395	0.3867	-1.01565	TRMT1
0.000311	4.14283	0.23173	-1.03798	SMARCD2
0.000316	4.13563	0.21607	-1.22507	LTBP1
0.000316	4.13562	0.21603	-1.61556	IL4
0.000317	4.13523	0.21518	-1.5943	ZGPAT
0.000345	-4.10335	0.14581	2.15237	MED13L
0.000345	4.10319	0.14546	-1.32598	CEP131
0.000376	4.07007	0.07343	-1.57205	TCIRG1
0.000384	-4.06192	0.05573	1.83265	APC
0.000386	4.06071	0.05309	-1.94819	S100A5
0.000396	-4.051	0.032	1.55306	FAS
0.000407	-4.03997	0.00803	1.17084	GBAS
0.000435	-4.0154	-0.04532	1.06646	B4GALT6
0.000442	-4.00927	-0.05862	1.02168	DCTN4
0.000457	3.99645	-0.08643	-1.67181	ZSCAN16
0.000459	-3.99468	-0.09026	1.83813	HCG4
0.00052	3.94677	-0.1941	-1.13964	KHK
0.000593	-3.89681	-0.3022	1.43573	BAZ1A
0.000618	3.88109	-0.33615	-1.23725	ZNF408
0.000649	-3.86247	-0.37635	1.10673	SRR
0.0007	-3.83361	-0.4386	1.04958	ASTN1
0.000717	3.82422	-0.45885	-1.389	PIAS4
0.000728	3.8186	-0.47094	-1.59652	FUT4
0.000731	3.81705	-0.47429	-1.08341	ALDH1A2
0.000738	3.8131	-0.4828	-2.18987	FOXE1
0.000746	3.80938	-0.49079	-1.20839	AIF1
0.000757	-3.80348	-0.50349	1.02995	HMGN4
0.00078	3.79187	-0.52848	-1.74181	NUP188
0.000784	3.78986	-0.53281	-1.07291	EEF1D
0.000799	-3.78259	-0.54845	1.71336	DEDD
0.000802	3.78141	-0.55097	-1.09103	PTMA
0.000805	3.77979	-0.55446	-1.56177	ICMT
0.000815	3.77502	-0.56471	-1.68817	ASIP
0.000817	3.77424	-0.56641	-1.46062	TSSC4
0.000824	3.77093	-0.5735	-1.19086	MCM5
0.000849	-3.75955	-0.59795	1.18574	PRKAR2B
0.000863	-3.75337	-0.61124	1.50086	GABRB3
0.000876	-3.74745	-0.62394	1.58154	SCN3A
0.000902	3.73597	-0.64856	-1.74474	CERS4
0.00093	3.72424	-0.67371	-1.38161	SPRED2
0.000942	-3.71932	-0.68426	1.21345	ATP6V1G2
0.000967	3.70924	-0.70586	-1.94417	F5
0.001008	3.69339	-0.73979	-1.18529	OR2H1
0.001021	-3.68826	-0.75077	1.72068	HIPK1
0.001074	3.66895	-0.79205	-1.48042	STK19
0.001134	3.64792	-0.83696	-1.68808	SOX4
0.001143	-3.64465	-0.84393	1.09084	FAM65B
0.001146	-3.64388	-0.84557	1.63792	RRAS
0.001187	3.63012	-0.87491	-1.31734	ANGPT4
0.001198	-3.62656	-0.8825	1.20391	HRH1
0.001243	-3.61235	-0.91277	1.38067	B3GNT2
0.001302	-3.59424	-0.9513	1.01604	DHX57
0.001308	-3.59246	-0.95509	1.38506	TBL1XR1
0.001322	-3.58841	-0.96369	1.98519	GIT2
0.001339	3.58339	-0.97437	-1.83037	MTHFR
0.001389	3.56926	-1.00438	-1.00325	PIGQ
0.001396	-3.56713	-1.00891	1.21211	TRO
0.001397	3.56687	-1.00944	-1.07059	NTSR1
0.001442	3.55465	-1.03538	-1.57533	RRBP1
0.001472	3.54649	-1.05266	-1.02437	MTG1
0.001531	-3.53129	-1.08486	1.724	GPR137
0.001541	-3.5287	-1.09035	1.39896	CD164
0.001559	3.52428	-1.0997	-1.09218	HMGB1
0.001566	3.52234	-1.10379	-1.37579	NTN3
0.00157	3.52147	-1.10564	-1.61652	BUB1
0.001585	-3.51778	-1.11345	1.52612	DNAJB9
0.001595	3.51533	-1.11863	-1.52656	TF
0.001607	-3.51237	-1.12489	1.42814	TRIM17
0.001691	-3.49236	-1.16716	1.22233	SLC25A15
0.001716	-3.48666	-1.17917	1.16094	HSF2
0.001717	3.48647	-1.17958	-1.13169	DNAJB2
0.001803	3.46731	-1.21996	-1.08502	EXTL1
0.001817	-3.46423	-1.22646	1.61963	MCTP1
0.001819	3.46384	-1.22727	-1.70333	ZNF37BP
0.001839	-3.45961	-1.23618	1.28576	YWHAZ
0.001857	-3.45574	-1.24432	1.06467	TK1
0.001857	3.45572	-1.24436	-1.42969	GPR37
0.001862	3.45475	-1.2464	-1.25329	RAB40B
0.001911	-3.44444	-1.2681	1.33892	MIPEP
0.001924	3.44191	-1.2734	-1.05465	DOHH
0.001929	-3.4409	-1.27552	1.27543	LRP6
0.001958	3.43505	-1.28783	-1.04025	KRT15
0.001977	3.4311	-1.29612	-1.35491	STAT6
0.001996	3.42748	-1.30372	-1.20575	ZNF460
0.002025	-3.42173	-1.31579	1.64358	TIMP3
0.002107	3.40607	-1.34861	-1.33094	APOL2
0.002142	-3.39961	-1.36214	1.25139	BLZF1
0.002153	3.39761	-1.36634	-1.86855	ZNF157
0.002156	-3.39716	-1.36727	1.17999	ENC1
0.002157	3.3969	-1.36782	-1.0536	PRPF6
0.002185	3.39184	-1.37842	-1.32979	PDPN
0.002186	3.39166	-1.37878	-1.41692	CSPG4
0.00219	-3.39088	-1.38042	1.26739	INPP4A
0.002196	3.38991	-1.38246	-1.76184	PIDD1
0.002218	3.38586	-1.39093	-1.51648	FDXR
0.002331	3.36638	-1.43162	-1.04741	NCF1
0.00239	3.35637	-1.45251	-1.2427	RHEB
0.002478	3.34211	-1.48223	-1.46688	NOC4L
0.002514	3.33648	-1.49396	-1.17493	UCP1
0.002521	-3.33536	-1.49629	1.21282	NCOA1
0.002556	-3.32988	-1.50769	1.00897	ADH5
0.00267	3.31261	-1.5436	-1.34197	PAPPA
0.00268	3.31103	-1.54687	-1.26073	GJC2
0.002682	-3.31071	-1.54753	1.16497	GATM
0.002757	3.29981	-1.57017	-1.37984	WNT8B
0.002804	3.29315	-1.58397	-2.01845	ANKZF1
0.002877	3.28294	-1.60513	-1.04137	FRMD4A
0.002888	3.28133	-1.60846	-1.25891	KANK3
0.002914	3.27787	-1.61563	-1.48648	CDKN1C
0.002914	3.27781	-1.61574	-1.04937	EDF1
0.002917	-3.27736	-1.61668	1.1135	OPA3
0.00295	-3.27288	-1.62595	1.28531	KBTBD4
0.002962	-3.27126	-1.62929	1.13935	AKAP11
0.00297	-3.27029	-1.6313	1.71359	HPCAL1
0.003007	3.26525	-1.64173	-1.54426	SORT1
0.003014	-3.26433	-1.64362	1.19154	CAP2
0.003026	-3.26277	-1.64685	1.70282	EFCAB1
0.003089	-3.25459	-1.66374	1.03415	SPATA5L1
0.003095	3.25382	-1.66533	-1.14855	TFEB
0.003113	-3.25148	-1.67016	1.75544	ZWILCH
0.003137	-3.2484	-1.67651	1.04909	BTN3A3
0.003173	3.24387	-1.68587	-1.32598	EIF5A2
0.003215	3.23864	-1.69664	-1.36863	FGF18
0.003245	-3.23485	-1.70444	1.39013	RET
0.003253	-3.23392	-1.70636	1.03677	PCBP2
0.003366	3.22029	-1.73443	-1.06549	QPCTL
0.00341	3.21509	-1.74511	-1.13617	LUNAR1
0.003451	3.21024	-1.75509	-1.03151	RAP1GAP
0.003502	-3.2044	-1.76707	1.47244	WARS
0.003537	3.20039	-1.7753	-1.10096	2023-09-09
0.003538	-3.20028	-1.77553	1.25342	OCLN
0.003593	3.19416	-1.78809	-1.56495	SLC16A5
0.003663	3.18642	-1.80396	-1.12375	EFNA1
0.003683	-3.18415	-1.8086	1.54076	DRD1
0.003688	3.18363	-1.80966	-1.37809	AKR1C4
0.003729	3.17924	-1.81866	-1.07778	PFKFB2
0.003999	3.15105	-1.87627	-1.03276	LUC7L3
0.004002	3.15078	-1.87683	-1.1301	PACS1
0.004034	3.14759	-1.88333	-1.16106	AP1G2
0.004058	3.14516	-1.88828	-1.30497	ZNF444
0.004083	-3.14271	-1.89327	1.10859	PRKAR1A
0.004091	3.14198	-1.89477	-1.47855	TFAP2A
0.004098	-3.14123	-1.89629	1.18114	HSD17B6
0.004179	-3.13332	-1.9124	1.44815	FOXI1
0.004217	3.12965	-1.91988	-1.23277	SMG5
0.004233	3.12818	-1.92288	-1.16109	FASTK
0.004324	3.11962	-1.94028	-1.13509	DKKL1
0.004361	3.11616	-1.94731	-1.06977	ZNF783
0.00449	3.10437	-1.97124	-1.69821	TNFAIP2
0.004564	3.0977	-1.98477	-1.19708	RBM25
0.004575	-3.09671	-1.98677	2.09187	WBP11
0.004588	3.0956	-1.98901	-1.06411	PLEKHG3
0.004611	-3.09353	-1.99322	1.00786	PRDX3
0.00467	3.08837	-2.00367	-1.17955	CXCR6
0.004677	-3.08777	-2.00488	1.25505	PIBF1
0.004759	3.08073	-2.01914	-1.18252	IL17B
0.004762	-3.08049	-2.01962	1.30648	FRZB
0.004816	-3.0759	-2.02889	1.55577	SOX5
0.004817	3.07581	-2.02907	-1.29827	HLA-DQB1
0.004823	-3.07537	-2.02996	1.13541	ACOT7
0.004849	-3.07317	-2.03442	1.5249	PEG3
0.00486	3.07222	-2.03633	-1.31896	DDX28
0.004924	3.06691	-2.04707	-1.49335	ALDOAP2
0.004993	3.06128	-2.05841	-1.18859	ARNT
0.005079	3.05432	-2.07244	-2.04959	RAPGEF3
0.005087	3.05364	-2.07383	-1.40337	DES
0.005095	-3.05303	-2.07505	1.32235	RFX7
0.005131	3.05012	-2.08091	-1.05588	BRF1
0.005131	-3.05012	-2.08092	1.21073	LMF1
0.005153	3.04843	-2.08432	-1.35882	MYH11
0.005243	3.04138	-2.09851	-1.048	ADCY9
0.005244	3.04127	-2.09873	-1.00056	HBEGF
0.005247	3.04108	-2.09912	-1.07444	PML
0.005266	-3.03961	-2.10207	1.29256	SMIM8
0.00529	3.03769	-2.10594	-1.0236	RRBP1
0.005314	3.03591	-2.10951	-1.00457	PRR11
0.005347	3.03338	-2.1146	-1.22642	BMX
0.005361	-3.03231	-2.11675	1.27337	EIF1AX
0.005459	-3.02488	-2.13167	1.14138	TPD52
0.005484	3.02305	-2.13535	-1.33302	ARC
0.005525	3.02001	-2.14145	-1.48167	SMR3B
0.005543	-3.01867	-2.14413	1.59256	NTRK2
0.005553	-3.01793	-2.14561	1.3011	EID1
0.005567	-3.0169	-2.14768	1.11185	DLEC1
0.005576	3.0162	-2.14909	-1.06775	PECAM1
0.005711	-3.00644	-2.16864	1.26406	XPO7
0.005717	-3.00603	-2.16947	1.10014	GABRA2
0.005724	3.00555	-2.17043	-1.1493	TP63
0.005769	3.00233	-2.17687	-1.01082	PPFIBP1
0.005781	-3.00145	-2.17864	1.06688	GPLD1
0.005812	-2.99926	-2.18302	1.41688	CAMK1G
0.005848	2.99673	-2.18807	-1.28277	SLC17A2
0.005851	-2.9965	-2.18853	1.04612	RRAGB
0.005879	-2.9946	-2.19234	1.23544	TSEN2
0.005946	2.9899	-2.20172	-1.06274	GALNT10
0.005971	2.98819	-2.20515	-1.42187	EIF5B
0.005973	2.9881	-2.20532	-1.21609	CDC42EP2
0.006003	2.98598	-2.20954	-1.09119	HAUS2
0.006036	-2.98376	-2.21398	1.11956	REL
0.006068	2.98161	-2.21827	-1.13092	FAM46C
0.006073	2.98127	-2.21895	-1.1943	NLRP3
0.006075	-2.9811	-2.21929	1.0377	MAT2A
0.006083	-2.98062	-2.22026	1.71209	PGK1
0.006125	2.97776	-2.22596	-1.29871	TPM2
0.006126	2.97768	-2.22611	-1.42441	EXOC3
0.006198	-2.97292	-2.23561	1.45614	MINK1
0.006225	-2.97112	-2.23919	1.46117	IGFBP7
0.006271	2.96806	-2.24529	-1.50033	TCAP
0.006318	-2.96503	-2.25131	1.06835	H2AFV
0.006342	2.96347	-2.25442	-1.30456	RIN3
0.006348	-2.96307	-2.25522	1.14118	MAP2K1
0.006438	2.9573	-2.2667	-1.48949	NUP160
0.006458	2.95598	-2.26932	-1.19556	TRIM33
0.006475	2.9549	-2.27147	-1.00008	P3H4
0.006539	-2.95086	-2.27949	1.0017	DZIP1
0.006714	2.93995	-2.30115	-1.41795	REXO4
0.006752	2.93767	-2.30567	-1.08261	ZC3H7B
0.006983	2.92374	-2.33325	-1.35689	CCHCR1
0.007053	2.91965	-2.34135	-1.18219	SIL1
0.007077	2.91825	-2.34411	-1.00544	ITGA3
0.007083	2.91786	-2.34488	-1.02124	PSPN
0.007087	2.91767	-2.34527	-1.36651	ACSM3
0.007104	-2.91667	-2.34724	1.01028	CACNA2D1
0.00714	2.91453	-2.35146	-1.21444	PTK6
0.007166	-2.91305	-2.35438	1.16886	GPR88
0.007178	-2.91238	-2.35572	1.37968	PDE10A
0.007215	2.91026	-2.35989	-1.04136	PPFIBP1
0.00722	2.90995	-2.3605	-1.04946	CFDP1
0.007307	2.90498	-2.37031	-1.56828	EHD1
0.007311	2.90474	-2.37079	-1.27464	IL36RN
0.007345	-2.90281	-2.37459	1.54693	ARHGEF10
0.007346	-2.90279	-2.37464	1.40337	STAM2
0.007362	-2.90187	-2.37646	1.07252	CDYL
0.007363	2.90182	-2.37656	-1.12035	BACE2
0.007385	2.90059	-2.37896	-1.29923	KIF1C
0.007412	-2.89909	-2.38194	1.24942	FGA
0.007456	2.89661	-2.38682	-1.08065	WT1
0.007561	2.89084	-2.39818	-1.22547	MKI67
0.007613	2.88799	-2.40378	-1.04187	NDE1
0.007754	2.88037	-2.41877	-1.14484	ZNF205
0.007835	2.87604	-2.42727	-1.41002	MYLK3
0.007838	-2.87587	-2.42761	1.31045	SOX4
0.007847	2.87542	-2.42849	-1.02796	WDR62
0.007892	-2.87305	-2.43315	1.18144	SRD5A1
0.007909	2.8721	-2.43501	-1.08151	CAPN3
0.007928	-2.87114	-2.43689	1.15229	ATP2B1
0.007991	-2.86785	-2.44335	1.21145	MAFB
0.008014	-2.86663	-2.44573	1.09643	CEP76
0.008016	-2.86652	-2.44596	1.47138	PCSK5
0.008062	2.86417	-2.45055	-1.05672	DNAH17
0.008177	-2.85825	-2.46216	1.09344	SLAMF7
0.008197	-2.85723	-2.46414	1.42959	RASAL2
0.008411	2.84646	-2.48521	-1.18794	PPIL2
0.008503	2.84194	-2.49404	-1.35671	LOC101928457
0.008607	2.83687	-2.50394	-1.04286	MOBP
0.008828	-2.82626	-2.52462	1.20596	UBE2N
0.008859	-2.82478	-2.52751	1.06579	PPP3CA
0.008907	-2.82254	-2.53187	1.15431	GLS
0.008911	-2.82235	-2.53223	1.00466	UBE2H
0.008958	-2.82013	-2.53656	1.24789	PHKA1
0.00897	-2.81957	-2.53764	1.09824	NPAS2
0.008979	-2.81916	-2.53845	1.25516	GDE1
0.009017	-2.8174	-2.54188	1.76841	KCNAB1
0.009028	2.81686	-2.54291	-1.2287	RORB
0.009045	2.81608	-2.54444	-1.69584	TRA2B
0.009137	-2.81185	-2.55266	1.1834	WDFY3
0.009156	-2.81097	-2.55436	1.24878	FAM149B1
0.009324	-2.80335	-2.56917	1.52829	H2BFS
0.009335	2.80287	-2.57009	-1.00916	APAF1
0.009425	2.79882	-2.57794	-1.15553	CPM
0.009426	2.79878	-2.57802	-1.08173	OBP2A
0.009449	2.79777	-2.57999	-1.15669	RBL1
0.009494	-2.79576	-2.58387	1.07699	PTPN12
0.009523	-2.79447	-2.58637	1.3911	GNB5
0.009668	-2.78812	-2.59866	1.68123	PTPRN2
0.00969	2.78717	-2.60051	-1.79001	CXCL11
0.00971	-2.78631	-2.60217	1.05102	DGKB
0.00984	2.78069	-2.61304	-1.07523	HLA-DRB4
0.009852	2.78018	-2.61401	-1.0858	NEK3
0.009856	2.78002	-2.61432	-1.29147	RPL35A
0.009948	2.77612	-2.62186	-1.01244	USP34
0.009957	-2.77573	-2.62262	1.19213	LZTS1

## Sheet: DEG_result_cocaine
PVal	t	B	log2FoldChange	geneName
8.19e-09	-6.67322	9.67608	-0.5029	GBP2
1.03e-07	6.02737	7.40472	0.34478	LRFN3
4.11e-07	-5.66848	6.16023	-0.49786	H3F3B
4.28e-07	-5.65797	6.12406	-0.4423	MLKL
8.01e-07	-5.49347	5.56015	-0.50511	MCL1
9.18e-07	-5.4575	5.43748	-0.2781	SHMT1
1.09e-06	5.4112	5.2799	0.378618	KCNB1
1.14e-06	-5.40032	5.24292	-0.99784	EMP1
1.28e-06	-5.3699	5.13965	-0.33385	CCDC109B
1.38e-06	-5.34997	5.07211	-0.67169	HIST2H2AA3
1.69e-06	5.29533	4.88731	0.40858	C19orf4
1.91e-06	-5.26313	4.77871	-0.67515	VCAM1
2.11e-06	-5.23685	4.69021	-0.43556	CHSY1
2.24e-06	-5.22024	4.63434	-0.33123	TNFRSF10B
2.43e-06	5.19917	4.56358	0.330307	GSTO1
2.68e-06	5.17266	4.47468	0.357028	C12orf52
2.93e-06	-5.14808	4.3924	-0.32903	ADAM17
2.93e-06	-5.14805	4.39231	-0.45225	CLIC1
4.48e-06	-5.03399	4.01227	-1.0946	CCL2
6.05e-06	4.95244	3.74246	0.557662	RGS16
7.87e-06	-4.8804	3.50554	-1.18249	CDKN1A
8.06e-06	-4.87371	3.48361	-0.37072	C14orf152
9.67e-06	4.82386	3.32054	0.366411	ENTPD4
9.88e-06	4.81806	3.30161	0.344493	ATP2A3
1.07e-05	4.79585	3.22923	0.395189	C7orf43
1.15e-05	-4.77532	3.16241	-0.38737	CAPS
1.2e-05	4.76406	3.12584	0.438426	SEZ6L
1.31e-05	-4.74039	3.04906	-0.43078	DNAJC15
1.37e-05	4.7275	3.00731	0.465192	LOC649999
1.48e-05	4.70657	2.9396	0.406011	COMTD1
1.61e-05	4.68274	2.86268	0.527228	RDH12
1.67e-05	-4.67216	2.82859	-0.29578	FER1L3
1.73e-05	-4.66294	2.79891	-0.43015	SCARA3
1.93e-05	4.63289	2.70237	0.294021	TMEM191B
1.97e-05	4.62664	2.68232	0.689034	RELL2
2.04e-05	-4.61665	2.65027	-0.4464	BTG3
2.06e-05	-4.61367	2.64073	-0.7719	AXUD1
2.22e-05	-4.59319	2.57521	-0.26552	BTG1
2.27e-05	-4.58615	2.55271	-0.5192	HIST2H2AC
2.33e-05	4.57989	2.53273	0.464321	PIB5PA
2.52e-05	4.55715	2.46019	0.354246	C12orf10
2.59e-05	-4.54925	2.43504	-0.36455	CCNL1
2.8e-05	4.5277	2.36654	0.811405	SDC1
2.84e-05	-4.52381	2.35417	-0.30331	GFPT2
2.89e-05	-4.51845	2.33716	-0.49956	LRRC32
2.95e-05	-4.51295	2.31972	-0.31156	HMGN1
3.09e-05	4.49973	2.27783	0.385699	FAM69B
3.12e-05	-4.49722	2.26987	-0.35873	PCDHB9
3.13e-05	4.49642	2.26735	0.26938	SLITRK1
3.24e-05	-4.48679	2.23688	-0.40758	SAT1
3.25e-05	-4.48554	2.23291	-0.44678	CXCL10
3.33e-05	4.47824	2.20986	0.288155	RAB9B
3.41e-05	-4.47208	2.19039	-0.2694	RIPK2
3.63e-05	4.45424	2.13412	0.44887	MAST1
3.7e-05	-4.44871	2.11668	-0.80812	FOSB
3.71e-05	-4.4482	2.11509	-0.44585	RAB3IP
3.73e-05	-4.44651	2.10975	-0.37459	SAP18
3.81e-05	-4.44062	2.0912	-0.87583	TM4SF1
4e-05	-4.42679	2.04773	-0.84187	JUN
4.22e-05	-4.4113	1.99908	-0.45655	LOC440359
4.26e-05	4.40847	1.99021	0.375479	LOC729378
4.3e-05	4.4062	1.98307	0.460085	OCIAD2
4.68e-05	-4.38147	1.90566	-0.57564	CSDA
4.68e-05	-4.38146	1.90563	-0.3806	F3
4.74e-05	4.37815	1.89529	0.434123	LOC731835
4.86e-05	-4.37096	1.87281	-0.74418	SERPINA3
4.9e-05	4.36854	1.86527	0.321806	C9orf125
4.98e-05	4.3641	1.85138	0.516526	APOL2
5.09e-05	4.35754	1.83092	0.345316	SLC1A1
5.12e-05	4.35614	1.82658	0.313783	UNC5A
5.14e-05	-4.35482	1.82245	-0.38177	RPL37
5.38e-05	-4.34142	1.7807	-0.40517	SOCS2
5.75e-05	4.32275	1.72266	0.417477	CAMK1G
5.81e-05	-4.31943	1.71234	-0.50113	CD44
5.89e-05	-4.31547	1.70003	-0.29152	LOC650128
6.38e-05	4.2927	1.62946	0.295209	C8ORFK32
6.51e-05	4.28681	1.61123	0.463743	LOC728492
6.68e-05	-4.27944	1.58845	-0.36164	TAP1
6.94e-05	4.26819	1.55369	0.287543	DPYS
7.04e-05	4.26425	1.54154	0.377802	RNF165
7.3e-05	4.25357	1.50863	0.485348	LOC649095
7.54e-05	4.24419	1.47972	0.367823	MESP1
7.63e-05	4.24053	1.46848	0.520191	FLJ44968
8.07e-05	-4.22425	1.41843	-0.56828	CD93
8.75e-05	-4.20084	1.34666	-0.38173	RRAD
8.77e-05	-4.20028	1.34494	-0.49565	NFKBIZ
9.1e-05	4.1893	1.31135	0.336603	NDUFV1
9.45e-05	4.1783	1.27775	0.293848	FIG4
9.52e-05	4.17621	1.27137	0.337236	ATP6V0B
0.00011	4.13338	1.14102	0.904557	PVALB
0.000111	-4.1315	1.1353	-0.32715	MXD1
0.000115	-4.12024	1.10116	-0.30048	CSF2RA
0.000117	-4.11586	1.08788	-0.38383	TNFSF14
0.000118	4.11413	1.08265	0.422433	PNKD
0.000118	4.11396	1.08215	0.314783	FRMPD1
0.000118	-4.11336	1.08033	-0.30437	RNF141
0.000119	4.10954	1.06876	0.315384	CXXC4
0.000121	4.10611	1.05839	0.374663	CACNA2D2
0.000123	-4.09998	1.03983	-0.37141	ZADH1
0.000127	4.09038	1.01084	0.474526	TMEM25
0.000128	-4.08993	1.00949	-0.36286	TFRC
0.00013	4.08388	0.991238	0.406847	BDNF
0.000131	4.08247	0.986973	0.298917	ANXA6
0.000132	-4.0794	0.977735	-0.81669	ATF3
0.000135	-4.07368	0.960505	-0.44865	IER3
0.000141	-4.06137	0.923446	-0.34053	HEY1
0.000143	-4.05654	0.908923	-0.58504	GSTM1
0.000151	-4.03983	0.858766	-0.41558	BMP7
0.000154	-4.03488	0.843928	-0.26389	STX11
0.000155	-4.03235	0.836364	-0.50075	COL4A1
0.000156	4.03119	0.832895	0.275916	LOC400451
0.000157	4.02821	0.823957	0.384066	FBXL15
0.000158	-4.02709	0.820601	-0.2724	MAP2K3
0.000164	4.01639	0.788615	0.362246	ABCG4
0.000165	4.01397	0.781386	0.714469	C6orf117
0.000166	4.01168	0.774526	0.318718	ABCB9
0.000167	4.01033	0.770511	0.326594	PPP2R5B
0.000169	4.00616	0.758048	0.272007	POPDC3
0.000174	3.99868	0.735742	0.289679	C8orf70
0.000187	-3.97557	0.666952	-0.54584	PDE1A
0.000188	-3.97526	0.666042	-0.3102	KLF11
0.000189	-3.97319	0.659874	-0.27151	TMBIM4
0.000193	3.96633	0.639523	0.404811	AP3B2
0.000195	-3.96314	0.630039	-0.37799	MAOB
0.000198	3.95961	0.619571	0.399048	LOC442117
0.000206	3.94767	0.58421	0.395103	SYT7
0.000206	3.94714	0.58263	0.310702	ABCF3
0.000207	-3.94546	0.577666	-0.33528	KIAA1754
0.000209	3.94309	0.570655	0.432145	RNASE1
0.00021	-3.94175	0.566701	-0.34872	TRIB1
0.000215	3.9345	0.545263	0.338185	UHMK1
0.000217	-3.93222	0.538517	-0.6213	GSTM2
0.000218	3.92978	0.531324	0.45321	CHSY3
0.000219	-3.92917	0.529521	-0.62698	CH25H
0.00022	3.92749	0.524567	0.327271	FSD1
0.000221	3.92583	0.519665	0.333984	NPNT
0.000224	-3.92203	0.508452	-0.34591	EHD4
0.000228	-3.91625	0.491416	-0.34529	PELI1
0.00023	-3.91377	0.484123	-0.33341	TUBB6
0.000235	3.9077	0.46623	0.743098	SLC6A3
0.000242	-3.89888	0.440304	-0.31949	MSN
0.000243	3.89791	0.437446	0.385016	GALNT9
0.000244	3.8968	0.434182	0.475827	ZNF385D
0.000245	3.89439	0.427109	0.445743	NUDT14
0.000247	3.89262	0.421895	0.594159	ANK1
0.000261	3.87585	0.372728	0.269463	ATP5B
0.000262	-3.87427	0.36809	-0.37375	PLA1A
0.000267	-3.86854	0.351317	-0.81724	BAG3
0.00027	-3.86541	0.342166	-0.44804	APOC1
0.000272	3.86326	0.335871	0.349329	PI4KAP2
0.000275	3.86014	0.326755	0.331102	RAB11FIP5
0.000282	-3.85275	0.305171	-0.43108	GPR4
0.000288	-3.84567	0.284536	-0.36086	ADM
0.000289	-3.84536	0.283617	-0.30492	DCAKD
0.000292	-3.84218	0.274364	-0.73969	GADD45B
0.000294	3.83967	0.26704	0.612274	CBLN2
0.000295	-3.83849	0.263597	-0.31148	HLA-B
0.000302	3.83134	0.242787	0.365687	SYNGR1
0.000303	3.83021	0.239514	0.420028	PITPNM1
0.000307	3.82622	0.227911	0.265777	TUSC2
0.000307	3.82619	0.227825	0.561097	ARHGDIG
0.000311	3.82238	0.216734	0.46779	SCN3B
0.000323	-3.81064	0.18266	-0.41606	IL4R
0.000336	-3.79875	0.148208	-0.27015	UPP1
0.00034	3.79551	0.13883	0.562688	GARNL4
0.000345	-3.79026	0.123636	-0.3061	2023-03-03
0.000346	3.7895	0.121446	0.394989	PRRT3
0.000358	-3.77931	0.092017	-0.45975	SOD2
0.00036	3.77798	0.088166	0.406515	PKIB
0.000363	3.77481	0.079026	0.313431	ASPH
0.000365	-3.77296	0.073698	-0.30025	HERC5
0.000366	3.77285	0.073378	0.418122	TNRC4
0.000369	-3.76992	0.064947	-0.33685	TGIF1
0.00037	-3.76927	0.063061	-0.97769	FOS
0.000371	3.76802	0.059474	0.266793	C21orf56
0.000373	-3.76696	0.056407	-0.77627	C10orf10
0.000376	3.76403	0.047986	0.371823	ANKRD34A
0.00038	3.7609	0.038953	0.336927	PNOC
0.000383	3.7585	0.032048	0.308952	CACNG2
0.000384	3.75808	0.030849	0.287915	GALT
0.000385	3.75718	0.028269	0.73269	KCNJ6
0.000386	3.75574	0.02413	0.402898	SV2A
0.000397	-3.74718	-0.00047	-0.65335	ZFP36
0.000406	3.74079	-0.01881	0.312359	KIAA0427
0.000409	3.73806	-0.02663	0.477317	CEND1
0.000424	-3.72743	-0.0571	-0.26827	SMARCC1
0.000424	3.72688	-0.05867	0.386135	CCDC136
0.000428	-3.72385	-0.06733	-0.32712	SLC4A5
0.000437	-3.71791	-0.08432	-0.31142	RAXL1
0.000443	-3.71356	-0.09675	-0.27096	SLC24A6
0.000444	3.71257	-0.09958	0.337864	SLITRK3
0.000447	3.71079	-0.10467	0.340408	C6orf168
0.000452	3.70713	-0.11512	0.37912	RGS7BP
0.000458	3.70332	-0.12596	0.411139	CDK5
0.000459	-3.70273	-0.12766	-0.31821	LOC653086
0.000469	3.69576	-0.14751	0.353425	VSTM2L
0.000472	3.69396	-0.15264	0.4696	ACCN1
0.000476	-3.69125	-0.16036	-0.31844	MAP4K4
0.00048	-3.68864	-0.16777	-0.53981	SRGN
0.000487	-3.68412	-0.18062	-0.32204	ZC3HAV1
0.000494	3.67938	-0.19409	0.340853	PTDSS1
0.000496	-3.67856	-0.19642	-0.2682	GSTTP2
0.000502	-3.67488	-0.20685	-0.27424	ASCC2
0.000506	-3.67219	-0.21451	-0.35133	IL17D
0.000518	3.66481	-0.23541	0.270787	LOC220686
0.000519	3.66433	-0.23676	0.310577	LPHN1
0.00052	3.66334	-0.23957	0.406294	FOXQ1
0.000522	3.66214	-0.24297	0.369057	CHRM5
0.000523	3.66177	-0.24403	0.361282	CLEC2L
0.000526	-3.66023	-0.24838	-0.30863	DTWD2
0.000533	-3.65575	-0.26106	-0.27172	LOC650832
0.000544	3.64946	-0.27885	0.560588	FOXA2
0.000545	3.64869	-0.28102	0.269028	SLIT2
0.000548	3.64717	-0.28532	0.338618	C12orf24
0.000553	-3.64447	-0.29295	-0.28743	SERPING1
0.000571	3.63427	-0.32172	0.27652	PLCB4
0.000572	3.63363	-0.3235	0.290643	SPTBN4
0.000579	3.63015	-0.33332	0.322611	SCAMP5
0.000581	3.62874	-0.33728	0.31678	C20orf82
0.000593	3.62268	-0.35433	0.332911	NUDT18
0.0006	3.61874	-0.36541	0.380213	ROBO2
0.000612	3.61257	-0.38275	0.423304	CYP2S1
0.000616	3.61053	-0.38847	0.43724	SERF1B
0.000618	3.60947	-0.39145	0.291151	ME3
0.000626	-3.60565	-0.40217	-0.26493	DSE
0.000631	3.60284	-0.41005	0.287404	ATCAY
0.000635	-3.60116	-0.41475	-0.29346	WDR41
0.000647	-3.59478	-0.43264	-0.34899	ICA1
0.000654	3.5915	-0.44179	0.661507	CBLN1
0.000656	-3.5905	-0.44461	-1.56944	HSPA6
0.000664	3.58694	-0.45456	0.309655	ATXN7L3
0.000668	3.58502	-0.45991	0.28152	OGDHL
0.000671	3.58354	-0.46404	0.393666	CNTNAP1
0.000673	3.58245	-0.46711	0.500569	SLC6A15
0.000682	-3.57846	-0.47825	-0.71547	CEBPD
0.000683	3.5777	-0.48035	0.424726	CAMKV
0.000695	-3.57235	-0.49528	-0.26545	SERTAD3
0.000707	3.56705	-0.51004	0.299654	C1orf71
0.000708	-3.56668	-0.5111	-0.29744	LOC285359
0.000713	3.56449	-0.51719	0.299276	NIPSNAP1
0.000726	-3.55847	-0.53394	-0.32053	HIG2
0.00074	3.55254	-0.55042	0.330651	MFSD3
0.000742	-3.55151	-0.55327	-1.08986	EGR1
0.000745	-3.5503	-0.55665	-0.35801	GNA12
0.000749	3.54877	-0.56088	0.554272	SLITRK4
0.000756	3.54568	-0.56948	0.315176	LOC339344
0.000757	3.5454	-0.57026	0.310623	OPRL1
0.000769	-3.54008	-0.58501	-0.32336	IL17RB
0.000786	3.53337	-0.60359	0.288485	TRIM3
0.00079	-3.53163	-0.6084	-0.30016	CALD1
0.000795	-3.52974	-0.61363	-0.36951	C2orf40
0.000803	3.52634	-0.62305	0.337884	ATP6V0D1
0.000804	-3.52605	-0.62385	-0.37779	IRF1
0.000808	3.52444	-0.62829	0.385034	LGI2
0.000822	3.51885	-0.64373	0.27233	CNIH3
0.000847	3.50963	-0.66919	0.343992	EPB49
0.000859	3.50485	-0.68235	0.351605	RIMS3
0.000861	3.5043	-0.68386	0.559051	SYNGR3
0.000894	-3.49199	-0.71773	-0.59178	HSPB1
0.000901	-3.48956	-0.7244	-0.32233	CCL8
0.000915	3.48482	-0.73741	0.456915	CPLX1
0.000917	3.4839	-0.73994	0.285756	C6orf136
0.000924	3.48142	-0.74675	0.557621	CADPS2
0.000952	-3.47183	-0.77302	-0.76231	HSPA1B
0.000958	3.47008	-0.77783	0.364021	KIAA0513
0.000963	3.46836	-0.78253	0.310131	PPTC7
0.00097	3.46587	-0.78934	0.290604	SLC22A18
0.000971	3.46547	-0.79044	0.343903	PAPPA
0.000977	3.46355	-0.79568	0.429568	FAM71E1
0.00098	3.46276	-0.79785	0.284987	VARS
0.000989	3.45965	-0.80633	0.667572	TH
0.000989	3.45953	-0.80666	0.520826	CACNB3
0.001018	3.45034	-0.83173	0.507807	KIF3C
0.001024	3.44844	-0.83692	0.316132	ATP2B2
0.00104	-3.44359	-0.85013	-0.28262	BLZF1
0.001045	-3.44204	-0.85435	-0.50588	TNFRSF6B
0.001048	-3.441	-0.85719	-0.35427	ADAMTS9
0.001064	3.43606	-0.87062	0.417851	LRFN5
0.001065	-3.43572	-0.87154	-0.69981	DNAJB1
0.001067	3.43502	-0.87344	0.484133	THY1
0.001072	3.43358	-0.87736	0.278915	LOC345630
0.001094	-3.42716	-0.89481	-0.28483	PTTG1IP
0.001099	-3.42546	-0.89943	-0.37904	C10orf65
0.001109	3.42256	-0.9073	0.621417	CHURC1
0.001114	-3.42133	-0.91061	-0.32703	YES1
0.001132	3.41588	-0.9254	0.275564	LRRN3
0.001139	3.41396	-0.93059	0.291083	B4GALNT1
0.00114	3.41383	-0.93095	0.266238	LOC606724
0.001146	-3.41216	-0.93548	-0.36807	TIPARP
0.001154	3.40962	-0.94234	0.629198	NMNAT2
0.001159	3.40826	-0.94603	0.289486	PEX11B
0.001171	3.40513	-0.9545	0.344894	CORO1A
0.001181	3.40229	-0.96215	0.494023	DNM1
0.00119	3.3998	-0.96888	0.293739	FAM80A
0.001193	3.39893	-0.97124	0.426421	TUBB2A
0.001201	3.3967	-0.97725	0.461407	FAM43B
0.001205	3.39566	-0.98005	0.652889	AGTR1
0.00121	3.39447	-0.98327	0.590229	EBF3
0.001246	3.38468	-1.00966	0.265094	AKR1B1
0.001247	3.3846	-1.00988	0.356782	ENO2
0.001264	3.38021	-1.02167	0.268228	ST3GAL1
0.001272	3.37812	-1.0273	0.275504	HK1
0.00128	-3.37607	-1.03283	-0.30533	SERPINB1
0.001287	3.37413	-1.03803	0.263466	C6orf1
0.00129	-3.37335	-1.04013	-0.48726	SERTAD1
0.001291	-3.37322	-1.04048	-0.26659	SOCS3
0.001309	-3.36855	-1.05301	-0.44859	DUSP5
0.00131	3.36837	-1.05349	0.281408	RAP1GAP
0.001332	3.36301	-1.06788	0.423524	GSTT2
0.001343	3.36037	-1.07496	0.306566	DHDDS
0.001353	-3.35776	-1.08193	-0.36776	CTSH
0.001356	3.35711	-1.08368	0.287188	DENR
0.001357	3.35676	-1.08461	0.539668	GPR26
0.001363	3.35547	-1.08807	0.34788	NCDN
0.001363	3.35539	-1.08829	0.290532	LDB2
0.001384	-3.35039	-1.10167	-0.43541	C1orf54
0.001385	3.35013	-1.10236	0.337595	UBE2J1
0.001386	3.34989	-1.10299	0.331279	KIAA1853
0.001391	-3.34882	-1.10587	-0.32778	SPRY2
0.001401	-3.34629	-1.11262	-0.50111	TIMP1
0.001405	-3.3454	-1.115	-0.27993	TSEN34
0.001415	-3.34323	-1.1208	-0.8446	SERPINH1
0.001441	3.33706	-1.13726	0.289482	HARS
0.001444	-3.33644	-1.13892	-0.44772	PPP1R3C
0.001449	3.33531	-1.14193	0.267044	RLTPR
0.001449	3.33528	-1.142	0.693915	SNCB
0.001457	3.33361	-1.14647	0.30831	ZNF219
0.001469	3.33089	-1.15371	0.419351	CDK5R2
0.001479	-3.32866	-1.15966	-0.30822	PRPH
0.001479	-3.32855	-1.15995	-0.56918	PPP1R15A
0.001483	-3.32773	-1.16214	-0.27077	EML3
0.001489	3.32633	-1.16584	0.31024	CLPTM1L
0.001523	3.31899	-1.18537	0.345114	PDZD7
0.001529	3.31769	-1.18882	0.294026	LIMK1
0.001537	-3.3158	-1.19386	-0.35546	CEBPB
0.001558	3.31151	-1.20524	0.399233	CLSTN3
0.001565	3.31002	-1.20919	0.412939	DRD2
0.001566	3.30967	-1.21011	0.426234	TMEM130
0.00158	-3.30687	-1.21754	-0.37111	HSDL2
0.001596	3.30339	-1.22675	0.465745	GRIN1
0.001599	-3.30285	-1.22818	-0.34718	P4HA1
0.00161	-3.30065	-1.23401	-0.29699	LOC653489
0.001612	3.30019	-1.23524	0.283605	UBE2O
0.001613	3.30004	-1.23562	0.394699	HAPLN4
0.001617	3.29908	-1.23816	0.284082	PIN1
0.001626	3.29731	-1.24286	0.298839	MAP1LC3A
0.001641	-3.29432	-1.25076	-0.44682	ADAMTS1
0.001643	-3.29394	-1.25176	-0.44621	IER5
0.001651	-3.29221	-1.25635	-0.34453	SLC25A37
0.001655	3.29141	-1.25845	0.301183	ECE2
0.001664	-3.28971	-1.26295	-0.43366	ISG20
0.00167	3.28845	-1.26627	0.480647	NEFL
0.001673	3.28785	-1.26785	0.398253	CCNA1
0.001728	-3.27716	-1.29606	-0.28841	TMEM137
0.001781	3.26699	-1.32281	0.425713	NRIP3
0.001799	-3.26374	-1.33137	-0.27626	TP53I13
0.001821	-3.25971	-1.34194	-0.48875	LDLR
0.001831	-3.2578	-1.34696	-0.41024	CBS
0.001843	3.25566	-1.35256	0.348056	LOC399947
0.001849	-3.25465	-1.35523	-0.31608	SLC16A3
0.001866	3.25151	-1.36345	0.30935	CACNG3
0.001866	3.2515	-1.36348	0.30731	LOC647000
0.001903	3.24505	-1.38038	0.285978	SPG3A
0.001905	-3.24469	-1.38132	-0.35596	BCL6
0.001916	-3.24272	-1.38646	-0.40881	SORBS1
0.001923	-3.24143	-1.38983	-0.86903	HSPA1A
0.001938	3.23882	-1.39666	0.315436	SLC7A4
0.002	3.22828	-1.42419	0.317258	LIN7B
0.002002	3.22799	-1.42493	0.305367	SSTR1
0.002015	3.22581	-1.43063	0.480135	ATP6V1B2
0.002016	3.22565	-1.43103	0.278095	ATP2B3
0.002051	-3.21987	-1.4461	-0.29451	NLRP8
0.002063	3.21798	-1.45101	0.381058	RAB6B
0.002069	3.21699	-1.45357	0.454379	LOC644278
0.002074	3.21615	-1.45577	0.370464	NPTN
0.002086	-3.21425	-1.4607	-0.38776	CCL20
0.002103	3.21148	-1.4679	0.674757	NEFM
0.002168	-3.20125	-1.49446	-0.2976	S100A10
0.002193	3.19738	-1.50449	0.345805	RBM9
0.002205	3.19551	-1.50934	0.503412	DRD1IP
0.002234	3.1911	-1.52075	0.483707	SVOP
0.002238	-3.19058	-1.5221	-0.32882	BBOX1
0.002258	3.18753	-1.52997	0.342083	LOC388135
0.002261	-3.1871	-1.53109	-0.3518	RHBDF1
0.002268	-3.18595	-1.53405	-0.29946	FTH1
0.002277	3.18468	-1.53734	0.306752	NME1
0.002299	-3.18143	-1.54572	-0.26447	NFIL3
0.002308	3.18007	-1.54925	0.327585	SYT17
0.002312	3.17959	-1.55048	0.33041	SLC25A22
0.002316	3.17895	-1.55214	0.386969	LOC644596
0.002325	-3.17765	-1.55549	-0.38359	HLA-E
0.002331	3.1767	-1.55794	0.272391	FXR2
0.002351	-3.17383	-1.56534	-0.39965	RASL10A
0.002388	3.1686	-1.57881	0.288622	C1orf216
0.00242	-3.16411	-1.59036	-0.40346	MKNK2
0.002438	-3.16151	-1.59704	-0.48819	PTGS2
0.00247	3.15716	-1.60821	0.380712	C20orf100
0.002474	3.15651	-1.60988	0.353133	INPP4B
0.002485	3.15507	-1.61358	0.435394	LOC388610
0.002514	-3.15116	-1.6236	-0.57159	RN7SK
0.002515	-3.15092	-1.62421	-0.42486	AKR1C3
0.002516	-3.15091	-1.62425	-0.27722	CLYBL
0.002529	3.14912	-1.62883	0.427978	KIAA0672
0.00253	3.14894	-1.62931	0.623216	ACHE
0.002599	3.13974	-1.65284	0.280184	SERGEF
0.0026	-3.13964	-1.6531	-0.4457	NP
0.002612	3.13811	-1.65701	0.311096	ATP13A2
0.002614	-3.13785	-1.6577	-0.38446	ADFP
0.002644	3.13389	-1.66779	0.387773	CALM3
0.002697	-3.12714	-1.68503	-0.27535	SRI
0.002711	3.12536	-1.68956	0.281375	DIRAS1
0.002725	3.12366	-1.6939	0.355642	FLJ20160
0.002738	3.12197	-1.6982	0.390317	GRM1
0.002745	3.12122	-1.70013	0.313097	SLC2A6
0.002748	-3.12078	-1.70123	-0.26965	NOS3
0.002768	3.11835	-1.70744	0.265169	GABRB3
0.002809	-3.11328	-1.72032	-0.42994	MGST1
0.002855	-3.10775	-1.73438	-0.30125	CLN5
0.002857	-3.10751	-1.73498	-0.34304	CNN3
0.002873	3.10559	-1.73985	0.280632	CRYGD
0.002879	3.10483	-1.74178	0.375044	FGF9
0.002898	-3.10254	-1.7476	-0.29868	USP49
0.002902	3.10206	-1.74881	0.410992	PPM1E
0.00295	3.09645	-1.76303	0.3076	JPH4
0.002976	3.09352	-1.77045	0.276361	AGK
0.003002	3.09051	-1.77805	0.296227	GBA2
0.003004	3.09029	-1.77863	0.336306	GPR162
0.003058	3.08413	-1.79418	0.280531	TXNDC13
0.00307	3.08281	-1.79751	0.271454	FDX1L
0.0031	-3.07943	-1.80606	-0.39908	LOC729985
0.003129	3.07617	-1.81427	0.288511	LOC652730
0.003164	3.07237	-1.82384	0.439406	TAGLN3
0.003174	-3.07134	-1.82643	-0.35123	MSI2
0.003196	3.06894	-1.83247	0.393066	CORO2A
0.003206	3.06781	-1.83533	0.559777	PTPRN
0.003271	-3.06091	-1.85266	-0.40355	FGF2
0.003288	3.05913	-1.85714	0.552543	SLC32A1
0.003289	3.05904	-1.85737	0.704236	RGS4
0.003321	-3.05565	-1.86587	-0.27352	PRRT2
0.003338	3.05389	-1.87028	0.28619	BSCL2
0.003404	3.04712	-1.88724	0.273392	KIAA0514
0.00341	3.04652	-1.88876	0.268366	XKR4
0.003415	3.04599	-1.89008	0.349541	RGAG1
0.003465	3.04093	-1.90274	0.264709	KIFAP3
0.003584	3.02921	-1.93199	0.493767	NEFH
0.003627	3.02501	-1.94246	0.2652	LOC407835
0.003629	3.02481	-1.94296	0.444136	ELAVL4
0.003634	-3.02438	-1.94403	-0.31121	ERF
0.003649	-3.02297	-1.94755	-0.58039	S100A9
0.003651	3.02278	-1.94802	0.519331	LOC387856
0.003657	3.0222	-1.94945	0.27032	VDAC3
0.003706	3.01755	-1.96102	0.31819	LRRC49
0.003739	-3.0144	-1.96884	-0.40305	ANGPT2
0.00379	3.00969	-1.98053	0.350857	PLD3
0.003808	3.0081	-1.9845	0.348965	TBC1D19
0.003822	-3.0068	-1.98772	-0.29347	PLOD2
0.003835	-3.00557	-1.99076	-0.3204	ARHGEF6
0.00384	-3.00515	-1.9918	-0.3065	MPZL2
0.003863	3.00302	-1.99709	0.337745	GDPD5
0.003867	-3.00272	-1.99782	-0.36438	NAV2
0.003878	3.00169	-2.00038	0.32994	KCNQ2
0.003886	3.00094	-2.00223	0.267798	CRMP1
0.003899	2.99978	-2.00511	0.608757	TIMM10
0.003963	2.99408	-2.01921	0.53241	SYP
0.003963	-2.99407	-2.01924	-0.30767	LOC389833
0.003977	-2.99285	-2.02224	-0.39839	NLF2
0.004013	-2.98972	-2.02998	-0.44189	ABCA1
0.004024	2.98872	-2.03244	0.278719	SYT3
0.004027	2.98852	-2.03294	0.314692	ASNS
0.004046	2.98684	-2.0371	0.327306	PPP1R14C
0.004053	2.98619	-2.0387	0.297366	CLEC4GP1
0.004055	2.9861	-2.03892	0.465229	SCG2
0.004108	-2.98145	-2.05037	-0.27747	ABI3BP
0.004136	-2.97914	-2.05606	-0.28479	DCLRE1C
0.00414	2.97881	-2.05689	0.343506	FBXL2
0.004147	2.97818	-2.05844	0.325767	PDXP
0.00418	-2.97539	-2.0653	-0.32574	TMEM47
0.004198	-2.97388	-2.06902	-0.37111	GSTM3
0.004204	2.97336	-2.07031	0.412459	CCDC85A
0.004207	2.97316	-2.07078	0.441883	SLC12A5
0.004263	2.96851	-2.08222	0.297887	LMX1A
0.004309	-2.96471	-2.09156	-0.31214	N4BP2
0.00442	-2.95568	-2.11368	-0.28088	CADM1
0.00445	-2.95331	-2.11949	-0.87547	IL8
0.004468	-2.95194	-2.12285	-0.32272	FGF1
0.004598	-2.94174	-2.14776	-0.36633	STON1
0.004604	-2.94129	-2.14886	-0.56733	SELE
0.004607	-2.94107	-2.1494	-0.28546	JAM2
0.004611	2.94073	-2.15024	0.713183	DDC
0.00463	2.93933	-2.15364	0.379111	SYN1
0.004697	2.93419	-2.16617	0.321988	BSN
0.004708	2.93339	-2.16813	0.434771	BASP1
0.004761	-2.92939	-2.17787	-0.47154	SYTL4
0.004762	2.92932	-2.17802	0.374025	SPINT2
0.004767	-2.92894	-2.17894	-0.30943	PLA2G2D
0.004776	-2.92833	-2.18045	-0.37167	MIDN
0.004849	-2.92294	-2.19354	-0.39735	ANTXR1
0.004924	2.91743	-2.2069	0.355618	RUNDC3A
0.004972	2.91402	-2.21519	0.432519	OSBPL10
0.004993	2.91252	-2.21881	0.506934	LOC649970
0.004995	-2.91236	-2.21921	-0.30301	MPPE1
0.005016	-2.91085	-2.22286	-0.29869	SERPINE1
0.005055	2.90807	-2.22957	0.284902	SNPH
0.005098	2.90508	-2.23682	0.333023	HCFC1R1
0.005147	2.90164	-2.24514	0.320524	KLC1
0.005204	-2.89776	-2.2545	-0.26657	CHI3L2
0.005316	-2.89014	-2.27287	-0.38457	ALAS2
0.005353	2.88764	-2.27889	0.354187	HSPA12A
0.00537	-2.88653	-2.28156	-0.28347	JUNB
0.00537	2.88651	-2.28161	0.27793	ADAM23
0.005371	-2.88644	-2.28178	-0.33719	HRSP12
0.005384	2.88558	-2.28385	0.395497	RAB3C
0.00547	2.87987	-2.29758	0.467812	RCAN2
0.005508	-2.87741	-2.30349	-0.37264	SOX2
0.005524	2.87634	-2.30606	0.273548	LGALS3BP
0.005571	2.87329	-2.31337	0.314009	CDKN2D
0.005586	-2.87233	-2.31568	-0.39483	KLF6
0.005597	2.87165	-2.31729	0.569046	ALDH1A1
0.00561	-2.87084	-2.31923	-0.36958	KCNE1L
0.005654	2.86797	-2.32611	0.377467	ANKRD29
0.005669	2.86703	-2.32837	0.434226	KRT222P
0.005699	-2.86518	-2.3328	-0.45518	SPON1
0.005718	-2.86397	-2.3357	-0.28026	NINJ1
0.005721	2.86375	-2.33621	0.410208	IGFBP4
0.005857	2.85532	-2.35637	0.534455	FOXA1
0.005863	2.85495	-2.35724	0.269675	USP5
0.005864	2.85488	-2.35742	0.430981	NPM2
0.005893	2.85311	-2.36163	0.265111	AQP11
0.005905	-2.85238	-2.36337	-0.2724	LOC650298
0.005914	-2.85182	-2.3647	-0.29057	MRCL3
0.006004	-2.84638	-2.37767	-0.39799	SRPX
0.006031	-2.84473	-2.3816	-0.36095	GPR177
0.006039	2.84425	-2.38276	0.361849	EPDR1
0.006084	2.84156	-2.38914	0.378075	HMP19
0.006099	-2.8407	-2.39119	-0.27581	FERMT2
0.006165	2.83679	-2.40048	0.354766	SLC35D3
0.00617	2.83648	-2.40121	0.539257	CKMT1A
0.006175	2.8362	-2.40188	0.288862	TUBB
0.006185	2.83565	-2.40318	0.331132	OPCML
0.006192	2.83522	-2.4042	0.357696	CMAS
0.006289	2.82956	-2.41765	0.272181	CAPRIN2
0.006425	-2.8218	-2.43602	-0.30016	KAL1
0.006438	2.82111	-2.43765	0.299127	FBLN7
0.006448	-2.8205	-2.43908	-0.27108	TCEA3
0.006503	2.81742	-2.44638	0.370918	LPPR4
0.006513	2.81686	-2.44769	0.409821	GAD2
0.006587	2.81276	-2.45738	0.622917	TUBB3
0.006704	-2.80639	-2.47241	-0.30126	TAF15
0.006714	-2.80581	-2.47376	-0.28656	RCN1
0.006717	2.80567	-2.4741	0.488049	D4S234E
0.006737	-2.80456	-2.47671	-0.43628	NFKBIA
0.006998	2.79072	-2.50924	0.33918	FLJ25404
0.007021	2.78949	-2.51213	0.394194	RALYL
0.007022	2.78945	-2.51221	0.288963	CREG2
0.007098	-2.7855	-2.52148	-0.3172	ACSL5
0.007139	2.78341	-2.52638	0.308968	VAT1
0.007149	-2.78289	-2.52758	-0.30864	LOC651309
0.007153	-2.78271	-2.52802	-0.46211	LOC387763
0.00716	-2.78235	-2.52885	-0.26347	C5orf28
0.007452	2.76765	-2.5632	0.447118	STXBP1
0.007484	2.7661	-2.5668	0.560258	AMPH
0.007576	-2.76158	-2.57732	-0.37993	LIX1
0.007594	2.76072	-2.57934	0.5247	SNCG
0.007735	-2.75394	-2.59508	-0.3903	DLC1
0.007846	2.74869	-2.60727	0.299445	RNF41
0.007856	-2.74824	-2.60832	-0.34326	RASD1
0.007921	-2.74517	-2.61544	-0.80748	S100A8
0.007933	2.74461	-2.61672	0.438421	SULT4A1
0.007962	2.74328	-2.61981	0.379035	PNMA3
0.008006	-2.74127	-2.62447	-0.35964	GOLPH4
0.008013	-2.74091	-2.62529	-0.33918	CD99
0.008021	-2.74056	-2.6261	-0.27377	LILRA5
0.008021	-2.74055	-2.62614	-0.27882	CAPN5
0.008023	-2.74048	-2.62629	-0.44861	ZFP36L1
0.008066	2.73848	-2.63091	0.42672	CA2
0.008138	2.73521	-2.63847	0.269771	OTUB1
0.008179	2.73333	-2.64281	0.284577	PNCK
0.008183	2.73317	-2.6432	0.374885	MDH1
0.008195	-2.73261	-2.64448	-0.30646	FCGR2A
0.008196	2.73255	-2.64462	0.30127	AADACL1
0.008212	2.73184	-2.64626	0.413	ACOT7
0.008266	2.72944	-2.6518	0.619368	DLK1
0.008403	2.72331	-2.66592	0.532406	HLA-A29.1
0.008429	2.7222	-2.66849	0.539266	CKMT1B
0.008437	-2.72183	-2.66932	-0.27546	ALPL
0.008509	2.71867	-2.67659	0.289459	SLC8A2
0.008517	-2.71833	-2.67738	-0.30101	PEBP4
0.008517	-2.71832	-2.6774	-0.43773	SLC16A9
0.008522	2.71808	-2.67795	0.329385	FBXL16
0.008555	2.71668	-2.68117	0.28107	ATP1A1
0.008686	2.71103	-2.69414	0.457335	LOC90835
0.008797	2.70631	-2.70498	0.278688	GABARAPL1
0.008918	2.70119	-2.71669	0.517751	PGM2L1
0.008942	2.70018	-2.719	0.572891	INA
0.009084	2.69432	-2.73239	0.428989	CNIH2
0.009126	2.69259	-2.73635	0.294858	RAB15
0.009294	2.68577	-2.7519	0.269056	PIK4CA
0.009316	-2.68489	-2.75389	-0.55732	IL6
0.009355	2.68332	-2.75748	0.447357	GAP43
0.009376	2.68247	-2.75942	0.465725	RERG
0.009378	-2.6824	-2.75957	-0.28397	CDH5
0.009378	-2.6824	-2.75958	-0.34234	C9orf61
0.009421	2.68069	-2.76346	0.381802	DNAJC12
0.009501	2.6775	-2.77072	0.361745	AKR1C2
0.009536	-2.67613	-2.77383	-0.41883	DKFZP586H2123
0.009661	2.67125	-2.78491	0.326048	CUX2
0.009739	2.66822	-2.79178	0.449113	UCHL1
0.009745	-2.66798	-2.79232	-0.2733	IL17RD
0.009755	2.6676	-2.79318	0.334273	SFXN4
0.009845	2.66415	-2.80099	0.311669	RTN2
0.009991	2.65862	-2.8135	0.2985	TRPV2
0.010199	-2.65084	-2.83107	-0.3209	S100A16
0.010199	2.65084	-2.83108	0.28199	SCO2
0.0102	-2.6508	-2.83115	-0.27835	RPPH1
0.010248	-2.64905	-2.83509	-0.28718	TNFRSF1A
0.010274	2.6481	-2.83726	0.300944	ENTPD3
0.010367	2.64468	-2.84494	0.29493	SLC4A3
0.010376	2.64436	-2.84567	0.29978	C18orf10
0.010407	2.64323	-2.8482	0.359232	FAM130A2
0.010547	-2.63817	-2.85958	-0.35892	VASN
0.010552	-2.63801	-2.85995	-0.27162	LOC644250
0.01059	-2.63664	-2.86302	-0.2924	C21orf37
0.010613	2.63582	-2.86486	0.291216	SNAP25
0.01072	2.63201	-2.87342	0.273967	TSGA14
0.010726	-2.63182	-2.87384	-0.34896	THBS1
0.010767	-2.63037	-2.87709	-0.47325	CYR61
0.010792	2.62948	-2.87909	0.357313	MAP2K4
0.010993	2.62249	-2.89474	0.298341	GABBR2
0.010998	2.62232	-2.89511	0.343148	CDH8
0.011264	-2.61322	-2.91543	-0.32733	FAT
0.01145	2.60698	-2.92933	0.335076	STAT4
0.0118	2.59548	-2.95488	0.396821	NAPB
0.011804	2.59535	-2.95516	0.323734	NETO2
0.011858	2.59362	-2.95901	0.412923	TUB
0.012178	-2.58343	-2.98156	-0.35854	CRISPLD2
0.012281	-2.5802	-2.98868	-0.32451	BHLHB2
0.012319	-2.579	-2.99133	-0.31654	ANXA1
0.012322	2.57892	-2.99152	0.340605	NECAP1
0.012363	-2.57765	-2.99432	-0.30512	FKBP14
0.012363	-2.57762	-2.99438	-0.34255	IL1RL1
0.012377	2.57721	-2.99528	0.286555	C11orf74
0.012392	-2.57674	-2.99632	-0.51495	APOLD1
0.0125	2.57341	-3.00367	0.319826	DNM3
0.012546	2.57198	-3.00681	0.475186	ERC2
0.012557	-2.57165	-3.00754	-0.28839	ANXA11
0.012678	-2.56797	-3.01564	-0.32959	UNQ830
0.012696	-2.56743	-3.01682	-0.41158	DDIT4
0.01279	-2.56457	-3.0231	-0.32828	IFITM2
0.012829	2.5634	-3.02567	0.572524	STMN2
0.01298	2.5589	-3.03556	0.335593	CAP2
0.013012	-2.55794	-3.03765	-0.33874	ACSBG1
0.013083	2.55584	-3.04225	0.388975	PFTK1
0.013133	2.55439	-3.04545	0.2654	SLC25A4
0.013293	-2.5497	-3.05571	-0.44184	EDN1
0.013399	2.54662	-3.06243	0.320382	ADARB1
0.013662	2.5391	-3.07885	0.274537	PNMA6A
0.013736	2.537	-3.08342	0.322672	EHBP1
0.013755	2.53647	-3.08456	0.340795	KLHL13
0.013759	2.53636	-3.0848	0.300094	SUSD1
0.013761	-2.5363	-3.08495	-0.32933	GRAMD3
0.013845	-2.53395	-3.09005	-0.49692	AQP4
0.013862	2.53347	-3.0911	0.268385	AJAP1
0.014063	-2.52787	-3.10328	-0.55352	HAMP
0.014249	-2.52278	-3.11432	-0.36236	SPARCL1
0.014272	2.52215	-3.11569	0.385218	DOK6
0.014437	2.51767	-3.12539	0.340324	EXTL2
0.014469	2.5168	-3.12729	0.31746	UQCRB
0.014517	-2.51551	-3.13008	-0.26871	AEBP1
0.014667	-2.51151	-3.13871	-0.27742	NCAN
0.014774	-2.50867	-3.14486	-0.26971	YAP1
0.014843	-2.50685	-3.14878	-0.32988	ICAM2
0.014879	-2.50589	-3.15085	-0.26847	FAM129B
0.014952	2.504	-3.15493	0.478135	REEP1
0.015254	-2.49617	-3.17177	-0.30555	LOC440345
0.015284	-2.49539	-3.17346	-0.28073	SNTB1
0.015297	2.49507	-3.17413	0.486858	MAP7D2
0.01553	2.48913	-3.1869	0.265235	PTPRN2
0.015559	-2.48841	-3.18845	-0.34297	MYO10
0.015572	-2.48807	-3.18917	-0.27425	CPXM2
0.015619	2.48688	-3.19172	0.273247	MAPK8IP2
0.015716	2.48445	-3.19692	0.295426	AAK1
0.015887	2.48021	-3.20601	0.34903	RET
0.015909	2.47967	-3.20717	0.281849	RUSC1
0.016069	2.47572	-3.2156	0.365359	PACSIN1
0.016112	-2.47469	-3.21781	-0.39651	MGP
0.016217	-2.47212	-3.22329	-0.28977	TGFBR3
0.016356	-2.46876	-3.23044	-0.31357	HOPX
0.016389	2.46796	-3.23215	0.307304	FLJ33996
0.016434	2.46688	-3.23444	0.2712	ELAVL2
0.016524	2.46471	-3.23907	0.335413	GLRB
0.016568	2.46367	-3.24128	0.501569	GBE1
0.016737	2.45966	-3.24982	0.26451	CDK5R1
0.016899	-2.45585	-3.25789	-0.28093	ZNF786
0.016971	-2.45417	-3.26146	-0.26751	PLCD1
0.017168	-2.44959	-3.27116	-0.36126	TGM2
0.017189	2.44912	-3.27217	0.526581	RSPO2
0.017312	2.44629	-3.27815	0.268261	DCLK1
0.017505	-2.4419	-3.28744	-0.35143	TNC
0.017525	-2.44142	-3.28844	-0.38343	RANBP3L
0.017753	-2.43631	-3.29924	-0.32204	KIAA1666
0.017774	-2.43582	-3.30026	-0.26388	KCNMA1
0.017837	-2.43441	-3.30323	-0.28346	PLSCR4
0.017859	-2.43393	-3.30425	-0.30812	LOC23117
0.01794	2.43213	-3.30804	0.293464	PRKAR1B
0.018375	2.42258	-3.32811	0.352679	MYT1L
0.018402	2.422	-3.32933	0.27949	YWHAH
0.01847	2.42053	-3.33241	0.276626	RAPH1
0.018536	2.41911	-3.33539	0.3499	Septin 3
0.018822	-2.41298	-3.34822	-0.31658	LOC643287
0.018824	-2.41294	-3.34831	-0.3457	CD14
0.018875	2.41186	-3.35057	0.389463	CHGA
0.018913	-2.41105	-3.35226	-0.28359	GALNTL2
0.01894	2.41048	-3.35345	0.451409	DYNC1I1
0.019187	-2.40529	-3.3643	-0.31364	RPS26
0.019197	2.40508	-3.36474	0.427556	SV2B
0.019329	2.40232	-3.37047	0.427313	BEX5
0.019586	-2.39704	-3.38148	-0.27503	RPS26L
0.019694	2.39481	-3.38612	0.264732	LY6H
0.019778	-2.39311	-3.38965	-0.35352	NTSR2
0.019934	-2.38995	-3.39621	-0.35236	PDK4
0.020099	2.38662	-3.40311	0.311263	OR2L13
0.02021	2.3844	-3.40771	0.364876	SYNPR
0.02043	2.38005	-3.41672	0.442417	MLLT11
0.020559	-2.3775	-3.422	-0.40517	EFEMP1
0.020594	2.37682	-3.4234	0.30253	PAK1
0.020606	2.37657	-3.42392	0.419776	DIRAS2
0.020624	-2.37623	-3.42463	-0.40215	LOC402251
0.021158	-2.36589	-3.44594	-0.30596	BTG2
0.021754	2.35462	-3.4691	0.263727	MAGEE1
0.021959	2.3508	-3.47691	0.493871	SYT13
0.021976	-2.35049	-3.47755	-0.31468	DHRS3
0.022094	2.34832	-3.48199	0.267674	CAMK2N2
0.022183	2.34668	-3.48534	0.412477	SLC18A2
0.022437	-2.34204	-3.49482	-0.32896	C4orf18
0.022548	2.34002	-3.49895	0.378574	NELL2
0.02256	2.33982	-3.49936	0.298907	ZNF503
0.02264	-2.33837	-3.50232	-0.41831	IGFBP5
0.023119	-2.32981	-3.51973	-0.30474	NFIC
0.023419	2.32454	-3.53044	0.491094	VSNL1
0.023482	-2.32344	-3.53268	-0.48897	IL1B
0.023617	2.32108	-3.53745	0.264946	ST8SIA3
0.023623	2.32099	-3.53763	0.3436	C14orf78
0.024099	-2.31279	-3.55422	-0.29121	STOM
0.024118	-2.31248	-3.55486	-0.35476	SOX9
0.024338	2.30875	-3.56239	0.278851	SLC35F1
0.024869	-2.29985	-3.5803	-0.29186	P8
0.024942	-2.29864	-3.58274	-0.28933	AGTRL1
0.025429	2.29067	-3.59874	0.394722	NSF
0.025763	-2.28527	-3.60954	-0.31626	ETS1
0.025781	-2.28498	-3.61012	-0.26456	IGFBP7
0.025962	2.28208	-3.61591	0.324666	GOT1
0.026145	-2.27916	-3.62175	-0.27378	GPRC5C
0.026178	2.27865	-3.62277	0.41345	FGF12
0.026706	2.27035	-3.6393	0.287023	P2RY13
0.026832	-2.2684	-3.64318	-0.2685	FLJ46906
0.027343	2.26054	-3.65878	0.346655	TSPAN13
0.027396	-2.25973	-3.66038	-0.2844	HIPK2
0.028088	-2.24932	-3.68097	-0.26431	SMOX
0.028414	2.24449	-3.69049	0.505712	CADPS
0.029155	-2.23369	-3.71173	-0.26805	CYP4V2
0.029412	-2.23001	-3.71896	-0.28357	PODXL
0.029518	2.2285	-3.72191	0.28324	BEX1
0.029638	2.22679	-3.72526	0.326104	HPRT1
0.029644	-2.2267	-3.72543	-0.28358	VIM
0.029655	2.22655	-3.72572	0.43307	STS-1
0.029665	-2.22641	-3.72599	-0.33835	CCL3
0.029723	-2.22559	-3.72761	-0.35353	HBG2
0.029788	2.22466	-3.72942	0.283947	AFF2
0.029844	-2.22387	-3.73097	-0.42608	NTRK2
0.030043	2.22108	-3.73642	0.286127	ATP1A3
0.030366	2.21656	-3.74524	0.280581	MAP2K2
0.030434	-2.21562	-3.74707	-0.32548	SDS
0.030497	2.21475	-3.74877	0.276715	PODXL2
0.030674	2.2123	-3.75354	0.405091	GABRG2
0.031656	-2.19896	-3.77944	-0.27892	LOC613037
0.031729	-2.19799	-3.78131	-0.33765	ALDH1L1
0.031737	-2.19789	-3.78151	-0.28824	SLC1A3
0.032233	2.1913	-3.79424	0.292205	MYO5A
0.032275	2.19074	-3.79533	0.33848	SNCA
0.032348	2.18979	-3.79717	0.323139	DAPL1
0.032421	2.18882	-3.79903	0.314212	PCP4
0.032569	-2.18689	-3.80277	-0.26715	LOC728153
0.03296	2.1818	-3.81256	0.44775	UNC13C
0.033271	2.17781	-3.82024	0.270057	NXPH1
0.033773	2.1714	-3.83252	0.308603	KIF21A
0.033793	2.17115	-3.833	0.313852	VAMP2
0.033807	-2.17097	-3.83335	-0.34362	ATP1B2
0.033849	2.17044	-3.83436	0.276911	MOAP1
0.033986	2.16872	-3.83767	0.332326	SYT4
0.034082	-2.16751	-3.83997	-0.38473	AGXT2L1
0.034087	2.16745	-3.84009	0.518571	NTS
0.034133	-2.16687	-3.84119	-0.28929	RHOBTB3
0.034702	-2.15979	-3.85472	-0.29312	C1orf64
0.035508	-2.14993	-3.8735	-0.2837	CCL3L1
0.035513	2.14986	-3.87362	0.326543	LASS6
0.035518	2.1498	-3.87374	0.400629	GLS
0.035767	-2.1468	-3.87944	-0.26964	ALDH7A1
0.035839	-2.14593	-3.88108	-0.27479	LOC440093
0.035937	-2.14476	-3.88331	-0.28423	PITPNC1
0.036087	-2.14296	-3.88672	-0.31495	AQP1
0.036528	2.13772	-3.89663	0.288967	FAM19A3
0.036632	-2.13649	-3.89895	-0.32614	CCL4L2
0.038318	-2.117	-3.93564	-0.28395	DTNA
0.038345	2.11669	-3.93622	0.488827	MAP4
0.039097	-2.10825	-3.95202	-0.28111	IFITM1
0.039249	-2.10655	-3.95519	-0.27922	HLA-H
0.039868	-2.09973	-3.96791	-0.33005	EDG1
0.039882	-2.09958	-3.9682	-0.27139	NFIB
0.040952	2.088	-3.98971	0.312411	DKFZP564O0823
0.04177	2.07933	-4.00575	0.428453	TBC1D9
0.042477	-2.07194	-4.01936	-0.28446	C20orf127
0.042794	2.06867	-4.02538	0.272939	CTXN3
0.042838	2.06821	-4.02622	0.279453	PRPS1
0.043473	2.06172	-4.03813	0.392286	TMEM35
0.043504	2.06141	-4.03871	0.334727	MAPRE3
0.044299	2.0534	-4.05336	0.266383	CHD5
0.044529	-2.0511	-4.05756	-0.32984	ENDOGL1
0.044615	2.05025	-4.0591	0.287333	ATP6V1C1
0.0447	-2.04941	-4.06065	-0.37316	CCL4L1
0.047098	2.02616	-4.10283	0.297238	PLCXD3
0.04793	-2.01833	-4.11694	-0.30049	LOC644934
0.049144	2.00712	-4.13708	0.354061	GNG3
0.049166	2.00692	-4.13742	0.552104	SYT1

## Sheet: pathway_opioid
ID	Description	GeneRatio	BgRatio	pvalue	p.adjust	qvalue	geneID	Count
hsa04020	Calcium signaling pathway	13/125	253/8644	7.03e-05	0.016665	0.015988	115/1812/4915/5979/7942/490/5530/57172/8817/3269/91807/4923/5255	13
hsa04151	PI3K-Akt signaling pathway	12/125	359/8644	0.005649	0.396989	0.380856	10681/3565/51378/4915/5979/6009/3675/7534/1942/5604/8817/5623	12
hsa04010	MAPK signaling pathway	10/125	301/8644	0.011725	0.396989	0.380856	51378/4915/5979/355/5530/1942/5604/8817/6237/5623	10
hsa04014	Ras signaling pathway	9/125	236/8644	0.007105	0.396989	0.380856	10681/51378/4915/1942/5604/8817/6237/5966/9462	9
hsa05165	Human papillomavirus infection	9/125	331/8644	0.050196	0.444383	0.426324	355/324/7479/534/6009/10312/5933/3675/5604	9
hsa04015	Rap1 signaling pathway	8/125	210/8644	0.01103	0.396989	0.380856	115/10411/51378/5909/1942/5604/8817/6237	8
hsa05022	Pathways of neurodegeneration - multiple diseases	8/125	476/8644	0.383183	0.629946	0.604345	317/355/324/7479/4040/5530/5604/2861	8
hsa04024	cAMP signaling pathway	7/125	225/8644	0.04442	0.444383	0.426324	115/1812/10846/10411/490/5604/6237	7
hsa04810	Regulation of actin cytoskeleton	7/125	229/8644	0.048049	0.444383	0.426324	324/3675/5604/8817/6237/4629/91807	7
hsa05010	Alzheimer disease	7/125	384/8644	0.320076	0.614539	0.589564	317/355/324/7479/4040/5530/5604	7
hsa05032	Morphine addiction	6/125	91/8644	0.001984	0.235066	0.225513	115/10681/1812/10846/2562/2555	6
hsa05224	Breast cancer	6/125	147/8644	0.019617	0.444383	0.426324	324/7479/4040/8648/5604/8817	6
hsa04150	mTOR signaling pathway	6/125	156/8644	0.025412	0.444383	0.426324	7479/4040/534/6009/10325/5604	6
hsa04218	Cellular senescence	6/125	156/8644	0.025412	0.444383	0.426324	5530/6009/5933/5604/6237/204851	6
hsa04140	Autophagy - animal	6/125	165/8644	0.032253	0.444383	0.426324	3146/23001/6009/10325/5604/6237	6
hsa04310	Wnt signaling pathway	6/125	174/8644	0.040199	0.444383	0.426324	324/2487/79718/7479/4040/5530	6
hsa04062	Chemokine signaling pathway	6/125	192/8644	0.059567	0.444383	0.426324	115/10681/653361/6373/10663/5604	6
hsa05163	Human cytomegalovirus infection	6/125	225/8644	0.107394	0.471339	0.452184	115/10681/355/5530/6009/5604	6
hsa04060	Cytokine-cytokine receptor interaction	6/125	297/8644	0.259492	0.605543	0.580934	3565/355/6373/10663/27190/26525	6
hsa05206	MicroRNAs in cancer	6/125	310/8644	0.291799	0.605543	0.580934	324/1942/8626/5604/2744/6659	6
hsa04727	GABAergic synapse	5/125	89/8644	0.009212	0.396989	0.380856	115/10681/2562/2555/2744	5
hsa04928	Parathyroid hormone synthesis, secretion and action	5/125	106/8644	0.018548	0.444383	0.426324	115/4040/5604/1839/9935	5
hsa04066	HIF-1 signaling pathway	5/125	109/8644	0.020669	0.444383	0.426324	51378/405/5230/7018/5604	5
hsa04919	Thyroid hormone signaling pathway	5/125	121/8644	0.030722	0.444383	0.426324	8648/6009/5604/23389/5208	5
hsa04114	Oocyte meiosis	5/125	131/8644	0.041109	0.444383	0.426324	115/699/5530/7534/5604	5
hsa04910	Insulin signaling pathway	5/125	137/8644	0.048252	0.444383	0.426324	5577/5573/6009/5604/5255	5
hsa04915	Estrogen signaling pathway	5/125	137/8644	0.048252	0.444383	0.426324	115/8648/5604/1839/3866	5
hsa04371	Apelin signaling pathway	5/125	139/8644	0.050786	0.444383	0.426324	115/10681/5604/6237/91807	5
hsa04072	Phospholipase D signaling pathway	5/125	148/8644	0.063147	0.444383	0.426324	115/10411/6009/5604/6237	5
hsa05226	Gastric cancer	5/125	149/8644	0.064616	0.444383	0.426324	324/7479/4040/5604/8817	5
hsa04921	Oxytocin signaling pathway	5/125	154/8644	0.072253	0.444383	0.426324	115/5530/57172/5604/91807	5
hsa04934	Cushing syndrome	5/125	155/8644	0.073837	0.444383	0.426324	115/324/7479/405/5604	5
hsa04110	Cell cycle	5/125	157/8644	0.077063	0.444383	0.426324	699/4174/5933/1028/7534	5
hsa05160	Hepatitis C	5/125	158/8644	0.078705	0.444383	0.426324	100506658/317/355/7534/5604	5
hsa05161	Hepatitis B	5/125	162/8644	0.085457	0.444383	0.426324	317/355/7534/5604/6778	5
hsa04630	JAK-STAT signaling pathway	5/125	166/8644	0.092507	0.45571	0.437191	3565/10254/2273/6778/51588	5
hsa04022	cGMP-PKG signaling pathway	5/125	167/8644	0.094315	0.45571	0.437191	115/490/5530/5604/91807	5
hsa05225	Hepatocellular carcinoma	5/125	168/8644	0.096141	0.45571	0.437191	324/7479/4040/6603/5604	5
hsa05164	Influenza A	5/125	171/8644	0.101728	0.463647	0.444804	114548/317/355/5604/5371	5
hsa05205	Proteoglycans in cancer	5/125	205/8644	0.17543	0.553822	0.531314	355/7479/5604/1839/6237	5
hsa05170	Human immunodeficiency virus 1 infection	5/125	212/8644	0.192673	0.563747	0.540836	10681/8906/355/5530/5604	5
hsa05417	Lipid and atherosclerosis	5/125	215/8644	0.200244	0.56563	0.542643	653361/114548/317/355/5530	5
hsa04080	Neuroactive ligand-receptor interaction	5/125	367/8644	0.617851	0.754797	0.724122	1812/2562/2555/3269/4923	5
hsa04916	Melanogenesis	4/125	101/8644	0.058346	0.444383	0.426324	115/7479/434/5604	4
hsa05414	Dilated cardiomyopathy	4/125	103/8644	0.061834	0.444383	0.426324	115/3675/1674/7169	4
hsa04670	Leukocyte transendothelial migration	4/125	115/8644	0.085003	0.444383	0.426324	10411/653361/100506658/5175	4
hsa04724	Glutamatergic synapse	4/125	115/8644	0.085003	0.444383	0.426324	115/10681/5530/2744	4
hsa04726	Serotonergic synapse	4/125	115/8644	0.085003	0.444383	0.426324	10681/10411/2562/5604	4
hsa04142	Lysosome	4/125	132/8644	0.123972	0.497988	0.47775	8906/10312/8763/6272	4
hsa04270	Vascular smooth muscle contraction	4/125	134/8644	0.128989	0.501154	0.480787	115/5604/4629/91807	4
hsa04210	Apoptosis	4/125	136/8644	0.13409	0.506113	0.485545	317/55367/355/5604	4
hsa05135	Yersinia infection	4/125	137/8644	0.136672	0.506113	0.485545	114548/5604/9815/8935	4
hsa04120	Ubiquitin mediated proteolysis	4/125	142/8644	0.149878	0.535362	0.513605	5371/7334/51588/7328	4
hsa04723	Retrograde endocannabinoid signaling	4/125	148/8644	0.166346	0.553822	0.531314	115/10681/2562/2555	4
hsa04261	Adrenergic signaling in cardiomyocytes	4/125	154/8644	0.183431	0.553822	0.531314	115/10411/490/7169	4
hsa04217	Necroptosis	4/125	159/8644	0.198095	0.56563	0.542643	114548/3146/355/6778	4
hsa05034	Alcoholism	4/125	188/8644	0.288828	0.605543	0.580934	10681/1812/4915/5604	4
hsa04613	Neutrophil extracellular trap formation	4/125	191/8644	0.298594	0.605543	0.580934	653361/3146/2243/5604	4
hsa05202	Transcriptional misregulation in cancer	4/125	193/8644	0.305129	0.605543	0.580934	7490/5371/5966/4613	4
hsa05167	Kaposi sarcoma-associated herpesvirus infection	4/125	194/8644	0.308402	0.605543	0.580934	10681/355/5530/5604	4
hsa05130	Pathogenic Escherichia coli infection	4/125	198/8644	0.321531	0.614539	0.589564	114548/100506658/355/4629	4
hsa05207	Chemical carcinogenesis - receptor activation	4/125	212/8644	0.367724	0.629946	0.604345	115/405/5604/8817	4
hsa03040	Spliceosome	4/125	216/8644	0.380926	0.629946	0.604345	58517/6434/24148/51729	4
hsa05208	Chemical carcinogenesis - reactive oxygen species	4/125	223/8644	0.403962	0.629946	0.604345	653361/1109/405/5604	4
hsa05171	Coronavirus disease - COVID-19	4/125	232/8644	0.433351	0.649697	0.623294	114548/6165/2243/1839	4
hsa05014	Amyotrophic lateral sclerosis	4/125	364/8644	0.778228	0.808947	0.776072	317/5530/23279/23511	4
hsa05110	Vibrio cholerae infection	3/125	50/8644	0.035357	0.444383	0.426324	115/534/10312	3
hsa00140	Steroid hormone biosynthesis	3/125	62/8644	0.060316	0.444383	0.426324	1109/6715/8630	3
hsa04720	Long-term potentiation	3/125	67/8644	0.072601	0.444383	0.426324	10411/5530/5604	3
hsa00830	Retinol metabolism	3/125	68/8644	0.075183	0.444383	0.426324	128/8854/8630	3
hsa05031	Amphetamine addiction	3/125	69/8644	0.077805	0.444383	0.426324	1812/23237/5530	3
hsa05120	Epithelial cell signaling in Helicobacter pylori infection	3/125	70/8644	0.080468	0.444383	0.426324	534/10312/1839	3
hsa05230	Central carbon metabolism in cancer	3/125	70/8644	0.080468	0.444383	0.426324	5979/5604/2744	3
hsa04115	p53 signaling pathway	3/125	74/8644	0.091503	0.45571	0.437191	317/55367/355	3
hsa04540	Gap junction	3/125	88/8644	0.134539	0.506113	0.485545	115/1812/5604	3
hsa04658	Th1 and Th2 cell differentiation	3/125	92/8644	0.147932	0.535362	0.513605	3565/5530/6778	3
hsa04912	GnRH signaling pathway	3/125	93/8644	0.151347	0.535362	0.513605	115/5604/1839	3
hsa05410	Hypertrophic cardiomyopathy	3/125	97/8644	0.165252	0.553822	0.531314	3675/1674/7169	3
hsa01522	Endocrine resistance	3/125	98/8644	0.168787	0.553822	0.531314	115/5604/1839	3
hsa04925	Aldosterone synthesis and secretion	3/125	98/8644	0.168787	0.553822	0.531314	115/490/57172	3
hsa04640	Hematopoietic cell lineage	3/125	99/8644	0.172344	0.553822	0.531314	3565/3675/2993	3
hsa04914	Progesterone-mediated oocyte maturation	3/125	102/8644	0.183141	0.553822	0.531314	115/699/5604	3
hsa04625	C-type lectin receptor signaling pathway	3/125	104/8644	0.190438	0.563747	0.540836	114548/5530/6237	3
hsa03013	Nucleocytoplasmic transport	3/125	108/8644	0.20525	0.56563	0.542643	23039/23279/23511	3
hsa04659	Th17 cell differentiation	3/125	108/8644	0.20525	0.56563	0.542643	3565/5530/6778	3
hsa04725	Cholinergic synapse	3/125	113/8644	0.224121	0.590185	0.566201	115/10681/5604	3
hsa04722	Neurotrophin signaling pathway	3/125	119/8644	0.247195	0.605543	0.580934	4915/5604/6272	3
hsa04660	T cell receptor signaling pathway	3/125	121/8644	0.254971	0.605543	0.580934	3565/5530/5604	3
hsa04611	Platelet activation	3/125	124/8644	0.266699	0.605543	0.580934	115/2243/91807	3
hsa00230	Purine metabolism	3/125	128/8644	0.282435	0.605543	0.580934	115/5147/10846	3
hsa04926	Relaxin signaling pathway	3/125	129/8644	0.286383	0.605543	0.580934	115/10681/5604	3
hsa04650	Natural killer cell mediated cytotoxicity	3/125	132/8644	0.298254	0.605543	0.580934	355/5530/5604	3
hsa04728	Dopaminergic synapse	3/125	132/8644	0.298254	0.605543	0.580934	10681/1812/5530	3
hsa04380	Osteoclast differentiation	3/125	135/8644	0.310155	0.605543	0.580934	653361/5530/5604	3
hsa05418	Fluid shear stress and atherosclerosis	3/125	139/8644	0.326047	0.618186	0.593063	653361/5175/51588	3
hsa04936	Alcoholic liver disease	3/125	142/8644	0.33797	0.629946	0.604345	128/355/6434	3
hsa04550	Signaling pathways regulating pluripotency of stem cells	3/125	143/8644	0.341943	0.629946	0.604345	324/7479/5604	3
hsa04145	Phagosome	3/125	152/8644	0.377585	0.629946	0.604345	653361/534/10312	3
hsa04148	Efferocytosis	3/125	156/8644	0.393316	0.629946	0.604345	5175/405/5604	3
hsa04390	Hippo signaling pathway	3/125	157/8644	0.397234	0.629946	0.604345	324/7479/7534	3
hsa05152	Tuberculosis	3/125	180/8644	0.48498	0.680121	0.652481	317/5530/10312	3
hsa04360	Axon guidance	3/125	182/8644	0.492341	0.682341	0.654611	5530/1942/6237	3
hsa04814	Motor proteins	3/125	193/8644	0.531877	0.693031	0.664867	7169/10749/4629	3
hsa04510	Focal adhesion	3/125	203/8644	0.566304	0.724421	0.694981	3675/5604/91807	3
hsa05203	Viral carcinogenesis	3/125	204/8644	0.569662	0.724421	0.694981	5933/7534/5966	3
hsa05166	Human T-cell leukemia virus 1 infection	3/125	222/8644	0.627336	0.762455	0.731469	115/5530/5604	3
hsa04714	Thermogenesis	3/125	232/8644	0.65703	0.772059	0.740683	115/6009/6603	3
hsa05131	Shigellosis	3/125	247/8644	0.698355	0.782047	0.750265	114548/10325/7334	3
hsa05132	Salmonella infection	3/125	249/8644	0.703574	0.782047	0.750265	114548/5604/6237	3
hsa04144	Endocytosis	3/125	250/8644	0.706157	0.782047	0.750265	10254/9815/5371	3
hsa05012	Parkinson disease	3/125	266/8644	0.745204	0.799155	0.766678	1812/317/2861	3
hsa05020	Prion disease	3/125	272/8644	0.758753	0.79922	0.76674	653361/317/5530	3
hsa00563	Glycosylphosphatidylinositol (GPI)-anchor biosynthesis	2/125	26/8644	0.053798	0.444383	0.426324	2822/9091	2
hsa04966	Collecting duct acid secretion	2/125	27/8644	0.057565	0.444383	0.426324	534/10312	2
hsa00601	Glycosphingolipid biosynthesis - lacto and neolacto series	2/125	28/8644	0.061422	0.444383	0.426324	10678/2526	2
hsa04710	Circadian rhythm	2/125	34/8644	0.086252	0.444383	0.426324	4862/6096	2
hsa05216	Thyroid cancer	2/125	37/8644	0.099617	0.462925	0.444112	5979/5604	2
hsa05330	Allograft rejection	2/125	38/8644	0.104194	0.465923	0.446988	3565/355	2
hsa00260	Glycine, serine and threonine metabolism	2/125	40/8644	0.113514	0.480409	0.460886	2628/23464	2
hsa05033	Nicotine addiction	2/125	40/8644	0.113514	0.480409	0.460886	2562/2555	2
hsa04216	Ferroptosis	2/125	41/8644	0.118253	0.483208	0.46357	7018/5094	2
hsa05219	Bladder cancer	2/125	41/8644	0.118253	0.483208	0.46357	5604/1839	2
hsa04940	Type I diabetes mellitus	2/125	43/8644	0.127876	0.501154	0.480787	355/5799	2
hsa05144	Malaria	2/125	50/8644	0.162835	0.553822	0.531314	5175/2993	2
hsa04961	Endocrine and other factor-regulated calcium reabsorption	2/125	53/8644	0.178303	0.553822	0.531314	115/490	2
hsa05320	Autoimmune thyroid disease	2/125	53/8644	0.178303	0.553822	0.531314	3565/355	2
hsa05213	Endometrial cancer	2/125	58/8644	0.20454	0.56563	0.542643	324/5604	2
hsa04370	VEGF signaling pathway	2/125	59/8644	0.209841	0.571636	0.548405	5530/5604	2
hsa04978	Mineral absorption	2/125	60/8644	0.215156	0.579455	0.555906	490/7018	2
hsa05217	Basal cell carcinoma	2/125	63/8644	0.231172	0.602062	0.577595	324/7479	2
hsa05321	Inflammatory bowel disease	2/125	65/8644	0.241893	0.605543	0.580934	3565/6778	2
hsa00010	Glycolysis / Gluconeogenesis	2/125	67/8644	0.252637	0.605543	0.580934	128/5230	2
hsa05221	Acute myeloid leukemia	2/125	67/8644	0.252637	0.605543	0.580934	5604/5371	2
hsa04664	Fc epsilon RI signaling pathway	2/125	68/8644	0.258014	0.605543	0.580934	3565/5604	2
hsa05211	Renal cell carcinoma	2/125	69/8644	0.263393	0.605543	0.580934	405/5604	2
hsa05218	Melanoma	2/125	72/8644	0.279532	0.605543	0.580934	5604/8817	2
hsa05223	Non-small cell lung cancer	2/125	72/8644	0.279532	0.605543	0.580934	5979/5604	2
hsa01524	Platinum drug resistance	2/125	73/8644	0.284908	0.605543	0.580934	317/355	2
hsa01230	Biosynthesis of amino acids	2/125	75/8644	0.295648	0.605543	0.580934	5230/4144	2
hsa05214	Glioma	2/125	75/8644	0.295648	0.605543	0.580934	57172/5604	2
hsa04971	Gastric acid secretion	2/125	76/8644	0.30101	0.605543	0.580934	115/91807	2
hsa05140	Leishmaniasis	2/125	77/8644	0.306366	0.605543	0.580934	3565/653361	2
hsa04721	Synaptic vesicle cycle	2/125	78/8644	0.311714	0.605543	0.580934	534/10312	2
hsa04662	B cell receptor signaling pathway	2/125	84/8644	0.343599	0.629946	0.604345	5530/5604	2
hsa05412	Arrhythmogenic right ventricular cardiomyopathy	2/125	84/8644	0.343599	0.629946	0.604345	3675/1674	2
hsa04012	ErbB signaling pathway	2/125	85/8644	0.348872	0.629946	0.604345	5604/1839	2
hsa04610	Complement and coagulation cascades	2/125	86/8644	0.35413	0.629946	0.604345	2153/2243	2
hsa05210	Colorectal cancer	2/125	86/8644	0.35413	0.629946	0.604345	324/5604	2
hsa04211	Longevity regulating pathway	2/125	89/8644	0.369816	0.629946	0.604345	115/6009	2
hsa05235	PD-L1 expression and PD-1 checkpoint pathway in cancer	2/125	89/8644	0.369816	0.629946	0.604345	5530/5604	2
hsa05222	Small cell lung cancer	2/125	92/8644	0.385352	0.629946	0.604345	317/3675	2
hsa04970	Salivary secretion	2/125	93/8644	0.390495	0.629946	0.604345	115/490	2
hsa05323	Rheumatoid arthritis	2/125	93/8644	0.390495	0.629946	0.604345	534/10312	2
hsa04657	IL-17 signaling pathway	2/125	94/8644	0.395619	0.629946	0.604345	3565/27190	2
hsa04666	Fc gamma R-mediated phagocytosis	2/125	97/8644	0.410873	0.629946	0.604345	653361/5604	2
hsa04713	Circadian entrainment	2/125	97/8644	0.410873	0.629946	0.604345	115/10681	2
hsa04750	Inflammatory mediator regulation of TRP channels	2/125	98/8644	0.415917	0.629946	0.604345	115/3269	2
hsa05231	Choline metabolism in cancer	2/125	98/8644	0.415917	0.629946	0.604345	6009/5604	2
hsa04972	Pancreatic secretion	2/125	102/8644	0.435873	0.649697	0.623294	115/490	2
hsa04137	Mitophagy - animal	2/125	103/8644	0.440805	0.652943	0.626408	7942/6237	2
hsa04064	NF-kappa B signaling pathway	2/125	104/8644	0.445714	0.656114	0.62945	55367/51588	2
hsa04922	Glucagon signaling pathway	2/125	107/8644	0.460298	0.665722	0.638668	5530/5255	2
hsa04350	TGF-beta signaling pathway	2/125	108/8644	0.46511	0.665722	0.638668	7018/5933	2
hsa04620	Toll-like receptor signaling pathway	2/125	108/8644	0.46511	0.665722	0.638668	6373/5604	2
hsa04668	TNF signaling pathway	2/125	114/8644	0.493449	0.682341	0.654611	355/5604	2
hsa01200	Carbon metabolism	2/125	115/8644	0.49808	0.682341	0.654611	128/5230	2
hsa04935	Growth hormone synthesis, secretion and action	2/125	120/8644	0.520833	0.691647	0.663539	115/5604	2
hsa04152	AMPK signaling pathway	2/125	121/8644	0.525301	0.691647	0.663539	6009/5208	2
hsa00190	Oxidative phosphorylation	2/125	134/8644	0.58082	0.732204	0.702448	534/10312	2
hsa05162	Measles	2/125	138/8644	0.596927	0.74069	0.710589	317/355	2
hsa01240	Biosynthesis of cofactors	2/125	153/8644	0.653214	0.772059	0.740683	8630/4144	2
hsa04514	Cell adhesion molecules	2/125	158/8644	0.670546	0.772059	0.740683	100506658/5175	2
hsa04141	Protein processing in endoplasmic reticulum	2/125	170/8644	0.70931	0.782047	0.750265	3300/64374	2
hsa04530	Tight junction	2/125	170/8644	0.70931	0.782047	0.750265	100506658/4629	2
hsa05169	Epstein-Barr virus infection	2/125	202/8644	0.794495	0.822251	0.788835	317/355	2
hsa00533	Glycosaminoglycan biosynthesis - keratan sulfate	1/125	14/8644	0.184607	0.553822	0.531314	10678	1
hsa00120	Primary bile acid biosynthesis	1/125	17/8644	0.219532	0.584596	0.560838	1109	1
hsa00670	One carbon pool by folate	1/125	20/8644	0.252972	0.605543	0.580934	4524	1
hsa00220	Arginine biosynthesis	1/125	22/8644	0.274472	0.605543	0.580934	2744	1
hsa00515	Mannose type O-glycan biosynthesis	1/125	23/8644	0.28499	0.605543	0.580934	2526	1
hsa04964	Proximal tubule bicarbonate reclamation	1/125	23/8644	0.28499	0.605543	0.580934	2744	1
hsa01523	Antifolate resistance	1/125	30/8644	0.354503	0.629946	0.604345	4524	1
hsa05310	Asthma	1/125	31/8644	0.36387	0.629946	0.604345	3565	1
hsa04215	Apoptosis - multiple species	1/125	32/8644	0.373102	0.629946	0.604345	317	1
hsa00051	Fructose and mannose metabolism	1/125	34/8644	0.391169	0.629946	0.604345	5208	1
hsa00350	Tyrosine metabolism	1/125	36/8644	0.40872	0.629946	0.604345	128	1
hsa03030	DNA replication	1/125	36/8644	0.40872	0.629946	0.604345	4174	1
hsa00250	Alanine, aspartate and glutamate metabolism	1/125	37/8644	0.417306	0.629946	0.604345	2744	1
hsa05143	African trypanosomiasis	1/125	37/8644	0.417306	0.629946	0.604345	355	1
hsa05332	Graft-versus-host disease	1/125	42/8644	0.458417	0.665722	0.638668	355	1
hsa00071	Fatty acid degradation	1/125	43/8644	0.466287	0.665722	0.638668	128	1
hsa03410	Base excision repair	1/125	44/8644	0.474043	0.66874	0.641562	3146	1
hsa04962	Vasopressin-regulated water reabsorption	1/125	44/8644	0.474043	0.66874	0.641562	115	1
hsa00620	Pyruvate metabolism	1/125	47/8644	0.496648	0.682341	0.654611	128	1
hsa04672	Intestinal immune network for IgA production	1/125	49/8644	0.51118	0.691647	0.663539	3565	1
hsa05030	Cocaine addiction	1/125	49/8644	0.51118	0.691647	0.663539	1812	1
hsa00330	Arginine and proline metabolism	1/125	50/8644	0.518289	0.691647	0.663539	2628	1
hsa04913	Ovarian steroidogenesis	1/125	51/8644	0.525296	0.691647	0.663539	115	1
hsa04979	Cholesterol metabolism	1/125	51/8644	0.525296	0.691647	0.663539	6272	1
hsa00270	Cysteine and methionine metabolism	1/125	52/8644	0.532201	0.693031	0.664867	4144	1
hsa05134	Legionellosis	1/125	56/8644	0.55884	0.723744	0.694331	317	1
hsa00240	Pyrimidine metabolism	1/125	58/8644	0.57159	0.724421	0.694981	7083	1
hsa04923	Regulation of lipolysis in adipocytes	1/125	58/8644	0.57159	0.724421	0.694981	115	1
hsa04730	Long-term depression	1/125	60/8644	0.583974	0.732285	0.702525	5604	1
hsa04213	Longevity regulating pathway - multiple species	1/125	61/8644	0.590032	0.735987	0.706077	115	1
hsa04929	GnRH secretion	1/125	64/8644	0.607686	0.750113	0.719629	5604	1
hsa04927	Cortisol synthesis and secretion	1/125	65/8644	0.613402	0.753245	0.722633	115	1
hsa04924	Renin secretion	1/125	69/8644	0.63545	0.768375	0.737149	5530	1
hsa04917	Prolactin signaling pathway	1/125	70/8644	0.640764	0.770868	0.73954	5604	1
hsa00982	Drug metabolism - cytochrome P450	1/125	72/8644	0.651163	0.772059	0.740683	128	1
hsa04623	Cytosolic DNA-sensing pathway	1/125	75/8644	0.666203	0.772059	0.740683	114548	1
hsa04918	Thyroid hormone synthesis	1/125	75/8644	0.666203	0.772059	0.740683	115	1
hsa05133	Pertussis	1/125	76/8644	0.671073	0.772059	0.740683	114548	1
hsa05212	Pancreatic cancer	1/125	76/8644	0.671073	0.772059	0.740683	5604	1
hsa05220	Chronic myeloid leukemia	1/125	76/8644	0.671073	0.772059	0.740683	5604	1
hsa00980	Metabolism of xenobiotics by cytochrome P450	1/125	78/8644	0.680601	0.779239	0.747571	128	1
hsa01521	EGFR tyrosine kinase inhibitor resistance	1/125	79/8644	0.685262	0.780803	0.749071	5604	1
hsa00983	Drug metabolism - other enzymes	1/125	80/8644	0.689855	0.782047	0.750265	7083	1
hsa01232	Nucleotide metabolism	1/125	85/8644	0.711843	0.782047	0.750265	7083	1
hsa04742	Taste transduction	1/125	86/8644	0.716052	0.782047	0.750265	2555	1
hsa04911	Insulin secretion	1/125	86/8644	0.716052	0.782047	0.750265	115	1
hsa04260	Cardiac muscle contraction	1/125	87/8644	0.720199	0.782969	0.751149	7169	1
hsa04512	ECM-receptor interaction	1/125	89/8644	0.728314	0.784593	0.752708	3675	1
hsa04976	Bile secretion	1/125	89/8644	0.728314	0.784593	0.752708	115	1
hsa05150	Staphylococcus aureus infection	1/125	96/8644	0.754922	0.79922	0.76674	3866	1
hsa03015	mRNA surveillance pathway	1/125	97/8644	0.758506	0.79922	0.76674	23381	1
hsa05215	Prostate cancer	1/125	97/8644	0.758506	0.79922	0.76674	5604	1
hsa04061	Viral protein interaction with cytokine and cytokine receptor	1/125	100/8644	0.768949	0.806375	0.773605	6373	1
hsa05142	Chagas disease	1/125	102/8644	0.77566	0.808947	0.776072	355	1
hsa03082	ATP-dependent chromatin remodeling	1/125	117/8644	0.820199	0.845161	0.810814	6603	1
hsa04071	Sphingolipid signaling pathway	1/125	121/8644	0.830514	0.852086	0.817457	5604	1
hsa04068	FoxO signaling pathway	1/125	131/8644	0.853805	0.872205	0.836759	5604	1
hsa04932	Non-alcoholic fatty liver disease	1/125	155/8644	0.897543	0.912951	0.875849	355	1
hsa03010	Ribosome	1/125	167/8644	0.91426	0.925982	0.88835	6165	1
hsa04621	NOD-like receptor signaling pathway	1/125	186/8644	0.935365	0.943325	0.904989	114548	1
hsa05415	Diabetic cardiomyopathy	1/125	203/8644	0.949831	0.953856	0.915091	653361	1
hsa05016	Huntington disease	1/125	306/8644	0.98931	0.98931	0.949105	317	1

## Sheet: pathway_cocaine
ID	Description	GeneRatio	BgRatio	pvalue	p.adjust	qvalue	geneID	Count
hsa04010	MAPK signaling pathway	24/140	301/8644	6.78e-11	8.92e-09	5.11e-09	5058/3725/2353/3310/3304/3303/9254/784/10368/10369/3553/929/2247/5606/5605/2768/2246/23542/2254/4616/3315/6416/7132/9448	24
hsa05417	Lipid and atherosclerosis	20/140	215/8644	2.03e-10	1.53e-08	8.78e-09	4846/3725/2353/3310/3304/3303/808/6347/6348/3553/3569/929/7412/6401/5606/4792/6416/3949/7132/6648	20
hsa04668	TNF signaling pathway	19/140	114/8644	1.52e-14	4.01e-12	2.29e-12	1051/3725/3726/2353/6347/6364/3627/3553/3569/7412/6401/9021/5606/1906/3659/5743/4792/6416/7132	19
hsa04151	PI3K-Akt signaling pathway	16/140	359/8644	0.000217	0.002115	0.001211	7057/4846/1282/2785/3569/1026/2247/4170/54541/7533/5605/3566/2246/2254/5526/3371	16
hsa05163	Human cytomegalovirus infection	15/140	225/8644	3.27e-06	7.17e-05	4.1e-05	2785/808/6347/6348/3553/3569/388372/1026/5605/2768/3133/3106/5743/4792/7132	15
hsa04933	AGE-RAGE signaling pathway in diabetic complications	14/140	100/8644	5.98e-10	3.14e-08	1.8e-08	185/5054/4846/1282/3725/6347/3553/3569/7412/6401/1958/5333/1906/2152	14
hsa05418	Fluid shear stress and atherosclerosis	14/140	139/8644	4.63e-08	1.74e-06	9.96e-07	4846/3725/2353/808/6347/3553/7412/6401/1003/6382/1906/9446/6416/7132	14
hsa05167	Kaposi sarcoma-associated herpesvirus infection	14/140	194/8644	2.81e-06	6.71e-05	3.84e-05	3725/2353/2785/808/3569/1026/2247/5605/3133/3106/5743/4792/6416/7132	14
hsa05169	Epstein-Barr virus infection	13/140	202/8644	2.23e-05	0.000367	0.00021	960/3725/3627/3569/8900/1026/7431/5606/3133/3106/4616/4792/6416	13
hsa05166	Human T-cell leukemia virus 1 infection	13/140	222/8644	5.99e-05	0.00075	0.000429	3725/2353/3569/8900/1026/1958/5605/3133/3106/2113/4792/6416/7132	13
hsa05022	Pathways of neurodegeneration - multiple diseases	13/140	476/8644	0.044495	0.10088	0.057738	2902/808/3553/3569/1020/8851/5606/5605/6531/5743/7132/6622/7345	13
hsa04620	Toll-like receptor signaling pathway	12/140	108/8644	1.5e-07	4.38e-06	2.51e-06	3725/2353/6348/3627/3553/3569/388372/929/5606/5605/4792/6416	12
hsa05170	Human immunodeficiency virus 1 infection	12/140	212/8644	0.00016	0.001757	0.001006	5058/3725/2353/2785/808/5606/5605/3133/3106/4792/3984/7132	12
hsa05132	Salmonella infection	12/140	249/8644	0.000696	0.004948	0.002832	5058/3725/2353/8767/3553/3569/929/5606/5605/4792/6416/7132	12
hsa05165	Human papillomavirus infection	12/140	331/8644	0.007337	0.027966	0.016006	7057/1282/8900/1026/5605/3133/3106/3659/5743/7132/5526/3371	12
hsa05030	Cocaine addiction	11/140	49/8644	2.33e-10	1.53e-08	8.78e-09	7054/3725/2902/1020/2354/8851/1644/6571/4129/1813/6531	11
hsa04721	Synaptic vesicle cycle	11/140	78/8644	4.18e-08	1.74e-06	9.96e-07	1759/6616/6844/6812/26052/6857/10815/6571/6531/140679/4905	11
hsa04657	IL-17 signaling pathway	11/140	94/8644	2.97e-07	7.82e-06	4.47e-06	1051/3725/2353/6347/6364/3627/3553/3569/2354/5743/4792	11
hsa05135	Yersinia infection	11/140	137/8644	1.26e-05	0.000237	0.000135	3725/2353/6347/3553/3569/5606/5605/2212/4792/6416/3984	11
hsa04921	Oxytocin signaling pathway	11/140	154/8644	3.78e-05	0.000552	0.000316	4846/3725/2353/9254/784/10368/10369/808/1026/5605/5743	11
hsa04218	Cellular senescence	11/140	156/8644	4.26e-05	0.00059	0.000337	5054/808/3569/8900/1026/5606/5605/3133/3106/2113/4616	11
hsa05130	Pathogenic Escherichia coli infection	11/140	198/8644	0.000356	0.002751	0.001575	5058/3725/2353/4651/3553/3569/2768/2212/4644/4792/7132	11
hsa05031	Amphetamine addiction	10/140	69/8644	1.36e-07	4.38e-06	2.51e-06	7054/3725/2353/2902/808/2354/1644/6571/4129/6531	10
hsa05142	Chagas disease	10/140	102/8644	5.39e-06	0.000109	6.24e-05	5054/3725/2353/6347/6348/3553/3569/4792/6416/7132	10
hsa04728	Dopaminergic synapse	10/140	132/8644	5.23e-05	0.000688	0.000394	7054/2353/2785/808/1644/6571/4129/1813/6531/5526	10
hsa05161	Hepatitis B	10/140	162/8644	0.000287	0.002434	0.001393	3725/2353/3569/8900/1026/5606/5605/6775/4792/6416	10
hsa05034	Alcoholism	10/140	188/8644	0.000926	0.005942	0.003401	7054/2785/2902/808/2354/1644/6571/4129/1813/6531	10
hsa04024	cAMP signaling pathway	10/140	225/8644	0.003508	0.017405	0.009962	5058/3725/2353/2902/808/5605/1906/1813/6662/4792	10
hsa05171	Coronavirus disease - COVID-19	10/140	232/8644	0.004358	0.019761	0.01131	185/3725/2353/6347/3627/3553/3569/2212/4792/7132	10
hsa04060	Cytokine-cytokine receptor interaction	10/140	297/8644	0.02224	0.059686	0.034161	6347/6348/6364/3627/3553/3569/388372/6355/3566/7132	10
hsa05206	MicroRNAs in cancer	10/140	310/8644	0.028816	0.073578	0.042112	7057/960/1026/4170/7431/54541/5605/2744/5743/3371	10
hsa05010	Alzheimer disease	10/140	384/8644	0.09328	0.18121	0.103714	2902/808/3553/3569/1020/8851/5605/5743/7132/6622	10
hsa04066	HIF-1 signaling pathway	9/140	109/8644	6.41e-05	0.000766	0.000438	5054/4846/3569/1026/7076/2026/5605/1906/3098	9
hsa04926	Relaxin signaling pathway	9/140	129/8644	0.000234	0.002201	0.00126	4846/1282/3725/2353/2785/5605/1906/4792/6416	9
hsa04380	Osteoclast differentiation	9/140	135/8644	0.000329	0.002624	0.001502	3725/3726/2353/3553/2354/9021/2212/4792/7132	9
hsa05162	Measles	9/140	138/8644	0.000388	0.002912	0.001667	3725/2353/3310/3304/3303/3553/3569/4478/4792	9
hsa05164	Influenza A	9/140	171/8644	0.001794	0.010486	0.006001	6347/3627/3553/3569/9021/3337/5605/4792/7132	9
hsa04062	Chemokine signaling pathway	9/140	192/8644	0.003918	0.018469	0.010571	5058/2785/6347/6348/6364/3627/388372/6355/4792	9
hsa05205	Proteoglycans in cancer	9/140	205/8644	0.005997	0.024644	0.014105	7057/286/960/5058/1026/2247/4478/6382/5605	9
hsa04015	Rap1 signaling pathway	9/140	210/8644	0.006992	0.027861	0.015946	7057/2902/808/2247/5606/5605/1813/2246/2254	9
hsa05208	Chemical carcinogenesis - reactive oxygen species	9/140	223/8644	0.010173	0.035675	0.020418	8644/1646/3725/2353/5605/9446/4792/6416/6648	9
hsa04810	Regulation of actin cytoskeleton	9/140	229/8644	0.011966	0.040753	0.023325	9459/5058/2247/4478/5605/2768/2246/2254/3984	9
hsa04014	Ras signaling pathway	9/140	236/8644	0.014344	0.044969	0.025738	5058/2785/2902/808/2247/5605/2113/2246/2254	9
hsa05131	Shigellosis	9/140	247/8644	0.018767	0.054239	0.031043	960/3725/8767/3553/929/5333/3098/4792/7132	9
hsa04144	Endocytosis	9/140	250/8644	0.020129	0.056925	0.03258	273/1759/3310/3304/3303/26052/3133/3106/3949	9
hsa04020	Calcium signaling pathway	9/140	253/8644	0.021562	0.059246	0.033909	185/4846/444/2902/808/2247/5333/2246/2254	9
hsa04061	Viral protein interaction with cytokine and cytokine receptor	8/140	100/8644	0.000206	0.002115	0.001211	6347/6348/6364/3627/3569/388372/6355/7132	8
hsa04064	NF-kappa B signaling pathway	8/140	104/8644	0.00027	0.002366	0.001354	3553/388372/929/7412/4616/5743/4792/7132	8
hsa04625	C-type lectin receptor signaling pathway	8/140	104/8644	0.00027	0.002366	0.001354	5058/3725/808/3553/3569/3659/5743/4792	8
hsa04915	Estrogen signaling pathway	8/140	137/8644	0.001675	0.010014	0.005731	4846/3725/2353/3310/3304/3303/808/5605	8
hsa05224	Breast cancer	8/140	147/8644	0.002609	0.014005	0.008016	3725/2353/1026/2247/5605/2246/2254/4616	8
hsa05160	Hepatitis C	8/140	158/8644	0.004063	0.018747	0.01073	3627/1026/9021/7533/5605/4792/3949/7132	8
hsa05152	Tuberculosis	8/140	180/8644	0.008772	0.031177	0.017844	1051/8767/808/3553/3569/929/2212/7132	8
hsa05012	Parkinson disease	8/140	266/8644	0.066942	0.141754	0.081132	7054/808/6571/4129/1813/6531/6622/7345	8
hsa05144	Malaria	7/140	50/8644	1.4e-05	0.000246	0.000141	7057/6347/3553/3569/7412/6401/6382	7
hsa05134	Legionellosis	7/140	56/8644	3.01e-05	0.000465	0.000266	3310/3304/3303/3553/3569/929/4792	7
hsa05133	Pertussis	7/140	76/8644	0.000217	0.002115	0.001211	3725/2353/808/3553/3569/929/3659	7
hsa05323	Rheumatoid arthritis	7/140	93/8644	0.000747	0.005172	0.00296	3725/2353/6347/6348/6364/3553/3569	7
hsa05145	Toxoplasmosis	7/140	111/8644	0.002106	0.011783	0.006744	3310/3304/3303/5606/4792/3949/7132	7
hsa04935	Growth hormone synthesis, secretion and action	7/140	120/8644	0.003271	0.016543	0.009468	3726/2353/9021/5606/5605/6416/8835	7
hsa04210	Apoptosis	7/140	136/8644	0.006485	0.02624	0.015019	3725/2353/4170/5605/4616/4792/7132	7
hsa04371	Apelin signaling pathway	7/140	139/8644	0.007285	0.027966	0.016006	185/5054/4846/2785/808/1958/5605	7
hsa04936	Alcoholic liver disease	7/140	142/8644	0.008156	0.029793	0.017052	3553/3569/929/5606/4792/6416/7132	7
hsa04261	Adrenergic signaling in cardiomyocytes	7/140	154/8644	0.012422	0.041356	0.02367	185/9254/784/10368/10369/808/5526	7
hsa04630	JAK-STAT signaling pathway	7/140	166/8644	0.018107	0.052912	0.030284	3569/1026/9021/4170/3566/6775/8835	7
hsa04621	NOD-like receptor signaling pathway	7/140	186/8644	0.031288	0.079123	0.045286	3725/8767/6347/3553/3569/2634/4792	7
hsa05202	Transcriptional misregulation in cancer	7/140	193/8644	0.037122	0.089569	0.051264	1051/604/3569/8900/1026/929/4616	7
hsa05203	Viral carcinogenesis	7/140	204/8644	0.047668	0.10535	0.060297	3725/8900/1026/7533/3133/3106/4792	7
hsa05207	Chemical carcinogenesis - receptor activation	7/140	212/8644	0.056434	0.121658	0.06963	3725/2353/604/2247/5605/2254/9446	7
hsa05020	Prion disease	7/140	272/8644	0.152178	0.253308	0.144979	3310/3304/3303/2902/3553/3569/1958	7
hsa00330	Arginine and proline metabolism	6/140	50/8644	0.000143	0.00164	0.000938	4846/2805/5033/4129/6303/54498	6
hsa04917	Prolactin signaling pathway	6/140	70/8644	0.000908	0.005942	0.003401	7054/2353/9021/5605/3659/8835	6
hsa05218	Melanoma	6/140	72/8644	0.001054	0.006597	0.003776	1026/2247/5605/2246/2254/4616	6
hsa05140	Leishmaniasis	6/140	77/8644	0.001497	0.009155	0.00524	3725/2353/3553/2212/5743/4792	6
hsa04512	ECM-receptor interaction	6/140	89/8644	0.003132	0.016153	0.009245	7057/1282/960/6382/3371/9900	6
hsa04912	GnRH signaling pathway	6/140	93/8644	0.003898	0.018469	0.010571	3725/808/1958/5606/5605/6416	6
hsa05410	Hypertrophic cardiomyopathy	6/140	97/8644	0.004795	0.020675	0.011833	9254/784/10368/10369/3569/1906	6
hsa04659	Th17 cell differentiation	6/140	108/8644	0.00804	0.029783	0.017046	3725/2353/3553/3569/3566/4792	6
hsa04931	Insulin resistance	6/140	108/8644	0.00804	0.029783	0.017046	4846/3569/9021/9945/4792/7132	6
hsa04660	T cell receptor signaling pathway	6/140	121/8644	0.013628	0.04371	0.025017	5058/3725/2353/5605/4792/5526	6
hsa04068	FoxO signaling pathway	6/140	131/8644	0.019458	0.055624	0.031836	604/3569/1026/5605/4616/6648	6
hsa04910	Insulin signaling pathway	6/140	137/8644	0.023671	0.062884	0.035991	808/9021/5605/5575/3098/8835	6
hsa05226	Gastric cancer	6/140	149/8644	0.033847	0.083193	0.047615	1026/2247/5605/2246/2254/4616	6
hsa04932	Non-alcoholic fatty liver disease	6/140	155/8644	0.039858	0.092766	0.053094	3725/2353/3553/3569/9021/7132	6
hsa04514	Cell adhesion molecules	6/140	158/8644	0.043102	0.099438	0.056913	7412/6401/1003/6382/3133/3106	6
hsa00250	Alanine, aspartate and glutamate metabolism	5/140	37/8644	0.000298	0.002449	0.001402	440/2805/2572/2744/9945	5
hsa04940	Type I diabetes mellitus	5/140	43/8644	0.000609	0.004448	0.002546	3553/3133/3106/2572/5798	5
hsa05321	Inflammatory bowel disease	5/140	65/8644	0.003933	0.018469	0.010571	3725/3553/3569/3566/6775	5
hsa05211	Renal cell carcinoma	5/140	69/8644	0.005083	0.021336	0.012211	5058/3725/1026/5605/2113	5
hsa04623	Cytosolic DNA-sensing pathway	5/140	75/8644	0.007227	0.027966	0.016006	3627/3553/3569/388372/4792	5
hsa04612	Antigen processing and presentation	5/140	78/8644	0.008507	0.030649	0.017542	3310/3304/3303/3133/3106	5
hsa04662	B cell receptor signaling pathway	5/140	84/8644	0.011522	0.039871	0.02282	3725/2353/5605/8519/4792	5
hsa04012	ErbB signaling pathway	5/140	85/8644	0.012087	0.040753	0.023325	5058/3725/1026/5605/6416	5
hsa05210	Colorectal cancer	5/140	86/8644	0.01267	0.041652	0.023839	3725/2353/1026/5605/4616	5
hsa04260	Cardiac muscle contraction	5/140	87/8644	0.013272	0.043093	0.024664	444/9254/784/10368/10369	5
hsa04727	GABAergic synapse	5/140	89/8644	0.014534	0.044969	0.025738	2785/2572/140679/2744/4905	5
hsa05235	PD-L1 expression and PD-1 checkpoint pathway in cancer	5/140	89/8644	0.014534	0.044969	0.025738	3725/2353/5606/5605/4792	5
hsa04658	Th1 and Th2 cell differentiation	5/140	92/8644	0.016574	0.049533	0.02835	3725/2353/3566/6775/4792	5
hsa05222	Small cell lung cancer	5/140	92/8644	0.016574	0.049533	0.02835	1282/1026/4616/5743/4792	5
hsa04666	Fc gamma R-mediated phagocytosis	5/140	97/8644	0.020382	0.057025	0.032638	273/5058/4651/2212/3984	5
hsa04640	Hematopoietic cell lineage	5/140	99/8644	0.022053	0.059686	0.034161	960/3553/3569/929/3566	5
hsa05146	Amoebiasis	5/140	102/8644	0.024722	0.06502	0.037214	1282/3553/3569/929/3315	5
hsa01200	Carbon metabolism	5/140	115/8644	0.03865	0.09076	0.051946	2805/2026/3098/4190/10873	5
hsa04726	Serotonergic synapse	5/140	115/8644	0.03865	0.09076	0.051946	2785/1644/6571/4129/5743	5
hsa04722	Neurotrophin signaling pathway	5/140	119/8644	0.043735	0.100019	0.057245	3725/8767/808/5605/4792	5
hsa04071	Sphingolipid signaling pathway	5/140	121/8644	0.046421	0.104347	0.059722	4846/5605/2768/7132/5526	5
hsa04270	Vascular smooth muscle contraction	5/140	134/8644	0.066238	0.141631	0.081061	185/808/5605/1906/2768	5
hsa04072	Phospholipase D signaling pathway	5/140	148/8644	0.092109	0.18121	0.103714	185/1759/26052/5605/2768	5
hsa04145	Phagosome	5/140	152/8644	0.100337	0.188246	0.107741	7057/929/3133/3106/2212	5
hsa04110	Cell cycle	5/140	157/8644	0.111125	0.197472	0.113022	8900/1026/7533/4616/5526	5
hsa04390	Hippo signaling pathway	5/140	157/8644	0.111125	0.197472	0.113022	5054/6657/7533/2246/10413	5
hsa04022	cGMP-PKG signaling pathway	5/140	167/8644	0.134299	0.23051	0.131931	185/4846/808/5605/2768	5
hsa05225	Hepatocellular carcinoma	5/140	168/8644	0.136728	0.23051	0.131931	1026/5605/4616/9446/6599	5
hsa04510	Focal adhesion	5/140	203/8644	0.232529	0.353497	0.202322	7057/1282/5058/3725/3371	5
hsa00790	Folate biosynthesis	4/140	27/8644	0.000866	0.00584	0.003342	231/8644/7054/249	4
hsa00350	Tyrosine metabolism	4/140	36/8644	0.002597	0.014005	0.008016	7054/2805/1644/4129	4
hsa05143	African trypanosomiasis	4/140	37/8644	0.002876	0.015126	0.008657	3553/3569/7412/6401	4
hsa05332	Graft-versus-host disease	4/140	42/8644	0.004579	0.020071	0.011488	3553/3569/3133/3106	4
hsa04370	VEGF signaling pathway	4/140	59/8644	0.015082	0.046122	0.026398	4846/5605/3315/5743	4
hsa04213	Longevity regulating pathway - multiple species	4/140	61/8644	0.016872	0.049857	0.028535	3310/3304/3303/6648	4
hsa05120	Epithelial cell signaling in Helicobacter pylori infection	4/140	70/8644	0.026539	0.069106	0.039552	5058/3725/4792/6416	4
hsa04115	p53 signaling pathway	4/140	74/8644	0.031712	0.07943	0.045461	7057/5054/1026/4616	4
hsa05214	Glioma	4/140	75/8644	0.033091	0.082103	0.046991	808/1026/5605/4616	4
hsa05220	Chronic myeloid leukemia	4/140	76/8644	0.034505	0.084026	0.048092	1026/5605/4616/4792	4
hsa05412	Arrhythmogenic right ventricular cardiomyopathy	4/140	84/8644	0.047071	0.104913	0.060046	9254/784/10368/10369	4
hsa04713	Circadian entrainment	4/140	97/8644	0.072213	0.150729	0.086269	2353/2785/2902/808	4
hsa01522	Endocrine resistance	4/140	98/8644	0.074383	0.154037	0.088162	3725/2353/1026/5605	4
hsa05414	Dilated cardiomyopathy	4/140	103/8644	0.085725	0.173427	0.09926	9254/784/10368/10369	4
hsa04928	Parathyroid hormone synthesis, secretion and action	4/140	106/8644	0.092912	0.18121	0.103714	2353/1026/1958/2768	4
hsa04650	Natural killer cell mediated cytotoxicity	4/140	132/8644	0.165907	0.27271	0.156084	5058/5605/3133/3106	4
hsa04934	Cushing syndrome	4/140	155/8644	0.24279	0.366975	0.210036	185/1026/5605/3949	4
hsa04148	Efferocytosis	4/140	156/8644	0.246312	0.370172	0.211866	7057/1051/5605/5743	4
hsa04141	Protein processing in endoplasmic reticulum	4/140	170/8644	0.296657	0.419466	0.240079	3310/3304/3303/3337	4
hsa04080	Neuroactive ligand-receptor interaction	4/140	367/8644	0.851709	0.884164	0.506045	185/2902/1906/1813	4
hsa00360	Phenylalanine metabolism	3/140	16/8644	0.001995	0.011407	0.006529	2805/1644/4129	3
hsa00532	Glycosaminoglycan biosynthesis - chondroitin sulfate / dermatan sulfate	3/140	21/8644	0.004466	0.019909	0.011395	22856/337876/29940	3
hsa00220	Arginine biosynthesis	3/140	22/8644	0.005111	0.021336	0.012211	4846/2805/2744	3
hsa05216	Thyroid cancer	3/140	37/8644	0.021626	0.059246	0.033909	1026/5605/4616	3
hsa05219	Bladder cancer	3/140	41/8644	0.02832	0.07302	0.041793	7057/1026/5605	3
hsa04930	Type II diabetes mellitus	3/140	46/8644	0.038056	0.09076	0.051946	9021/3098/8835	3
hsa04913	Ovarian steroidogenesis	3/140	51/8644	0.049279	0.108002	0.061814	8644/5743/3949	3
hsa05213	Endometrial cancer	3/140	58/8644	0.067373	0.141754	0.081132	1026/5605/4616	3
hsa04720	Long-term potentiation	3/140	67/8644	0.094394	0.18121	0.103714	2902/808/5605	3
hsa05221	Acute myeloid leukemia	3/140	67/8644	0.094394	0.18121	0.103714	8900/929/5605	3
hsa04664	Fc epsilon RI signaling pathway	3/140	68/8644	0.097636	0.186075	0.106499	5606/5605/6416	3
hsa04920	Adipocytokine signaling pathway	3/140	69/8644	0.100923	0.188246	0.107741	9021/4792/7132	3
hsa04924	Renin secretion	3/140	69/8644	0.100923	0.188246	0.107741	185/808/1906	3
hsa05204	Chemical carcinogenesis - DNA adducts	3/140	70/8644	0.104253	0.190798	0.109202	1646/9446/5743	3
hsa05230	Central carbon metabolism in cancer	3/140	70/8644	0.104253	0.190798	0.109202	5605/2744/3098	3
hsa04622	RIG-I-like receptor signaling pathway	3/140	71/8644	0.107627	0.195213	0.111729	3627/4792/5300	3
hsa05223	Non-small cell lung cancer	3/140	72/8644	0.111043	0.197472	0.113022	1026/5605/4616	3
hsa01230	Biosynthesis of amino acids	3/140	75/8644	0.121537	0.213094	0.121963	440/2805/2026	3
hsa05212	Pancreatic cancer	3/140	76/8644	0.125113	0.217427	0.124443	9459/1026/4616	3
hsa01521	EGFR tyrosine kinase inhibitor resistance	3/140	79/8644	0.136067	0.23051	0.131931	3569/2247/5605	3
hsa05215	Prostate cancer	3/140	97/8644	0.207622	0.329651	0.188674	1026/5605/4792	3
hsa04750	Inflammatory mediator regulation of TRP channels	3/140	98/8644	0.211829	0.329651	0.188674	808/3553/5606	3
hsa04925	Aldosterone synthesis and secretion	3/140	98/8644	0.211829	0.329651	0.188674	185/808/3949	3
hsa05231	Choline metabolism in cancer	3/140	98/8644	0.211829	0.329651	0.188674	3725/2353/5605	3
hsa04916	Melanogenesis	3/140	101/8644	0.224561	0.345378	0.197675	808/5605/1906	3
hsa04725	Cholinergic synapse	3/140	113/8644	0.276754	0.404369	0.231438	2353/2785/3785	3
hsa04670	Leukocyte transendothelial migration	3/140	115/8644	0.28559	0.410438	0.234911	7412/4478/1003	3
hsa04724	Glutamatergic synapse	3/140	115/8644	0.28559	0.410438	0.234911	2785/2902/2744	3
hsa04114	Oocyte meiosis	3/140	131/8644	0.356704	0.486427	0.278403	808/7533/5526	3
hsa04550	Signaling pathways regulating pluripotency of stem cells	3/140	143/8644	0.40956	0.533239	0.305196	6657/2247/5605	3
hsa04723	Retrograde endocannabinoid signaling	3/140	148/8644	0.431228	0.550549	0.315103	2785/140679/5743	3
hsa04150	mTOR signaling pathway	3/140	156/8644	0.465285	0.575422	0.329339	54541/5605/7132	3
hsa04217	Necroptosis	3/140	159/8644	0.477832	0.584511	0.334541	3553/6775/7132	3
hsa04360	Axon guidance	3/140	182/8644	0.569037	0.674129	0.385833	5058/1020/3984	3
hsa05415	Diabetic cardiomyopathy	3/140	203/8644	0.643318	0.733061	0.419563	185/4846/9945	3
hsa03040	Spliceosome	3/140	216/8644	0.68461	0.772757	0.442282	3310/3304/3303	3
hsa05016	Huntington disease	3/140	306/8644	0.878205	0.902257	0.516401	2902/7052/6648	3
hsa05014	Amyotrophic lateral sclerosis	3/140	364/8644	0.93859	0.945782	0.541312	2902/5606/7132	3
hsa04964	Proximal tubule bicarbonate reclamation	2/140	23/8644	0.052787	0.114736	0.065668	2744/4190	2
hsa04392	Hippo signaling pathway - multiple species	2/140	29/8644	0.079598	0.163548	0.093606	5058/10413	2
hsa01523	Antifolate resistance	2/140	30/8644	0.084407	0.172086	0.098492	3553/3569	2
hsa00410	beta-Alanine metabolism	2/140	31/8644	0.089303	0.179287	0.102614	2572/54498	2
hsa00052	Galactose metabolism	2/140	32/8644	0.094281	0.18121	0.103714	231/3098	2
hsa00051	Fructose and mannose metabolism	2/140	34/8644	0.104467	0.190798	0.109202	231/3098	2
hsa01250	Biosynthesis of nucleotide sugars	2/140	37/8644	0.120269	0.212287	0.121501	9945/3098	2
hsa05330	Allograft rejection	2/140	38/8644	0.125661	0.217427	0.124443	3133/3106	2
hsa05033	Nicotine addiction	2/140	40/8644	0.136613	0.23051	0.131931	2902/140679	2
hsa00380	Tryptophan metabolism	2/140	42/8644	0.147768	0.247535	0.141675	1644/4129	2
hsa04962	Vasopressin-regulated water reabsorption	2/140	44/8644	0.159101	0.263167	0.150622	6844/4905	2
hsa00620	Pyruvate metabolism	2/140	47/8644	0.176385	0.288132	0.164911	4190/10873	2
hsa00520	Amino sugar and nucleotide sugar metabolism	2/140	49/8644	0.188067	0.305319	0.174747	9945/3098	2
hsa00270	Cysteine and methionine metabolism	2/140	52/8644	0.205779	0.329651	0.188674	2805/4190	2
hsa04961	Endocrine and other factor-regulated calcium reabsorption	2/140	53/8644	0.211725	0.329651	0.188674	1759/26052	2
hsa05320	Autoimmune thyroid disease	2/140	53/8644	0.211725	0.329651	0.188674	3133/3106	2
hsa04730	Long-term depression	2/140	60/8644	0.253706	0.379117	0.216985	5605/2768	2
hsa00590	Arachidonic acid metabolism	2/140	61/8644	0.259732	0.385929	0.220884	8644/5743	2
hsa00140	Steroid hormone biosynthesis	2/140	62/8644	0.26576	0.392668	0.224741	8644/1646	2
hsa05217	Basal cell carcinoma	2/140	63/8644	0.271788	0.399332	0.228555	1026/4616	2
hsa04927	Cortisol synthesis and secretion	2/140	65/8644	0.28384	0.410438	0.234911	185/3949	2
hsa00010	Glycolysis / Gluconeogenesis	2/140	67/8644	0.295874	0.419466	0.240079	2026/3098	2
hsa05416	Viral myocarditis	2/140	67/8644	0.295874	0.419466	0.240079	3133/3106	2
hsa00982	Drug metabolism - cytochrome P450	2/140	72/8644	0.325813	0.45338	0.259489	4129/9446	2
hsa01524	Platinum drug resistance	2/140	73/8644	0.331766	0.459234	0.262839	1026/9446	2
hsa05100	Bacterial invasion of epithelial cells	2/140	77/8644	0.35542	0.486427	0.278403	1759/26052	2
hsa03018	RNA degradation	2/140	79/8644	0.367139	0.49772	0.284867	7832/2026	2
hsa00983	Drug metabolism - other enzymes	2/140	80/8644	0.372969	0.50303	0.287906	4830/9446	2
hsa04610	Complement and coagulation cascades	2/140	86/8644	0.407469	0.533239	0.305196	5054/2152	2
hsa04911	Insulin secretion	2/140	86/8644	0.407469	0.533239	0.305196	6616/6844	2
hsa04540	Gap junction	2/140	88/8644	0.41877	0.537251	0.307492	5605/1813	2
hsa05032	Morphine addiction	2/140	91/8644	0.435516	0.553337	0.316699	2785/140679	2
hsa04520	Adherens junction	2/140	93/8644	0.446536	0.556583	0.318557	1003/7525	2
hsa04970	Salivary secretion	2/140	93/8644	0.446536	0.556583	0.318557	6844/808	2
hsa03015	mRNA surveillance pathway	2/140	97/8644	0.468214	0.575422	0.329339	10284/5526	2
hsa04070	Phosphatidylinositol signaling system	2/140	97/8644	0.468214	0.575422	0.329339	808/5333	2
hsa04350	TGF-beta signaling pathway	2/140	108/8644	0.525151	0.633554	0.36261	7057/7050	2
hsa04152	AMPK signaling pathway	2/140	121/8644	0.587003	0.689204	0.394462	8900/5526	2
hsa04919	Thyroid hormone signaling pathway	2/140	121/8644	0.587003	0.689204	0.394462	5333/5605	2
hsa04611	Platelet activation	2/140	124/8644	0.600411	0.701813	0.401678	4846/2212	2
hsa01240	Biosynthesis of cofactors	2/140	153/8644	0.713395	0.791658	0.4531	249/4830	2
hsa04140	Autophagy - animal	2/140	165/8644	0.751754	0.820773	0.469764	54541/5605	2
hsa04530	Tight junction	2/140	170/8644	0.766398	0.827742	0.473753	3725/4478	2
hsa04613	Neutrophil extracellular trap formation	2/140	191/8644	0.820024	0.866129	0.495723	5605/2212	2
hsa04814	Motor proteins	2/140	193/8644	0.824514	0.8667	0.49605	4651/4644	2
hsa04714	Thermogenesis	2/140	232/8644	0.894149	0.912472	0.522247	5606/6599	2
hsa00730	Thiamine metabolism	1/140	15/8644	0.217399	0.336329	0.192496	249	1
hsa00430	Taurine and hypotaurine metabolism	1/140	16/8644	0.230096	0.351833	0.201369	2572	1
hsa00340	Histidine metabolism	1/140	22/8644	0.302096	0.424873	0.243174	4129	1
hsa04614	Renin-angiotensin system	1/140	23/8644	0.313429	0.438467	0.250953	185	1
hsa00650	Butanoate metabolism	1/140	27/8644	0.356959	0.486427	0.278403	2572	1
hsa04744	Phototransduction	1/140	29/8644	0.377686	0.506793	0.290059	808	1
hsa00020	Citrate cycle (TCA cycle)	1/140	30/8644	0.387799	0.515106	0.294818	4190	1
hsa00630	Glyoxylate and dicarboxylate metabolism	1/140	30/8644	0.387799	0.515106	0.294818	4190	1
hsa04215	Apoptosis - multiple species	1/140	32/8644	0.407538	0.533239	0.305196	7132	1
hsa01210	2-Oxocarboxylic acid metabolism	1/140	33/8644	0.417169	0.537251	0.307492	2805	1
hsa04130	SNARE interactions in vesicular transport	1/140	33/8644	0.417169	0.537251	0.307492	6844	1
hsa00040	Pentose and glucuronate interconversions	1/140	36/8644	0.44514	0.556583	0.318557	231	1
hsa00500	Starch and sucrose metabolism	1/140	36/8644	0.44514	0.556583	0.318557	3098	1
hsa00260	Glycine, serine and threonine metabolism	1/140	40/8644	0.480372	0.584897	0.334762	4129	1
hsa04216	Ferroptosis	1/140	41/8644	0.488827	0.592449	0.339085	6303	1
hsa04973	Carbohydrate digestion and absorption	1/140	47/8644	0.536765	0.644608	0.368937	3098	1
hsa04672	Intestinal immune network for IgA production	1/140	49/8644	0.55173	0.659568	0.377499	3569	1
hsa04979	Cholesterol metabolism	1/140	51/8644	0.566215	0.673822	0.385657	3949	1
hsa00480	Glutathione metabolism	1/140	57/8644	0.606941	0.706307	0.40425	9446	1
hsa00240	Pyrimidine metabolism	1/140	58/8644	0.613349	0.707503	0.404935	4830	1
hsa04923	Regulation of lipolysis in adipocytes	1/140	58/8644	0.613349	0.707503	0.404935	5743	1
hsa00561	Glycerolipid metabolism	1/140	63/8644	0.643867	0.733061	0.419563	231	1
hsa03250	Viral life cycle - HIV-1	1/140	63/8644	0.643867	0.733061	0.419563	5300	1
hsa04929	GnRH secretion	1/140	64/8644	0.649678	0.736488	0.421524	5605	1
hsa00562	Inositol phosphate metabolism	1/140	73/8644	0.697912	0.784405	0.448949	5333	1
hsa03320	PPAR signaling pathway	1/140	75/8644	0.7077	0.791658	0.4531	10873	1
hsa04971	Gastric acid secretion	1/140	76/8644	0.712476	0.791658	0.4531	808	1
hsa00980	Metabolism of xenobiotics by cytochrome P450	1/140	78/8644	0.721796	0.797615	0.45651	9446	1
hsa04146	Peroxisome	1/140	83/8644	0.743804	0.818496	0.468461	6648	1
hsa01232	Nucleotide metabolism	1/140	85/8644	0.752115	0.820773	0.469764	4830	1
hsa04211	Longevity regulating pathway	1/140	89/8644	0.767943	0.827742	0.473753	6648	1
hsa04976	Bile secretion	1/140	89/8644	0.767943	0.827742	0.473753	3949	1
hsa05150	Staphylococcus aureus infection	1/140	96/8644	0.793264	0.851545	0.487376	2212	1
hsa04914	Progesterone-mediated oocyte maturation	1/140	102/8644	0.812772	0.865185	0.495183	8900	1
hsa04137	Mitophagy - animal	1/140	103/8644	0.81584	0.865185	0.495183	3725	1
hsa04974	Protein digestion and absorption	1/140	103/8644	0.81584	0.865185	0.495183	1282	1
hsa04922	Glucagon signaling pathway	1/140	107/8644	0.827623	0.8667	0.49605	808	1
hsa03013	Nucleocytoplasmic transport	1/140	108/8644	0.83045	0.8667	0.49605	10284	1
hsa03082	ATP-dependent chromatin remodeling	1/140	117/8644	0.853907	0.884164	0.506045	6599	1
hsa00230	Purine metabolism	1/140	128/8644	0.878242	0.902257	0.516401	4830	1
hsa05322	Systemic lupus erythematosus	1/140	137/8644	0.895124	0.912472	0.522247	2212	1
hsa04120	Ubiquitin mediated proteolysis	1/140	142/8644	0.903476	0.915509	0.523985	9021	1
hsa05017	Spinocerebellar ataxia	1/140	143/8644	0.905066	0.915509	0.523985	2902	1
hsa04310	Wnt signaling pathway	1/140	174/8644	0.943316	0.946917	0.541962	3725	1
hsa04740	Olfactory transduction	1/140	439/8644	0.999362	0.999362	0.571979	808	1

## Sheet: mtor_dataset
	rdkit_smiles	Binding Affinity
0	C#CC1(NCc2cc(-c3ccc4c(N5CCOC[C@@H]5C)nc(N5CCOC[C@@H]5C)nc4n3)ccc2OC)CCCCC1	-10.2559
1	C#CCN(C)C(=O)c1cc(-c2ccc3c(N4CCOC[C@@H]4C)nc(N4CCOC[C@@H]4C)nc3n2)ccc1F	-9.75428
2	C#CCN(C)C(=O)c1cccc(-c2ccc3c(N4CCOC[C@@H]4C)nc(N4CCOC[C@@H]4C)nc3n2)c1	-9.84555
3	C#CCN1CCN(C(=O)c2c(F)cc(-c3ncnc(CC)c3C#Cc3ccc(N)nc3)cc2F)CC1	-11.4061
4	C#CCN1CCN(C(=O)c2ccc(-c3ncnc(CC)c3C#Cc3ccc(N)nc3)cc2F)CC1	-12.14
5	C#CCNc1nc(C)nc(-n2c(Nc3cc[nH]n3)nc3ccccc32)n1	-9.39667
6	C(#Cc1n[nH]c2ccccc12)c1ccncc1	-7.11584
7	C(#Cc1n[nH]c2ncccc12)c1cccnc1	-7.63729
8	C(#Cc1n[nH]c2ncccc12)c1ccncc1	-6.84376
9	C/C(=N\NC(=O)c1ccc(C)c(Br)c1)c1ccc(C(F)(F)F)cc1	-7.66641
10	C/C(=N\NC(=O)c1ccc(C)c(Br)c1)c1ccc(N)cc1	-7.41323
11	C/C(=N\NC(=O)c1ccc(C)c(Br)c1)c1ccc(O)cc1	-8.17685
12	C/C(=N\NC(=O)c1ccc(C)c(Br)c1)c1ccncc1	-7.60953
13	C/C(=N\NC(=O)c1ccc(C)c(F)c1)c1ccc(C(=O)Nc2cc(N3CCOCC3)ccn2)cc1	-7.79512
14	C/C(=N\NC(=O)c1ccc(C)c(F)c1)c1ccc(N)cc1	-7.72384
15	C/C(=N\NC(=O)c1ccc(C)c(I)c1)N1CCOCC1	-8.57847
16	C/C(=N\NC(=O)c1ccc(C)c(I)c1)c1ccc(C(F)(F)F)cc1	-8.18575
17	C/C(=N\NC(=O)c1ccc(C)c(I)c1)c1ccc(N)cc1	-7.62789
18	C/C(=N\NC(=O)c1ccc(C)c(I)c1)c1ccncc1	-8.29012
19	C/C(=N\NC(=O)c1cccc(Br)c1)N1CCOCC1	-8.62056
20	C/C(=N\NC(=O)c1cccc(Br)c1)c1cc(O)cc(O)c1	-7.34439
21	C/C(=N\NC(=O)c1cccc(Br)c1)c1ccc(C(=O)NN2CCOCC2)cc1	-7.65654
22	C/C(=N\NC(=O)c1cccc(Br)c1)c1ccc(C(=O)Nc2cc(N3CCOCC3)ccn2)cc1	-8.05964
23	C/C(=N\NC(=O)c1cccc(Br)c1)c1ccc(C(=O)Nc2cc[nH]n2)cc1	-8.43943
24	C/C(=N\NC(=O)c1cccc(Br)c1)c1ccc(C(=O)Nc2nc3ccccc3[nH]2)cc1	-9.29519
25	C/C(=N\NC(=O)c1cccc(Br)c1)c1ccc(C(=O)O)cc1	-8.80989
26	C/C(=N\NC(=O)c1cccc(Br)c1)c1ccc(N)cc1	-7.50897
27	C/C(=N\NC(=O)c1cccc(F)c1)N1CCOCC1	-6.35508
28	C/C(=N\NC(=O)c1cccc(F)c1)c1ccc(C(=O)Nc2nc3ccccc3[nH]2)cc1	-8.70052
29	C/C(=N\NC(=O)c1cccc(F)c1)c1ccc(O)cc1O	-7.73771
30	C/C(=N\NC(=O)c1cccc(I)c1)c1ccc(C(=O)O)cc1	-8.70769
31	C/C(=N\NC(=O)c1cccc(I)c1)c1ccc(N)cc1	-7.66269
32	C/C(=N\NC(=O)c1cccc(I)c1)c1ccncc1	-8.49724
33	C=CC(=O)Nc1ccc(-n2c(=O)ccc3oc4ccc(-c5cccnc5)cc4c32)cc1	-9.46552
34	C=CCN(/C=C1/C(=O)O[C@H](COC)[C@@]2(C)C1=C(O)C(=O)C1=C2[C@H](OC(C)=O)C[C@]2(C)C(=O)CC[C@@H]12)CC=C	-7.92032
35	C=CCN(C)C(=O)c1cc(-c2ccc3c(N4CCOC[C@@H]4C)nc(N4CCOC[C@@H]4C)nc3n2)ccc1F	-9.22893
36	C=CCN(C)C(=O)c1cccc(-c2ccc3c(N4CCOC[C@@H]4C)nc(N4CCOC[C@@H]4C)nc3n2)c1	-8.93349
37	C=CC[C@@H]1/C=C(\C)C[C@H](C)C[C@H](OC)C2C[C@@](O)(C(=O)C(=O)N3CCCCC3C(=O)O[C@H](C(C)C[C@@H]3CC[C@@H](CC(=O)Nc4ccc(CCCC(=O)O)cc4)C(OC)C3)[C@H](C)[C@@H](O)CC1=O)[C@H](C)C[C@@H]2OC	-12.3063
38	C=CC[C@@H]1/C=C(\C)C[C@H](C)C[C@H](OC)C2C[C@@](O)(C(=O)C(=O)N3CCCCC3C(=O)O[C@H](C(C)C[C@@H]3CC[C@@H](CC(=O)Nc4ccc(CCCC(=O)OC)cc4)C(OC)C3)[C@H](C)[C@@H](O)CC1=O)[C@H](C)C[C@@H]2OC	-12.4601
39	C=CC[C@@H]1/C=C(\C)C[C@H](C)C[C@H](OC)[C@H]2O[C@@](O)(C(=O)C(=O)N3CCCC[C@H]3C(=O)O[C@H](/C(C)=C/[C@@H]3CC[C@@H](O)[C@H](OC)C3)[C@H](C)[C@@H](O)CC1=O)[C@H](C)C[C@@H]2OC	-12.3545
40	C=CCn1nc(-c2ccc(OCC)c(OC)c2)c2c(N)ncnc21	-7.66146
41	C=Cc1cnc(Nc2cnc(Cl)c(NS(C)(=O)=O)c2)c(-c2cc(N)nc(C)n2)c1	-9.37872
42	CC(=O)/C=C/c1cnc2ccc(-c3ccc(N)cc3)cc2c1Nc1cccc(C(F)(F)F)c1	-7.37659
43	CC(=O)N(C)Cc1cc2nc(-c3cnc(N)nc3)nc(N3CCOCC3)c2s1	-9.95349
44	CC(=O)N(C)Cc1ccc(-c2ccc3c(N4CCOC[C@@H]4C)nc(N4CCOC[C@@H]4C)nc3n2)cc1	-8.93349
45	CC(=O)N(C)Cc1cccc(-c2ccc3c(N4CCOC[C@@H]4C)nc(N4CCOC[C@@H]4C)nc3n2)c1	-9.57347
46	CC(=O)N(C)Cc1sc2c(N3CCOCC3)nc(-c3cnc(N)nc3)nc2c1C	-10.2559
47	CC(=O)N(C)c1ccc(-c2nc(N3CCOCC3)c3cnn(-c4ccccc4)c3n2)cc1	-9.02476
48	CC(=O)N1CCC(n2c(=O)n(C)c3cnc4ccc(-c5ccc(C)nc5)nc4c32)CC1	-11.7689
49	CC(=O)N1CCC(n2c(=O)n(C)c3cnc4ccc(-c5ccc(N(C)C)nc5)nc4c32)CC1	-11.9486
50	CC(=O)N1CCC(n2c(=O)n(C)c3cnc4ccc(-c5ccc(N)nc5)nc4c32)CC1	-12.9845
51	CC(=O)N1CCC(n2c(=O)n(C)c3cnc4ccc(-c5ccc(S(C)(=O)=O)cc5)nc4c32)CC1	-10.1596
52	CC(=O)N1CCC(n2c(=O)n(C)c3cnc4ccc(-c5cccc(-n6cccn6)c5)nc4c32)CC1	-11.3385
53	CC(=O)N1CCC(n2c(=O)n(C)c3cnc4ccc(-c5cccc6[nH]ncc56)nc4c32)CC1	-12.0533
54	CC(=O)N1CCC(n2c(=O)n(C)c3cnc4ccc(-c5ccnc6[nH]ncc56)nc4c32)CC1	-11.3623
55	CC(=O)N1CCC(n2c(=O)n(C)c3cnc4ccc(-c5ccnc6ncccc56)nc4c32)CC1	-8.6632
56	CC(=O)N1CCC(n2c(=O)n(C)c3cnc4ccc(-c5cnc6[nH]ncc6c5)nc4c32)CC1	-13.1073
57	CC(=O)N1CCC(n2c(=O)n(C)c3cnc4ccc(-c5cnn(C)c5)nc4c32)CC1	-11.0527
58	CC(=O)N1CCC(n2cnc3c(N4CCOCC4)nc(-c4cccc(CO)c4)nc32)CC1	-8.15091
59	CC(=O)N1CCC(n2ncc3c(N4CCOCC4)nc(-c4cccc(O)c4)nc32)CC1	-10.3758
60	CC(=O)N1CCCN(c2ncnc(C)c2C#Cc2ccc(N)nc2)CC1	-9.99013
61	CC(=O)N1CCN(c2ccc(-n3c(=O)ccc4cnc5ccc(-c6cnc7ccccc7c6)cc5c43)cc2C(F)(F)F)CC1	-11.6816
62	CC(=O)N1CCN(c2ccc(Nc3c(C(N)=O)cnc4ccc(-c5cnc6ccccc6c5)cc34)cc2C(F)(F)F)CC1	-10.6469
63	CC(=O)N1CCN(c2ccc(Nc3c(NC(=O)C(C)(C)C)cnc4ccc(-c5cnc6ccccc6c5)cc34)cc2C(F)(F)F)CC1	-10.5584
64	CC(=O)N1CCN(c2cnc3ccc(-c4cnc(Cl)c(NS(=O)(=O)c5ccc(F)cc5)c4)cc3n2)CC1	-12.0045
65	CC(=O)N1CC[C@@H](Nc2cncc(C(=O)c3cn(C(C)C)c4ncnc(N)c34)n2)[C@H]1c1ccc(F)cc1	-7.61407
66	CC(=O)N1CC[C@@H](Nc2cncc(C(=O)c3cn(C(C)C)c4ncnc(N)c34)n2)[C@H]1c1ccccc1	-7.374
67	CC(=O)NC1CCCN(c2ncnc(C)c2C#Cc2ccc(N)nc2)C1	-10.4133
68	CC(=O)NC1CCN(c2ncnc(C)c2C#Cc2ccc(N)nc2)CC1	-10.4671
69	CC(=O)NCC1CCN(c2ncnc(C)c2C#Cc2ccc(N)nc2)CC1	-11.0767
70	CC(=O)NCc1cc(-c2ccc3c(N4CCOC[C@@H]4C)nc(N4CCOC[C@@H]4C)nc3n2)ccc1F	-10.2863
71	CC(=O)NCc1ccc(-c2ccc3c(N4CCOC[C@@H]4C)nc(N4CCOC[C@@H]4C)nc3n2)cc1	-10.0093
72	CC(=O)NCc1cccc(-c2ccc3c(N4CCOC[C@@H]4C)nc(N4CCOC[C@@H]4C)nc3n2)c1	-10.8237
73	CC(=O)Nc1cc(-c2c(Nc3cc[nH]n3)nc3ccccn23)nc(C)n1	-11.3792
74	CC(=O)Nc1cc(-c2c(Nc3cc[nH]n3)nc3cccnn23)nc(C)n1	-12.0296
75	CC(=O)Nc1cc(-c2c(Nc3ccn(C)n3)nc3ccc(-c4cccnc4C)cn23)nc(C)n1	-11.0767
76	CC(=O)Nc1cc(-c2c(Nc3ccn(C)n3)nc3ccc(-c4cnco4)cn23)nc(C)n1	-10.9064
77	CC(=O)Nc1cc(-c2c(Nc3ccn(C)n3)nc3ccc(-c4cnn(C(C)C)c4)cn23)nc(C)n1	-11.0385
78	CC(=O)Nc1cc(-c2c(Nc3ccn(C)n3)nc3ccccn23)nc(C)n1	-10.1906
79	CC(=O)Nc1cc(-c2c(Nc3ccn(C)n3)nc3cccnn23)nc(C)n1	-10.3075
80	CC(=O)Nc1cc(-c2ccc3c(N4CCOC[C@@H]4C)nc(N4CCOC[C@@H]4C)nc3n2)ccn1	-11.4871
81	CC(=O)Nc1cc(C(F)(F)F)c(-c2nc(N3CCOCC3)nc(N3CCOCC3)n2)cn1	-8.42141
82	CC(=O)Nc1ccc(-c2ccc3c(N4CCOC[C@@H]4C)nc(N4CCOC[C@@H]4C)nc3n2)cn1	-10.5922
83	CC(=O)Nc1ccc(-c2ccc3ncc4c(c3n2)N(c2cccc(C(F)(F)F)c2)C(=O)N(C)C4)cn1	-10.5156
84	CC(=O)Nc1ccc(-c2nc(N3CC4CCC(C3)O4)c3sccc3n2)cc1	-10.7398
85	CC(=O)Nc1ccc(-c2nc(N3CCOCC3)c3cnn(-c4ccccc4)c3n2)cc1	-11.0385
86	CC(=O)Nc1ccc(-c2nc(N3CCOCC3)c3cnn(C4CCN(Cc5cccnc5)CC4)c3n2)cc1	-11.528
87	CC(=O)Nc1ccc(NC(=O)Nc2ccc(-c3nc(N4CCOCC4)c4cccnc4n3)cc2)cc1	-10.6508
88	CC(=O)Nc1ccc(NC(=O)Nc2ccc(-c3nc(N4CCOCC4)c4ncccc4n3)cc2)cc1	-9.93027
89	CC(=O)Nc1ccc(NC(=O)Nc2nc(N3CCOCC3)c3ccccc3n2)cc1	-9.87592
90	CC(=O)Nc1ccc(Nc2nc3ccccc3n2-c2nc(C)nc(N)n2)cc1	-9.99862
91	CC(=O)Nc1ccc(Nc2ncc(CN3CCN(S(C)(=O)=O)CC3)cc2-c2nc(C)nc(N)n2)cc1	-9.67153
92	CC(=O)Nc1ccc(Nc2ncc(CN3CCN(S(C)(=O)=O)CC3)cc2-c2nc(C)nc(N)n2)cc1F	-8.87037
93	CC(=O)Nc1ccc(Nc2ncc(CN3CCN(S(C)(=O)=O)CC3)cc2-c2nc(C)nc(N)n2)cn1	-8.52574
94	CC(=O)Nc1ccc(Nc2ncc(Cc3ccc(S(C)(=O)=O)cc3)cc2-c2nc(C)nc3[nH]cnc23)cn1	-9.36542
95	CC(=O)Nc1ccc(Nc2ncc(Cl)cc2-c2nc(C)nc(N)n2)cc1F	-9.04611
96	CC(=O)Nc1ccc(Nc2ncccc2-c2nc(C)nc3[nH]cnc23)cc1	-10.5751
97	CC(=O)Nc1ccc(Nc2ncccc2-c2ncnc3[nH]cnc23)cn1	-8.28092
98	CC(=O)Nc1ccc(S(=O)(=O)N(c2ccccc2)c2ccnc3ccc(-c4ccc(O)cc4)cc23)cc1	-8.87995
99	CC(=O)Nc1cccc(-c2ccc3nc(Nc4cc[nH]n4)c(-c4nc(C)nc(N)n4)n3c2)c1	-11.3168
100	CC(=O)Nc1cccc(-c2nc(N3CCOCC3)c3cnn(C4CCN(Cc5ccccc5)CC4)c3n2)c1	-8.05964
101	CC(=O)Nc1cccc(-c2nc3c(N4CCOCC4)nc(N4CCOCC4)nc3[nH]2)c1	-8.37143
102	CC(=O)Nc1cccc(Nc2nc3ccccc3n2-c2nc(C)nc(N)n2)c1	-9.17293
103	CC(=O)Nc1cn2cc(-c3cnc(Cl)c(NS(=O)(=O)c4ccc(F)cc4)c3)ccc2n1	-11.5628
104	CC(=O)Nc1cn2nc(-c3cnc(Cl)c(NS(=O)(=O)c4ccc(F)cc4)c3)ccc2n1	-13.2226
105	CC(=O)Nc1cnc2ccc(-c3cnc4ccccc4c3)cc2c1Nc1ccc(C(C)(C)C#N)cc1	-9.87592
106	CC(=O)Nc1cnc2ccc(-c3cnc4ccccc4c3)cc2c1Nc1ccc(N2CCN(C(C)=O)CC2)c(C(F)(F)F)c1	-10.6663
107	CC(=O)Nc1cnc2ccc(-c3cnc4ccccc4c3)cc2c1Nc1ccc(N2CCN(S(C)(=O)=O)CC2)c(C(F)(F)F)c1	-10.7743
108	CC(=O)Nc1cnc2ccc(-c3cnc4ccccc4c3)cc2c1Nc1ccc(N2CCNCC2)c(C(F)(F)F)c1.Cl	-10.85
109	CC(=O)Nc1nc2ccc(-c3ccnc(N(C)S(=O)(=O)c4ccc(C)cc4)n3)cc2s1	-9.36761
110	CC(=O)Nc1nc2ccc(-c3ccnc(NS(=O)(=O)c4ccc(C)cc4)n3)cc2s1	-10.2085
111	CC(=O)Nc1nc2ccc(-c3ccnc(NS(=O)(=O)c4ccc(F)cc4)n3)cc2s1	-8.78552
112	CC(=O)Nc1nc2ccc(-c3ccnc(NS(=O)(=O)c4cccc(F)c4)n3)cc2s1	-10.4005
113	CC(=O)Nc1nc2ccc(-c3ccnc(NS(=O)(=O)c4ccccc4F)n3)cc2s1	-10.4263
114	CC(=O)Nc1nc2ccc(-c3ccnc(OCCCc4cccnc4)n3)cc2s1	-8.64408
115	CC(=O)Nc1nc2ccc(-c3cnc(Cl)c(NS(=O)(=O)c4ccc(C(C)(C)C)cc4)c3)cc2s1	-12.2408
116	CC(=O)Nc1nc2ccc(-c3cnc(Cl)c(NS(=O)(=O)c4ccc(C(F)(F)F)cc4)c3)cc2s1	-12.4018
117	CC(=O)Nc1nc2ccc(-c3cnc(Cl)c(NS(=O)(=O)c4ccc(F)cc4)c3)cc2[nH]1	-10.9064
118	CC(=O)Nc1nc2ccc(-c3cnc(Cl)c(NS(=O)(=O)c4ccc(F)cc4)c3)cc2o1	-9.72943
119	CC(=O)Nc1nc2ccc(-c3cnc(Cl)c(NS(=O)(=O)c4ccc(F)cc4)c3)cc2s1	-12.2697
120	CC(=O)Nc1nc2ccc(-c3cnc(Cl)c(NS(=O)(=O)c4cccc(C(C)(C)C)c4)c3)cc2s1	-12.2408
121	CC(=O)Nc1nc2ccc(-c3cnc(Cl)c(NS(=O)(=O)c4cccc(F)c4)c3)cc2s1	-12.187
122	CC(=O)Nc1nc2ccc(-c3cnc(Cl)c(NS(=O)(=O)c4ccccc4F)c3)cc2s1	-12.6237
123	CC(=O)OC(C)C(=O)Nc1nc(N2CCOC[C@@H]2C)c2ccc(-c3ccccc3)nc2n1	-10.7985
124	CC(=O)c1cc(-c2ccc3c(N4CCOC[C@@H]4C)nc(N4CCOC[C@@H]4C)nc3n2)ccc1O	-9.84555
125	CC(=O)c1ccc(-c2ccc3ncc4c(=O)[nH]c(=O)n(-c5cccc(C(F)(F)F)c5)c4c3n2)cn1	-10.2863
126	CC(=O)c1ccc(-c2ccc3ncc4nc(C)n(-c5ccc(F)cc5)c4c3c2)cc1	-9.01594
127	CC(=O)c1ccc(-c2nn(C(C)C)c3ncnc(N)c23)cc1	-5.86359
128	CC(=O)c1ccc(NC(=O)Nc2ccc(-c3nc(N4CCOCC4)c4ncccc4n3)cc2)cc1	-9.64986
129	CC(=O)c1ccc(NC(=O)Nc2nc(N3CCOCC3)c3ccccc3n2)cc1	-9.4278
130	CC(=O)c1cccc(-c2nn(C(C)C)c3ncnc(N)c23)c1	-6.94862
131	CC(C)(C#N)c1ccc(N2C(=O)OCc3cnc4ccc(-c5cnc6ccccc6c5)cc4c32)cc1	-12.9825
132	CC(C)(C#N)c1ccc(Nc2c(C(N)=O)cnc3ccc(-c4ccc(N)nc4)cc23)cc1	-10.6663
133	CC(C)(C#N)c1ccc(Nc2c(C(N)=O)cnc3ccc(-c4cnc5ccccc5c4)cc23)cc1	-10.6099
134	CC(C)(C#N)c1nc(-c2cccc3[nH]ccc23)nc2c1OCC1COCCN21	-9.346
135	CC(C)(C)C(=O)Nc1cnc2ccc(-c3cnc4ccccc4c3)cc2c1Nc1ccc(N2CCNCC2)c(C(F)(F)F)c1.Cl	-11.0026
136	CC(C)(C)Cn1nc(-c2ccc3oc(N)nc3c2)c2c(N)nc(N)nc21	-12.5721
137	CC(C)(C)OC(=O)N1CCC(n2ncc3c(N4CCOCC4)nc(-c4ccc(N)cc4)nc32)CC1	-13.2226
138	CC(C)(C)OC(=O)N1CCC(n2ncc3c(N4CCOCC4)nc(-c4ccc(NC(=O)NC5CC5)cc4)nc32)CC1	-12.9825
139	CC(C)(C)OC(=O)N1CCC(n2ncc3c(N4CCOCC4)nc(-c4ccc(NC(=O)NCCF)cc4)nc32)CC1	-13.0905
140	CC(C)(C)OC(=O)n1ccc2cc(-c3nn(C4CCCC4)c4ncnc(N)c34)ccc21	-8.91681
141	CC(C)(N)c1cc2nc(-c3cnc(N)nc3)nc(N3CCOCC3)c2s1	-9.8555
142	CC(C)(O)c1cc2nc(-c3cccc4[nH]ncc34)nc(N3CCOCC3)c2s1	-9.79816
143	CC(C)(O)c1cc2nc(-c3cnc(N)nc3)nc(N3CCOCC3)c2s1	-10.4611
144	CC(C)(O)c1ccc(-c2cnc3[nH]c(=O)n(CC4CCCCC4)c3n2)cc1	-9.44666
145	CC(C)(O)c1ccc(-c2cnc3[nH]c(=O)n(CC4CCOCC4)c3n2)cn1	-8.82737
146	CC(C)(O)c1ccc(-c2cnc3[nH]c(=O)n(CCC4CCOCC4)c3n2)cn1	-10.2177
147	CC(C)(O)c1ccc(-c2cnc3c(n2)N(C2CCOCC2)C(=O)CN3)cn1	-9.64633
148	CC(C)(O)c1ccc(-c2cnc3c(n2)N(C2CCOCC2)CC(=O)N3)cn1	-9.58926
149	CC(C)(O)c1ccc(-c2cnc3c(n2)N(CC2CCCCC2)CC(=O)N3)cn1	-9.90793
150	CC(C)(O)c1ccc(-c2cnc3c(n2)N(CC2CCOCC2)C(=O)CN3)cn1	-10.4133
151	CC(C)(O)c1ccc(-c2cnc3c(n2)N(CC2CCOCC2)CC(=O)N3)cn1	-9.70405
152	CC(C)(O)c1ccc(-c2cnc3c(n2)N(CCC2CCOCC2)C(=O)CN3)cc1	-10.7743
153	CC(C)(O)c1ccc(-c2cnc3c(n2)N(CCC2CCOCC2)C(=O)CN3)cn1	-10.6099
154	CC(C)(O)c1ccc(-c2cnc3c(n2)N(CCC2CCOCC2)CC(=O)N3)cc1	-10.1995
155	CC(C)(O)c1ccc(-c2cnc3c(n2)N(CCC2CCOCC2)CC(=O)N3)cn1	-9.93599
156	CC(C)(O)c1ccc(-c2cnc3c(n2)N([C@H]2CC[C@@H](O)CC2)C(=O)CN3)cn1	-9.53428
157	CC(C)(O)c1ccc(-c2cnc3c(n2)N([C@H]2CC[C@H](O)CC2)C(=O)CN3)cn1	-10.5264
158	CC(C)(O)c1nc(-c2cc(F)cc3[nH]ccc23)nc2c1OC[C@@H]1COCCN21	-10.3294
159	CC(C)(O)c1nc(-c2cccc3[nH]ccc23)nc2c1OCC1COCCN21	-9.35455
160	CC(C)(O)c1nc(-c2cccc3[nH]ccc23)nc2c1OC[C@@H]1COCCN21	-10.4396
161	CC(C)(O)c1nc2c(N3CCOCC3)nc(-c3cnc(N)nc3)nc2n1CCO	-9.7376
162	CC(C)(c1cc(N2CCOCC2)nc(-c2cccc3[nH]ccc23)n1)S(C)(=O)=O	-8.78779
163	CC(C)(c1nc(-[n+]2c(N)[nH]c3ccccc32)nc2c1OC[C@@H]1COCCN21)S(C)(=O)=O	-9.47074
164	CC(C)(c1nc(-[n+]2c(N3CCOCC3)[nH]c3ccccc32)nc2c1OC[C@@H]1COCCN21)S(C)(=O)=O	-7.22689
165	CC(C)(c1nc(-c2c(F)ccc3[nH]ccc23)nc2c1OCC1COCCN21)S(C)(=O)=O	-8.12607
166	CC(C)(c1nc(-c2c(F)ccc3[nH]ccc23)nc2c1OC[C@H]1COCCN21)S(C)(=O)=O	-7.22689
167	CC(C)(c1nc(-c2cc(C(F)(F)F)cc3[nH]ccc23)nc2c1OC[C@@H]1COCCN21)S(C)(=O)=O	-9.46812
168	CC(C)(c1nc(-c2cc(F)cc3[nH]ccc23)nc2c1OC[C@@H]1COCCN21)S(C)(=O)=O	-9.95765
169	CC(C)(c1nc(-c2ccc(F)c3[nH]ccc23)nc2c1OC[C@@H]1COCCN21)S(C)(=O)=O	-8.23564
170	CC(C)(c1nc(-c2cccc3[nH]ccc23)nc2c1OCC1COCCN21)S(=O)(=O)C1CC1	-9.35671
171	CC(C)(c1nc(-c2cccc3[nH]ccc23)nc2c1OCC1COCCN21)S(C)(=O)=O	-9.72943
172	CC(C)(c1nc(-c2cccc3[nH]ccc23)nc2c1OCC[C@@H]1COCCN21)S(C)(=O)=O	-8.91067
173	CC(C)(c1nc(-c2cccc3[nH]ccc23)nc2c1OCC[C@H]1COCCN21)S(C)(=O)=O	-8.28656
174	CC(C)(c1nc(-c2cccc3[nH]ccc23)nc2c1OC[C@@H]1COCCN21)S(=O)(=O)C1CC1	-9.46552
175	CC(C)(c1nc(-c2cccc3[nH]ccc23)nc2c1OC[C@H]1COCCN21)S(C)(=O)=O	-8.68572
176	CC(C)(c1nc(-c2cccc3[nH]ncc23)nc2c1OC[C@H]1COCCN21)S(C)(=O)=O	-7.57231
177	CC(C)(c1nc(-c2ccnc3[nH]ccc23)nc2c1OCC1COCCN21)S(C)(=O)=O	-8.68503
178	CC(C)C(=O)CN1CCC(n2c(=O)n(C)c3cnc4ccc(-c5cnn(C)c5)nc4c32)CC1	-10.2989
179	CC(C)C(=O)N(C)Cc1cccc(-c2ccc3c(N4CCOC[C@@H]4C)nc(N4CCOC[C@@H]4C)nc3n2)c1	-8.65919
180	CC(C)C(=O)N1CCC(n2c(=O)n(C)c3cnc4ccc(-c5cnc6ccccc6c5)nc4c32)CC1	-11.3324
181	CC(C)C(=O)NCc1cc(-c2ccc3c(N4CCOC[C@@H]4C)nc(N4CCOC[C@@H]4C)nc3n2)ccc1F	-9.67522
182	CC(C)C(=O)NCc1cccc(-c2ccc3c(N4CCOC[C@@H]4C)nc(N4CCOC[C@@H]4C)nc3n2)c1	-9.84555
183	CC(C)CC(=O)N(C)Cc1cccc(-c2ccc3c(N4CCOC[C@@H]4C)nc(N4CCOC[C@@H]4C)nc3n2)c1	-8.39098
184	CC(C)CC(=O)NCc1cc(-c2ccc3c(N4CCOC[C@@H]4C)nc(N4CCOC[C@@H]4C)nc3n2)ccc1F	-9.07628
185	CC(C)CC(=O)NCc1cccc(-c2ccc3c(N4CCOC[C@@H]4C)nc(N4CCOC[C@@H]4C)nc3n2)c1	-9.17886
186	CC(C)CC1(C)CN(c2ccc3oc(N)nc3c2)c2c(N)ncnc21	-11.8593
187	CC(C)CC1CN(c2ccc3oc(N)nc3c2)c2c(N)ncnc21	-10.8134
188	CC(C)C[C@H](C)n1nc(-c2ccc3oc(N)nc3c2)c2c(N)nc(N)nc21	-12.4018
189	CC(C)C[C@H](C)n1nc(-c2ccc3oc(N)nc3c2F)c2c(N)nc(N)nc21	-12.8122
190	CC(C)C[C@H]1COC(=O)N1c1ccn2ncc(-c3ccc(-c4nc[nH]n4)cc3)c2n1	-11.4871
191	CC(C)Cn1c(=O)[nH]c2ncc(-c3ccc(O)cc3)nc21	-8.57847
192	CC(C)N(C)C(=O)c1cc(-c2ccc3c(N4CCOC[C@@H]4C)nc(N4CCOC[C@@H]4C)nc3n2)ccc1F	-9.43515
193	CC(C)N(C)C(=O)c1cccc(-c2ccc3c(N4CCOC[C@@H]4C)nc(N4CCOC[C@@H]4C)nc3n2)c1	-9.63932
194	CC(C)N(C)Cc1cc(-c2ccc3c(N4CCOC[C@@H]4C)nc(N4CCOC[C@@H]4C)nc3n2)ccc1F	-9.48667
195	CC(C)N(C)c1nc(-c2ccc(NC(=O)Nc3ccc(N4CCN(C)CC4)cc3)cc2)nc(N2C3CCC2COC3)n1	-11.5628
196	CC(C)N1C(=O)COc2ccc(-c3cnc(Cl)c(NS(=O)(=O)c4ccc(F)cc4)c3)cc21	-11.8165
197	CC(C)N1CCN(C(=O)c2ccc(NC(=O)Nc3ccc(-c4nc(C5CCOCC5)nc(N5C6CCC5COC6)n4)cc3)cc2)CC1	-13.1399
198	CC(C)N1CCN(C(=O)c2ccc(NC(=O)Nc3ccc(-c4nc(N5C6CCC5COC6)nc(N5CCOC[C@H]5C)n4)cc3)cc2)CC1	-13.1937
199	CC(C)N1CCN(c2ccc(NC(=O)Nc3ccc(-c4nc(C5CCOCC5)nc(N5C6CCC5COC6)n4)cc3)cc2)CC1	-12.7558
200	CC(C)N1CCN(c2ccc(NC(=O)Nc3ccc(-c4nc(N5C6CCC5COC6)nc(N5CCOC[C@H]5C)n4)cc3)cc2)CC1	-12.548
201	CC(C)N1CCN(c2cnc3ccc(-c4cnc(Cl)c(NS(=O)(=O)c5ccc(F)cc5)c4)cc3n2)CC1	-10.5422
202	CC(C)NC(=O)Nc1ccc(-c2nc(N3CCOCC3)c3cnn(C4CCN(Cc5ccccc5)CC4)c3n2)cc1	-11.7514
203	CC(C)NC(=O)c1ccc(-c2cnc3[nH]c(=O)n(CC4CCCCC4)c3n2)cc1	-7.29589
204	CC(C)NC(=O)c1cccc(-c2ccc3c(N4CCOC[C@@H]4C)nc(N4CCOC[C@@H]4C)nc3n2)c1	-9.46035
205	CC(C)NCc1cc(-c2ccc3c(N4CCOC[C@@H]4C)nc(N4CCOC[C@@H]4C)nc3n2)ccc1F	-10.7072
206	CC(C)NCc1ccc(-c2ccc3c(N4CCOC[C@@H]4C)nc(N4CCOC[C@@H]4C)nc3n2)o1	-9.75428
207	CC(C)NCc1cccc(-c2ccc3c(N4CCOC[C@@H]4C)nc(N4CCOC[C@@H]4C)nc3n2)c1	-11.0385
208	CC(C)Nc1nc(-c2ccc(NC(=O)Nc3ccc(N4CCN(C)CC4)cc3)cc2)nc(N2C3CCC2COC3)n1	-11.6816
209	CC(C)Nc1nc2ccccc2n1-c1nc2c(c(C(C)(C)S(C)(=O)=O)n1)OC[C@@H]1COCCN21	-9.40626
210	CC(C)OC(=O)N1CCC(n2c(=O)n(C)c3cnc4ccc(-c5cnc6ccccc6c5)nc4c32)CC1	-10.9232
211	CC(C)OC(=O)N1CCC(n2ncc3c(N4CCOCC4)nc(-c4ccc(NC(=O)NC5CC5)cc4)nc32)CC1	-13.0905
212	CC(C)OC(=O)N1CCC(n2ncc3c(N4CCOCC4)nc(-c4ccc(NC(=O)NCCF)cc4)nc32)CC1	-13.3929
213	CC(C)Oc1ccc(-c2ccc3c(N4CCOC[C@@H]4C)nc(N4CCOC[C@@H]4C)nc3n2)cc1C#N	-7.39722
214	CC(C)Oc1ccc(-c2ccc3c(N4CCOC[C@@H]4C)nc(N4CCOC[C@@H]4C)nc3n2)cc1C(N)=O	-9.01255
215	CC(C)Oc1nc(-c2ccc(NC(=O)Nc3ccc(C(=O)N(C)CCN(C)C)cc3)cc2)nc(N2CCOCC2)n1	-13.3929
216	CC(C)Oc1nc(-c2ccc(NC(=O)Nc3ccc(C(=O)N4CCN(C)CC4)cc3)cc2)nc(N2CCOCC2)n1	-12.5248
217	CC(C)Oc1nc(-c2ccc(NC(=O)Nc3ccc(C(=O)NCCN(C)C)cc3)cc2)nc(N2CCOCC2)n1	-13.2226
218	CC(C)S(=O)(=O)Cc1cc(N2CCOCC2)nc(-c2ccccn2)n1	-8.33455
219	CC(C)[C@@H]1COCCN1c1nc(N2CCOC[C@H]2C)c2nc(-c3cccc4[nH]ccc34)[nH]c2n1	-9.83576
220	CC(C)[C@H]1CN(C)C(=O)N1c1ccn2ncc(-c3ccc(-c4nc[nH]n4)cc3)c2n1	-11.3534
221	CC(C)[C@H]1CN(C2CCNCC2)C(=O)N1c1ccn2ncc(-c3ccc(-c4nc[nH]n4)cc3)c2n1	-10.8393
222	CC(C)[C@H]1CN(C2CNC2)C(=O)N1c1ccn2ncc(-c3ccc(-c4nc[nH]n4)cc3)c2n1	-10.8393
223	CC(C)[C@H]1CN(CC2CCN(C)CC2)C(=O)N1c1ccn2ncc(-c3ccc(-c4nc[nH]n4)c(F)c3)c2n1	-10.9306
224	CC(C)[C@H]1CN(CC2CCN(C)CC2)C(=O)N1c1ccn2ncc(-c3ccc(-c4ncc[nH]4)cc3)c2n1	-11.1942
225	CC(C)[C@H]1CN(CC2CCNCC2)C(=O)N1c1ccn2ncc(-c3ccc(-c4nc[nH]n4)c(F)c3)c2n1	-11.6393
226	CC(C)[C@H]1CN(CC2CCNCC2)C(=O)N1c1ccn2ncc(-c3ccc(-c4nc[nH]n4)cc3)c2n1	-10.8947
227	CC(C)[C@H]1CN(CC2CCNCC2)C(=O)N1c1ccn2ncc(-c3ccc(-c4ncc[nH]4)cc3)c2n1	-10.9787
228	CC(C)[C@H]1CN(CCC2CCCN(C)C2)C(=O)N1c1ccn2ncc(-c3ccc(-c4nc[nH]n4)cc3)c2n1	-10.1423
229	CC(C)[C@H]1CN(CCC2CCCNC2)C(=O)N1c1ccn2ncc(-c3ccc(-c4nc[nH]n4)cc3)c2n1	-10.7157
230	CC(C)[C@H]1CN(CCCO)C(=O)N1c1ccn2ncc(-c3ccc(-c4nc[nH]n4)cc3)c2n1	-11.4271
231	CC(C)[C@H]1CN(CCCO)C(=O)N1c1ccn2ncc(-c3ccc(-c4ncc[nH]4)cc3)c2n1	-12.44
232	CC(C)[C@H]1CN(CCN2CC3CCC(C2)O3)C(=O)N1c1ccn2ncc(-c3ccc(-c4nc[nH]n4)cc3)c2n1	-11.7155
233	CC(C)[C@H]1CN(CCN2CCCC2)C(=O)N1c1ccn2ncc(-c3ccc(-c4nc[nH]n4)cc3)c2n1	-10.1766
234	CC(C)[C@H]1CN(CCN2CCN(C)CC2)C(=O)N1c1ccn2ncc(-c3ccc(-c4nc[nH]n4)cc3)c2n1	-10.8527
235	CC(C)[C@H]1CN(CCN2CCNC(=O)C2)C(=O)N1c1ccn2ncc(-c3ccc(-c4nc[nH]n4)cc3)c2n1	-11.4489
236	CC(C)[C@H]1CN(CCN2CCNCC2)C(=O)N1c1ccn2ncc(-c3ccc(-c4nc[nH]n4)cc3)c2n1	-10.6412
237	CC(C)[C@H]1CN(CCN2CCOCC2)C(=O)N1c1ccn2ncc(-c3ccc(-c4nc[nH]n4)cc3)c2n1	-11.4871
238	CC(C)[C@H]1CN(CCN2CC[C@@H](F)C2)C(=O)N1c1ccn2ncc(-c3ccc(-c4nc[nH]n4)cc3)c2n1	-11.3288
239	CC(C)[C@H]1CN(CCN2CC[C@@H](O)C2)C(=O)N1c1ccn2ncc(-c3ccc(-c4nc[nH]n4)cc3)c2n1	-10.7331
240	CC(C)[C@H]1CN(CCN2CC[C@H](F)C2)C(=O)N1c1ccn2ncc(-c3ccc(-c4nc[nH]n4)cc3)c2n1	-10.9244
241	CC(C)[C@H]1CN(CCO)C(=O)N1c1ccn2ncc(-c3ccc(-c4nc[nH]n4)cc3)c2n1	-12.1376
242	CC(C)[C@H]1CN(CCO)C(=O)N1c1ccn2ncc(-c3ccc(-c4ncc[nH]4)cc3)c2n1	-12.3659
243	CC(C)[C@H]1CN(C[C@@H](O)CO)C(=O)N1c1ccn2ncc(-c3ccc(-c4nc[nH]n4)cc3)c2n1	-11.234
244	CC(C)[C@H]1CN(C[C@@H]2COCCN2)C(=O)N1c1ccn2ncc(-c3ccc(-c4nc[nH]n4)cc3)c2n1	-11.0275
245	CC(C)[C@H]1CN(C[C@H](O)CO)C(=O)N1c1ccn2ncc(-c3ccc(-c4nc[nH]n4)cc3)c2n1	-11.4793
246	CC(C)[C@H]1CN(C[C@H](O)CO)C(=O)N1c1ccn2ncc(-c3ccc(-c4ncc[nH]4)cc3)c2n1	-12.092
247	CC(C)[C@H]1CN(C[C@H]2CCCN2)C(=O)N1c1ccn2ncc(-c3ccc(-c4nc[nH]n4)c(F)c3)c2n1	-11.2604
248	CC(C)[C@H]1CN(C[C@H]2CCCN2)C(=O)N1c1ccn2ncc(-c3ccc(-c4nc[nH]n4)cc3)c2n1	-10.4872
249	CC(C)[C@H]1CN(C[C@H]2CCCN2C(C)C)C(=O)N1c1ccn2ncc(-c3ccc(-c4nc[nH]n4)c(F)c3)c2n1	-11.1176
250	CC(C)[C@H]1CN(C[C@H]2CNCCO2)C(=O)N1c1ccn2ncc(-c3ccc(-c4nc[nH]n4)cc3)c2n1	-10.5422
251	CC(C)[C@H]1CNC(=O)N1c1ccn2ncc(-c3ccc(-c4nc[nH]n4)cc3)c2n1	-11.7638
252	CC(C)[C@H]1CNC(=O)N1c1ccn2ncc(-c3ccc(-c4ncc[nH]4)cc3)c2n1	-11.4343
253	CC(C)[C@H]1COC(=O)N1c1ccn2ncc(-c3cc(F)c(-c4nc[nH]n4)c(F)c3)c2n1	-11.1092
254	CC(C)[C@H]1COC(=O)N1c1ccn2ncc(-c3ccc(-c4nc[nH]n4)c(Cl)c3)c2n1	-12.0705
255	CC(C)[C@H]1COC(=O)N1c1ccn2ncc(-c3ccc(-c4nc[nH]n4)c(F)c3)c2n1	-12.2697
256	CC(C)[C@H]1COC(=O)N1c1ccn2ncc(-c3ccc(-c4nc[nH]n4)cc3)c2n1	-11.7514
257	CC(C)[C@H]1COC(=O)N1c1ccn2ncc(-c3ccc(-c4nc[nH]n4)cc3Cl)c2n1	-10.3856
258	CC(C)[C@H]1COC(=O)N1c1ccn2ncc(-c3ccc(-c4nc[nH]n4)cc3F)c2n1	-10.7136
259	CC(C)[C@H]1COC(=O)N1c1ccn2ncc(-c3ccc(-c4ncc[nH]4)cc3)c2n1	-12.1618
260	CC(C)[C@H]1COC(=O)N1c1ccn2ncc(-c3ccc(-c4ncn(CC(=O)O)n4)cc3)c2n1	-9.346
261	CC(C)[C@H]1COC(=O)N1c1ccn2ncc(-c3ccc(-c4ncn(CCO)n4)cc3)c2n1	-9.57659
262	CC(C)[C@H]1COC(=O)N1c1ccn2ncc(-c3ccc(-c4ncn(COP(=O)(O)O)n4)cc3)c2n1	-11.1942
263	CC(C)[C@H]1COC(=O)N1c1ccn2ncc(-c3ccc(-c4ncnn4CCO)cc3)c2n1	-8.16634
264	CC(C)[C@H]1COC(=O)N1c1ccn2ncc(-c3ccc(-c4nnc(N)o4)cc3)c2n1	-11.5718
265	CC(C)[C@H]1COC(=O)N1c1ccn2ncc(-c3ccc(-c4nnc(N)s4)cc3)c2n1	-11.5628
266	CC(C)[C@H]1COC(=O)N1c1ccn2ncc(-c3ccc(-c4nnc(NCCO)o4)cc3)c2n1	-10.9399
267	CC(C)n1c(=O)[nH]c2ncc(-c3ccc(O)cc3)nc21	-8.56697
268	CC(C)n1cc(C(=O)c2cncc(N[C@@H]3CCC[C@@H]3c3ccc(F)cc3)n2)c2c(N)ncnc21	-7.374
269	CC(C)n1cc(C(=O)c2cncc(N[C@@H]3CCN(C=O)[C@@H]3c3ccc(F)cc3)n2)c2c(N)ncnc21	-7.57019
270	CC(C)n1cc(C(=O)c2cncc(N[C@@H]3CCN[C@@H]3c3ccc(F)cc3)n2)c2c(N)ncnc21	-7.74052
271	CC(C)n1cc(C(=O)c2cncc(N[C@@H]3CCO[C@@H]3c3ccc(F)cc3)n2)c2c(N)ncnc21	-7.374
272	CC(C)n1cc(C(=O)c2cncc(N[C@@H]3CNC[C@@H]3c3ccc(F)cc3)n2)c2c(N)ncnc21	-8.12337
273	CC(C)n1cc(C(=O)c2cncc(N[C@@H]3COC[C@@H]3c3ccc(F)cc3)n2)c2c(N)ncnc21	-8.59019
274	CC(C)n1cnc2c(-c3cnc(N)nc3)nc(N3CCOCC3)nc21	-9.71343
275	CC(C)n1cnc2c(N3CCOCC3)nc(-c3cnc(N)nc3)nc21	-9.22893
276	CC(C)n1nc(-c2cc(C=O)co2)c2c(N)ncnc21	-8.74803
277	CC(C)n1nc(-c2cc(F)c(C=O)c(F)c2)c2c(N)ncnc21	-6.57643
278	CC(C)n1nc(-c2cc(F)c(O)cc2F)c2c(N)ncnc21	-8.51783
279	CC(C)n1nc(-c2cc(F)c3cn[nH]c3c2)c2c(N)ncnc21	-7.43807
280	CC(C)n1nc(-c2cc(O)cc(Br)c2)c2c(N)ncnc21	-6.57643
281	CC(C)n1nc(-c2cc(O)cc(F)c2)c2c(N)ncnc21	-7.02768
282	CC(C)n1nc(-c2cc3cc(C=O)ccc3s2)c2c(N)ncnc21	-7.69967
283	CC(C)n1nc(-c2cc3cc(O)ccc3[nH]2)c2c(N)ncnc21	-11.4489
284	CC(C)n1nc(-c2cc3ccccc3nc2Cl)c2c(N)ncnc21	-8.12337
285	CC(C)n1nc(-c2ccc(Br)c(O)c2)c2c(N)ncnc21	-10.148
286	CC(C)n1nc(-c2ccc(C#N)c(F)c2)c2c(N)ncnc21	-5.86359
287	CC(C)n1nc(-c2ccc(C#N)c(O)c2)c2c(N)ncnc21	-8.8966
288	CC(C)n1nc(-c2ccc(C#N)nc2)c2c(N)ncnc21	-7.54941
289	CC(C)n1nc(-c2ccc(C(N)=O)c(Cl)c2)c2c(N)ncnc21	-7.22689
290	CC(C)n1nc(-c2ccc(C=O)c(F)c2)c2c(N)ncnc21	-8.07185
291	CC(C)n1nc(-c2ccc(CC#N)cc2)c2c(N)ncnc21	-7.84847
292	CC(C)n1nc(-c2ccc(Cl)c(O)c2)c2c(N)ncnc21	-9.79816
293	CC(C)n1nc(-c2ccc(F)c(C#N)c2)c2c(N)ncnc21	-5.86359
294	CC(C)n1nc(-c2ccc(F)c(O)c2)c2c(N)ncnc21	-10.5422
295	CC(C)n1nc(-c2ccc(N)c(O)c2)c2c(N)ncnc21	-7.83179
296	CC(C)n1nc(-c2ccc(NS(C)(=O)=O)cc2)c2c(N)ncnc21	-7.79978
297	CC(C)n1nc(-c2ccc(O)c(F)c2)c2c(N)ncnc21	-12.0296
298	CC(C)n1nc(-c2ccc(O)cc2)c2c(N)ncnc21	-7.52934
299	CC(C)n1nc(-c2ccc(S(N)(=O)=O)cc2)c2c(N)ncnc21	-7.63729
300	CC(C)n1nc(-c2ccc3[nH]c(=O)[nH]c3c2)c2c(N)ncnc21	-7.83179
301	CC(C)n1nc(-c2ccc3[nH]c(=O)ccc3c2)c2c(N)ncnc21	-7.30935
302	CC(C)n1nc(-c2ccc3[nH]ccc3c2)c2c(N)ncnc21	-9.18854
303	CC(C)n1nc(-c2ccc3[nH]ncc3c2)c2c(N)ncnc21	-8.83891
304	CC(C)n1nc(-c2ccc3c(C=O)c[nH]c3c2)c2c(N)ncnc21	-9.48667
305	CC(C)n1nc(-c2ccc3c(N)n[nH]c3c2)c2c(N)ncnc21	-8.2973
306	CC(C)n1nc(-c2ccc3c(c2)CCO3)c2c(N)ncnc21	-7.69967
307	CC(C)n1nc(-c2ccc3c(c2)OCCO3)c2c(N)ncnc21	-8.21017
308	CC(C)n1nc(-c2ccc3c(ccn3C(=O)OC(C)(C)C)c2)c2c(N)ncnc21	-9.30303
309	CC(C)n1nc(-c2ccc3c(ccn3C)c2)c2c(N)ncnc21	-9.05383
310	CC(C)n1nc(-c2ccc3cc(O)ccc3c2)c2c(N)ncnc21	-9.90247
311	CC(C)n1nc(-c2ccc3cc[nH]c3c2)c2c(N)ncnc21	-9.04101
312	CC(C)n1nc(-c2ccc3ccncc3c2)c2c(N)ncnc21	-8.35013
313	CC(C)n1nc(-c2ccc3cn[nH]c3c2)c2c(N)ncnc21	-8.48225
314	CC(C)n1nc(-c2ccc3cnccc3c2)c2c(N)ncnc21	-8.12337
315	CC(C)n1nc(-c2ccc3nc(Cl)ccc3c2)c2c(N)ncnc21	-9.88113
316	CC(C)n1nc(-c2ccc3nc(N)ccc3c2)c2c(N)ncnc21	-10.6099
317	CC(C)n1nc(-c2ccc3nc(N)oc3c2)c2c(N)ncnc21	-12.2697
318	CC(C)n1nc(-c2ccc3nc(NN)ccc3c2)c2c(N)ncnc21	-8.73503
319	CC(C)n1nc(-c2ccc3nc[nH]c(=O)c3c2)c2c(N)ncnc21	-10.9064
320	CC(C)n1nc(-c2ccc3nccc(N)c3c2)c2c(N)ncnc21	-7.22689
321	CC(C)n1nc(-c2ccc3nccc(NC(=O)OC(C)(C)C)c3c2)c2c(N)ncnc21	-7.90152
322	CC(C)n1nc(-c2ccc3ncccc3c2)c2c(N)ncnc21	-9.75428
323	CC(C)n1nc(-c2ccc3nccnc3c2)c2c(N)ncnc21	-8.86188
324	CC(C)n1nc(-c2ccc3nonc3c2)c2c(N)ncnc21	-5.86359
325	CC(C)n1nc(-c2ccc3oc(N)nc3c2)c2c(=O)[nH]c(N(C)C)nc21	-7.86563
326	CC(C)n1nc(-c2ccc3oc(N)nc3c2)c2c(=O)[nH]c(N)nc21	-10.496
327	CC(C)n1nc(-c2ccc3oc(N)nc3c2)c2c(=O)[nH]cnc21	-10.2968
328	CC(C)n1nc(-c2ccc3oc(N)nc3c2)c2c(Br)nc(N)nc21	-10.4671
329	CC(C)n1nc(-c2ccc3oc(N)nc3c2)c2c(C#N)nc(N)nc21	-7.71298
330	CC(C)n1nc(-c2ccc3oc(N)nc3c2)c2c(C(F)(F)F)nc(N)nc21	-7.68666
331	CC(C)n1nc(-c2ccc3oc(N)nc3c2)c2c(CO)nc(N)nc21	-7.35901
332	CC(C)n1nc(-c2ccc3oc(N)nc3c2)c2c(Cl)nc(N)nc21	-10.9064
333	CC(C)n1nc(-c2ccc3oc(N)nc3c2)c2c(F)nc(N)nc21	-10.7511
334	CC(C)n1nc(-c2ccc3oc(N)nc3c2)c2c(N)nc(N)nc21	-11.4489
335	CC(C)n1nc(-c2ccc3oc(N)nc3c2)c2c(N)ncnc21	-12.4282
336	CC(C)n1nc(-c2ccc3oc(N)nc3c2)c2cnc(N)nc21	-11.2088
337	CC(C)n1nc(-c2ccc3oc(N)nc3c2)c2cncnc21	-12.8169
338	CC(C)n1nc(-c2ccc3occc(=O)c3c2)c2c(N)ncnc21	-8.43486
339	CC(C)n1nc(-c2ccc3occc3c2)c2c(N)ncnc21	-7.86563
340	CC(C)n1nc(-c2cccc(C#N)c2)c2c(N)ncnc21	-6.40611
341	CC(C)n1nc(-c2cccc(C(=O)NC3=NCCS3)c2)c2c(N)ncnc21	-10.0856
342	CC(C)n1nc(-c2cccc(CC#N)c2)c2c(N)ncnc21	-7.11895
343	CC(C)n1nc(-c2cccc(CO)c2)c2c(N)ncnc21	-7.59172
344	CC(C)n1nc(-c2cccc(NS(C)(=O)=O)c2)c2c(N)ncnc21	-7.63729
345	CC(C)n1nc(-c2cccc(O)c2)c2c(N)ncnc21	-8.15091
346	CC(C)n1nc(-c2cccc(O)c2F)c2c(N)ncnc21	-9.56727
347	CC(C)n1nc(-c2cccc(S(N)(=O)=O)c2)c2c(N)ncnc21	-7.72659
348	CC(C)n1nc(-c2cccc3[nH]ccc23)c2c(N)ncnc21	-7.35901
349	CC(C)n1nc(-c2cccnc2)c2c(N)ncnc21	-7.58086
350	CC(C)n1nc(-c2ccn3ccnc3c2)c2c(N)ncnc21	-7.38938
351	CC(C)n1nc(-c2cnc3[nH]ccc3c2)c2c(N)ncnc21	-10.2559
352	CC(C)n1nc(-c2cnc3ccccc3c2)c2c(N)ncnc21	-8.21017
353	CC(C)n1nc(-c2cnc3nccnc3c2)c2c(N)ncnc21	-7.45523
354	CC(C)n1nc(-c2cncnc2)c2c(N)ncnc21	-6.27399
355	CC(C)n1nnc2c(N3CCOCC3)nc(-c3ccc(NC(=O)Nc4ccc(C(N)=O)cc4)cc3)nc21	-13.3735
356	CC(C)n1nnc2c(N3CCOCC3)nc(-c3ccc(NC(=O)Nc4ccc(CO)cc4)cc3)nc21	-13.3547
357	CC(C)n1nnc2c(N3CCOCC3)nc(-c3ccc(NC(=O)Nc4ccc(N(C)C)cc4)cc3)nc21	-12.4018
358	CC(C)n1nnc2c(N3CCOCC3)nc(-c3ccc(NC(=O)Nc4ccc(N5CCOCC5)cc4)cc3)nc21	-13.3017
359	CC(C)n1nnc2c(N3CCOCC3)nc(-c3ccc(NC(=O)Nc4cccnc4)cc3)nc21	-13.0129
360	CC(C)n1nnc2c(N3CCOCC3)nc(-c3ccc(NC(=O)Nc4ccncc4)cc3)nc21	-13.0788
361	CC(F)(F)CN1C(=O)[C@]2(C)COCCN2c2nc(-c3ccc(NC(=O)NC4CC4)cc3)ncc21	-11.1804
362	CC(NC(=O)Nc1cccc(F)c1)c1ccccc1	-6.91692
363	CC(O)c1cc(-c2nc3c(N4CCOC[C@@H]4C)nc(N4CCOCC4)nc3[nH]2)ccn1	-8.17303
364	CC(O)c1cc2nc(N3C[C@H](C)O[C@H](C)C3)nc(N3CCOCC3)c2s1	-8.86188
365	CC(c1ccccc1)N(C)C(=O)Nc1ccccc1	-6.95606
366	CC1(C)CN(C2CCOCC2)C(=O)c2c(nc(N3CC4CCC(C3)O4)nc2-c2ccc(NC(=O)Nc3ccon3)c(F)c2)O1	-10.6469
367	CC1(C)CN(C2CCOCC2)C(=O)c2c(nc(N3CC4CCC(C3)O4)nc2-c2ccc(NC(=O)Nc3ccon3)cc2)O1	-10.7287
368	CC1(C)CN(c2nc(-c3cnc(N)cc3C(F)F)nc(N3CCOC(C)(C)C3)n2)CCO1	-9.7262
369	CC1(C)CNC(=O)c2c(nc(N3CCOCC3)nc2-c2ccc(N)nc2)O1	-8.86942
370	CC1(C)COC1c1cc2nc(-c3cnc(N)nc3)nc(N3CCOCC3)c2s1	-10.4671
371	CC1(C)COCCN1c1nc(-c2ccc(N)nc2)nc2c1C[C@@H]1COCCN21	-10.3881
372	CC1(C)COCCN1c1nc(-c2ccc(N)nc2)nc2c1C[C@H]1COCCN21	-9.43024
373	CC1(C)OCCc2c1sc1c(N3CCOCC3)nc(-c3cnc(N)nc3)nc21	-10.7511
374	CC1(C)OCCn2c1nc1c(N3CCOCC3)nc(-c3cnc(N)nc3)nc12	-9.75428
375	CC1(Cn2nc(-c3ccc4oc(N)nc4c3)c3c(N)nc(N)nc32)CCC1	-12.5922
376	CC1(Cn2nc(-c3ccc4oc(N)nc4c3)c3c(N)nc(N)nc32)CSC1	-12.5721
377	CC1(Cn2nc(-c3ccc4oc(N)nc4c3F)c3c(N)nc(N)nc32)CCC1	-12.9825
378	CC1(c2nc(-c3cccc4[nH]ccc34)nc3c2OCC2COCCN32)CCCS1(=O)=O	-9.16152
379	CC1CCC(n2nc(-c3ccc(F)c(O)c3)c3c(N)ncnc32)C1	-8.71131
380	CC1CCCN1C(=O)c1cccc(-c2ccc3c(N4CCOC[C@@H]4C)nc(N4CCOC[C@@H]4C)nc3n2)c1	-9.16308
381	CC1CN(c2cc(=O)c3ccc4ccccc4c3o2)CCO1	-7.66146
382	CC1CN(c2ccn3ncc(-c4ccc(-c5ncc[nH]5)cc4)c3n2)C(=O)O1	-10.275
383	CC1COCCN1c1nc(-c2c[nH]c3ccccc23)nc2c1CN(S(=O)(=O)C(C)C)C2	-9.77144
384	CCC(=O)N1CC=C(c2ccc(-n3c(=O)ccc4cnc5ccc(-c6cnc7ccccc7c6)cc5c43)cc2C(F)(F)F)CC1	-10.8663
385	CCC(=O)N1CCC(n2c(=O)n(C)c3cnc4ccc(-c5cnc6ccccc6c5)nc4c32)CC1	-11.046
386	CCC(=O)N1CCN(c2ccc(-n3c(=O)c(C)cc4cnc5ccc(-c6cnc7ccccc7c6)cc5c43)cc2C(F)(F)F)CC1	-10.7376
387	CCC(=O)N1CCN(c2ccc(-n3c(=O)cc(C)c4cnc5ccc(-c6cnc7ccccc7c6)cc5c43)cc2C(F)(F)F)CC1	-10.3418
388	CCC(=O)N1CCN(c2ccc(-n3c(=O)ccc4cnc5ccc(-c6cnc7ccccc7c6)cc5c43)cc2C(F)(F)F)CC1	-12.6134
389	CCC(=O)N1CCN(c2ccc(-n3c(=O)n(C)c(=O)c4cnc5ccc(-c6cnc7ccccc7c6)cc5c43)cc2C(F)(F)F)CC1	-9.46035
390	CCC(=O)N1CCN(c2ccc(N3C(=O)N(C)Cc4cnc5ccc(-c6cnc7ccccc7c6)cc5c43)cc2C(F)(F)F)CC1	-9.32926
391	CCC(=O)N1CCN(c2ccc(N3C(=O)NCc4cnc5ccc(-c6cnc7ccccc7c6)cc5c43)cc2C(F)(F)F)CC1	-9.13866
392	CCC(=O)N1CCN(c2ccc(N3C(=O)OCc4cnc5ccc(-c6cnc7ccccc7c6)cc5c43)cc2C(F)(F)F)CC1	-9.23594
393	CCC(=O)N1CCN(c2ccc(Nc3c(C(N)=O)cnc4ccc(-c5ccc(N)nc5)cc34)cc2C(F)(F)F)CC1	-10.8775
394	CCC(=O)Nc1ccc(-c2ccc3ncc4ccc(=O)n(-c5cccc(C(F)(F)F)c5)c4c3c2)cn1	-10.6815
395	CCC(=O)Nc1ccc(-c2nc(N3CC4CCC(C3)O4)nc3c2C(=O)N(CC)CC(C)(C)O3)cc1	-9.03471
396	CCC(=O)c1ccc(NC(=O)Nc2ccc(-c3nc(N4CCOCC4)c4ncccc4n3)cc2)cc1	-9.30106
397	CCC(C)(C)C(=O)C(=O)N1CCC[C@H]1C(=O)OCCCc1cccnc1	-6.79064
398	CCC(C)(C)Cn1nc(-c2ccc3oc(N)nc3c2F)c2c(N)nc(N)nc21	-12.4018
399	CCC(C)(C)Cn1nc(-c2ccc3oc(NC(C)=O)nc3c2)c2c(N)nc(N)nc21	-12.6801
400	CCC(C)n1nc(-c2ccc(C)c(O)c2)c2c(N)ncnc21	-11.0385
401	CCC(CC)CNc1c(C(N)=O)cnc2ccc(C#N)cc12	-7.85699
402	CCC(N)(CC)c1cnc(Nc2cnc(OC)c(F)c2)c(-c2nc(C)nc(N)n2)c1	-7.65228
403	CCC1(C)CN(c2ccc3oc(N)nc3c2)c2c(N)ncnc21	-10.1715
404	CCC1(O)CCN(c2ncnc(C)c2C#Cc2ccc(N)nc2)CC1	-11.7272
405	CCC1CCC(C)N(c2nc(N3CCOC[C@@H]3C)c3ccc(-c4ccc(OC)c(CO)c4)nc3n2)C1	-9.57347
406	CCC1CCCCN1c1nc(N2CCOC[C@@H]2C)c2ccc(-c3ccc(Cl)cc3)nc2n1	-9.13271
407	CCC1CCCCN1c1nc(N2CCOC[C@@H]2C)c2ccc(-c3ccc(OC)c(CO)c3)nc2n1	-12.3191
408	CCCCCC(=O)NCC1CCN(c2ncnc(C)c2C#Cc2ccc(N)nc2)CC1	-10.6469
409	CCCCN(C)/C=C1/C(=O)O[C@H](COC)[C@@]2(C)C1=C(O)C(=O)C1=C2[C@H](OC(C)=O)C[C@]2(C)[C@@H](O)CC[C@@H]12	-7.30935
410	CCCCN1CCN(C(=O)c2ccc(-c3ncnc(C)c3C#Cc3ccc(N)nc3)cc2)CC1	-11.4489
411	CCCCN1CCN(C(=O)c2ccc(-c3ncnc(CC)c3C#Cc3ccc(N)nc3)cc2C)CC1	-12.4322
412	CCCCN1CCN(C(=O)c2ccc(-c3ncnc(CC)c3C#Cc3ccc(N)nc3)cc2Cl)CC1	-12.6801
413	CCCCN1CCN(C(=O)c2ccc(-c3ncnc(CC)c3C#Cc3ccc(N)nc3)cc2F)CC1	-11.8593
414	CCCCN1CCN(C(=O)c2ccc(-c3ncnc(CC)c3C#Cc3ccc(N)nc3)cc2OC)CC1	-11.7869
415	CCCCNC(=O)c1ccc(NC(=O)Nc2ccc(-c3nc(N4CCOCC4)c4nnn(CC)c4n3)cc2)cc1	-12.092
416	CCCCNCc1cc(-c2ccc3c(N4CCOC[C@@H]4C)nc(N4CCOC[C@@H]4C)nc3n2)ccc1OC	-9.75428
417	CCCCn1cnc2c(N3CCOC[C@@H]3C)cc(-c3ccc(NC(=O)NCC)cc3)nc21	-9.09681
418	CCCCn1nc(-c2ccc3oc(N)nc3c2)c2c(C)nc(N)nc21	-10.1995
419	CCCCn1nc(-c2ccc3oc(N)nc3c2)c2c(Cl)nc(N)nc21	-10.85
420	CCCN1CCN(C(=O)c2c(F)cc(-c3ncnc(CC)c3C#Cc3ccc(N)nc3)cc2F)CC1	-12.2296
421	CCCN1CCN(C(=O)c2ccc(-c3ccnc(CC)c3C#Cc3ccc(N)nc3)cc2F)CC1	-12.2697
422	CCCN1CCN(C(=O)c2ccc(-c3ccnc(CC)c3C#Cc3ccc(N)nc3)cc2OC)CC1	-11.2604
423	CCCNC(=O)c1cc(-c2ccc3c(N4CCOC[C@@H]4C)nc(N4CCOC[C@@H]4C)nc3n2)ccc1F	-9.75428
424	CCCNc1nc2ccccc2n1-c1nc2c(c(C(C)(C)S(C)(=O)=O)n1)OC[C@@H]1COCCN21	-8.63892
425	CCC[C@@H]1COCCN1c1nc(N2CCOC[C@H]2C)c2nc(-c3cccc4[nH]ccc34)[nH]c2n1	-9.56113
426	CCC[C@H]1COC(=O)N1c1ccn2ncc(-c3ccc(-c4nc[nH]n4)c(F)c3)c2n1	-12.4018
427	CCC[C@H]1COC(=O)N1c1ccn2ncc(-c3ccc(-c4nc[nH]n4)cc3)c2n1	-11.581
428	CCCc1nc(N)nc(-n2c(Nc3cccc(O)c3)nc3ccccc32)n1	-7.84467
429	CCCn1c(C)nc2c(N3CCOC[C@@H]3C)cc(-c3ccc(NC(=O)NCC)cc3)nc21	-9.0996
430	CCCn1cnc2c(N3CCOCC3)cc(-c3ccc(NC(=O)NCC)cc3)nc21	-9.13419
431	CCCn1cnc2c(N3CCOC[C@@H]3C)cc(-c3ccc(NC(=O)NCC)cc3)nc21	-9.32311
432	CCN(/C=C1/C(=O)O[C@H](COC)[C@@]2(C)C1=C(O)C(=O)C1=C2[C@H](OC(C)=O)C[C@]2(C)[C@@H](O)CC[C@@H]12)CC	-7.02768
433	CCN(/C=C1/C(=O)O[C@H](COC)[C@@]2(C)C1=C(O)C(=O)C1=C2[C@H](OC(C)=O)C[C@]2(C)[C@@H](O)CC[C@@H]12)CCCN(C)C	-7.83674
434	CCN(/C=C1/C(=O)O[C@H](COC)[C@@]2(C)C1=C(O)C(=O)C1=C2[C@H](OC(C)=O)C[C@]2(C)[C@@H](O)CC[C@@H]12)CCN(C)C	-8.66723
435	CCN(/C=C1/C(=O)O[C@H](COC)[C@@]2(C)C1=C(O)C(=O)C1=C2[C@H](OC(C)=O)C[C@]2(C)[C@@H](O)CC[C@@H]12)CCN(CC)CC	-8.35808
436	CCN(C)C(=O)CC1CCN(c2ncnc(C)c2C#Cc2ccc(N)nc2)CC1	-10.3294
437	CCN(C)C(=O)c1cc(-c2ccc3c(N4CCOC[C@@H]4C)nc(N4CCOC[C@@H]4C)nc3n2)ccc1F	-10.7511
438	CCN(C)C(=O)c1cc(-c2ccc3c(N4CCOC[C@@H]4C)nc(N4CCOC[C@@H]4C)nc3n2)ccc1OC	-9.79816
439	CCN(C)C(=O)c1cccc(-c2ccc3c(N4CCOC[C@@H]4C)nc(N4CCOC[C@@H]4C)nc3n2)c1	-9.26482
440	CCN(CC)C(=O)C1CCN(c2ccnc3c2c(/C=C2\Oc4ccc(NC(=O)Nc5cccnc5)cc4C2=O)cn3C)CC1	-9.87074
441	CCN(CC)C(=O)c1cc(-c2ccc3c(N4CCOC[C@@H]4C)nc(N4CCOC[C@@H]4C)nc3n2)ccc1F	-9.00059
442	CCN(CC)C(=O)c1cccc(-c2ccc3c(N4CCOC[C@@H]4C)nc(N4CCOC[C@@H]4C)nc3n2)c1	-9.46035
443	CCN(CC)C(=O)c1cccc(-c2ncnc(C)c2C#Cc2ccc(N)nc2)c1	-10.071
444	CCN(CC)CCCC(C)Nc1ccnc2cc(Cl)ccc12	-9.36542
445	CCN(CC)CCCNCc1cc(-c2ccc3c(N4CCOC[C@@H]4C)nc(N4CCOC[C@@H]4C)nc3n2)ccc1OC	-11.8897
446	CCN(CC)CCN(C)/C=C1/C(=O)O[C@H](COC)[C@@]2(C)C1=C(O)C(=O)C1=C2[C@H](OC(C)=O)C[C@]2(C)[C@@H](O)CC[C@@H]12	-8.74725
447	CCN(CC)CCNC(=O)Nc1nc2ccc(-c3cnc(OC)c(NS(=O)(=O)c4ccc(F)cc4)c3)cn2n1	-9.83093
448	CCN(CC)S(=O)(=O)c1cc(Nc2nccc(-c3ccnc(-c4ccc(NC(=O)NC)cc4)c3)n2)ccc1C	-10.0292
449	CCN(CC)S(=O)(=O)c1cc(Nc2nccc(-c3ccnc(-c4ccc(NC(=O)NC)cc4)c3)n2)ccc1Cl	-10.3639
450	CCN(CC)S(=O)(=O)c1cccc(Nc2nccc(-c3ccnc(-c4ccc(NC(=O)NC)cc4)c3)n2)c1	-10.7743
451	CCN(CC)c1cc(-c2ccnc(Nc3cccc(S(N)(=O)=O)c3)n2)ccn1	-9.89706
452	CCN(CC)n1c(=O)c(-c2cn[nH]c2)cc2c(C)nc(N)nc21	-8.42313
453	CCN(c1nccc(-c2ccc3nc(NC(C)=O)sc3c2)n1)S(=O)(=O)c1ccc(OC)cc1	-9.38322
454	CCN1C(=O)CNc2ncc(-c3ccc(-c4nc[nH]n4)nc3C)nc21	-10.8775
455	CCN1CC(=O)Nc2ncc(-c3ccc(-c4nc[nH]n4)nc3C)nc21	-10.0159
456	CCN1CC(C)(C)Oc2nc(N3C4CCC3COC4)nc(-c3ccc(NC(=O)NC)c(F)c3)c2C1=O	-10.9688
457	CCN1CC(C)(C)Oc2nc(N3C4CCC3COC4)nc(-c3ccc(NC(=O)NC4CC4)c(F)c3)c2C1=O	-10.1818
458	CCN1CC(C)(C)Oc2nc(N3C4CCC3COC4)nc(-c3ccc(NC(=O)Nc4cc(C)nc(C)c4)c(F)c3)c2C1=O	-9.657
459	CCN1CC(C)(C)Oc2nc(N3C4CCC3COC4)nc(-c3ccc(NC(=O)Nc4cc(C)nc(C)n4)cc3)c2C1=O	-10.148
460	CCN1CC(C)(C)Oc2nc(N3C4CCC3COC4)nc(-c3ccc(NC(=O)Nc4cc(OC)ccn4)cc3)c2C1=O	-10.3294
461	CCN1CC(C)(C)Oc2nc(N3C4CCC3COC4)nc(-c3ccc(NC(=O)Nc4cc(OC)ccn4)cc3F)c2C1=O	-10.0567
462	CCN1CC(C)(C)Oc2nc(N3C4CCC3COC4)nc(-c3ccc(NC(=O)Nc4ccc(C)nc4)c(F)c3)c2C1=O	-10.4532
463	CCN1CC(C)(C)Oc2nc(N3C4CCC3COC4)nc(-c3ccc(NC(=O)Nc4ccc(N5CC6CCC(C5)O6)nc4)c(F)c3)c2C1=O	-10.0359
464	CCN1CC(C)(C)Oc2nc(N3C4CCC3COC4)nc(-c3ccc(NC(=O)Nc4ccc(N5CCOCC5(C)C)nc4)c(F)c3)c2C1=O	-9.74588
465	CCN1CC(C)(C)Oc2nc(N3C4CCC3COC4)nc(-c3ccc(NC(=O)Nc4ccc(N5C[C@@H]6C[C@H]5CO6)nc4)c(F)c3)c2C1=O	-10.148
466	CCN1CC(C)(C)Oc2nc(N3C4CCC3COC4)nc(-c3ccc(NC(=O)Nc4ccccn4)cc3)c2C1=O	-10.6469
467	CCN1CC(C)(C)Oc2nc(N3C4CCC3COC4)nc(-c3ccc(NC(=O)Nc4cccnc4)c(F)c3)c2C1=O	-10.511
468	CCN1CC(C)(C)Oc2nc(N3C4CCC3COC4)nc(-c3ccc(NC(=O)Nc4ccnc(C)c4)c(F)c3)c2C1=O	-10.1995
469	CCN1CC(C)(C)Oc2nc(N3C4CCC3COC4)nc(-c3ccc(NC(=O)Nc4ccncc4)c(F)c3)c2C1=O	-10.9064
470	CCN1CC(C)(C)Oc2nc(N3C4CCC3COC4)nc(-c3ccc(NC(=O)Nc4ccncc4F)cc3)c2C1=O	-10.496
471	CCN1CC(C)(C)Oc2nc(N3C4CCC3COC4)nc(-c3ccc(NC(=O)Nc4ccncn4)cc3)c2C1=O	-10.496
472	CCN1CC(C)(C)Oc2nc(N3C4CCC3COC4)nc(-c3ccc(NC(=O)OCCO)cc3)c2C1=O	-10.7287
473	CCN1CC(C)(C)Oc2nc(N3C4CCC3COC4)nc(-c3ccc(NC(=O)OCCO)cc3F)c2C1=O	-10.2271
474	CCN1CC(C)(C)Oc2nc(N3CC4CC35CC5O4)nc(-c3ccc(NC(=O)Nc4cc(C)nc(C)c4)c(F)c3)c2C1=O	-10.7072
475	CCN1CC(C)(C)Oc2nc(N3CC4CC35CC5O4)nc(-c3ccc(NC(=O)Nc4ccnc(C)c4)c(F)c3)c2C1=O	-10.4814
476	CCN1CC(C)(C)Oc2nc(N3CC4CC35CC5O4)nc(-c3ccc(NC(=O)Nc4ccncc4)c(F)c3)c2C1=O	-10.9688
477	CCN1CC(C)(C)Oc2nc(N3CC4CCC(C3)O4)nc(-c3ccc(N)nc3)c2C1=O	-8.01363
478	CCN1CC(C)(C)Oc2nc(N3CC4CCC(C3)O4)nc(-c3ccc(NC(=O)NC(C)(C)CO)c(F)c3)c2C1=O	-8.5231
479	CCN1CC(C)(C)Oc2nc(N3CC4CCC(C3)O4)nc(-c3ccc(NC(=O)NC)c(F)c3)c2C1=O	-10.8237
480	CCN1CC(C)(C)Oc2nc(N3CC4CCC(C3)O4)nc(-c3ccc(NC(=O)NC)cc3F)c2C1=O	-10.5922
481	CCN1CC(C)(C)Oc2nc(N3CC4CCC(C3)O4)nc(-c3ccc(NC(=O)NC4CC4)c(F)c3)c2C1=O	-10.6099
482	CCN1CC(C)(C)Oc2nc(N3CC4CCC(C3)O4)nc(-c3ccc(NC(=O)NC4COC4)c(F)c3)c2C1=O	-10.6864
483	CCN1CC(C)(C)Oc2nc(N3CC4CCC(C3)O4)nc(-c3ccc(NC(=O)NCC(C)(C)O)c(F)c3)c2C1=O	-8.54903
484	CCN1CC(C)(C)Oc2nc(N3CC4CCC(C3)O4)nc(-c3ccc(NC(=O)NCC4CCCO4)c(F)c3)c2C1=O	-7.85271
485	CCN1CC(C)(C)Oc2nc(N3CC4CCC(C3)O4)nc(-c3ccc(NC(=O)NCC4CCN(C)CC4)c(F)c3)c2C1=O	-8.1453
486	CCN1CC(C)(C)Oc2nc(N3CC4CCC(C3)O4)nc(-c3ccc(NC(=O)NCC4CCOCC4)c(F)c3)c2C1=O	-7.90803
487	CCN1CC(C)(C)Oc2nc(N3CC4CCC(C3)O4)nc(-c3ccc(NC(=O)NCC4CCS(=O)(=O)C4)c(F)c3)c2C1=O	-8.39778
488	CCN1CC(C)(C)Oc2nc(N3CC4CCC(C3)O4)nc(-c3ccc(NC(=O)NCCCO)cc3)c2C1=O	-9.93027
489	CCN1CC(C)(C)Oc2nc(N3CC4CCC(C3)O4)nc(-c3ccc(NC(=O)NCCF)cc3)c2C1=O	-10.85
490	CCN1CC(C)(C)Oc2nc(N3CC4CCC(C3)O4)nc(-c3ccc(NC(=O)NCCO)cc3)c2C1=O	-10.7743
491	CCN1CC(C)(C)Oc2nc(N3CC4CCC(C3)O4)nc(-c3ccc(NC(=O)NCCOC)c(F)c3)c2C1=O	-9.15842
492	CCN1CC(C)(C)Oc2nc(N3CC4CCC(C3)O4)nc(-c3ccc(NC(=O)NCc4ccc(OC)nc4)c(F)c3)c2C1=O	-7.94429
493	CCN1CC(C)(C)Oc2nc(N3CC4CCC(C3)O4)nc(-c3ccc(NC(=O)N[C@@H](C)CO)c(F)c3)c2C1=O	-9.43762
494	CCN1CC(C)(C)Oc2nc(N3CC4CCC(C3)O4)nc(-c3ccc(NC(=O)N[C@H](C)CO)c(F)c3)c2C1=O	-9.14165
495	CCN1CC(C)(C)Oc2nc(N3CC4CCC(C3)O4)nc(-c3ccc(NC(=O)Nc4cc(C)nc(C)n4)c(F)c3)c2C1=O	-9.06297
496	CCN1CC(C)(C)Oc2nc(N3CC4CCC(C3)O4)nc(-c3ccc(NC(=O)Nc4cc(C)on4)cc3)c2C1=O	-10.4671
497	CCN1CC(C)(C)Oc2nc(N3CC4CCC(C3)O4)nc(-c3ccc(NC(=O)Nc4cc(OC)c(F)cc4F)cc3)c2C1=O	-10.0931
498	CCN1CC(C)(C)Oc2nc(N3CC4CCC(C3)O4)nc(-c3ccc(NC(=O)Nc4cc(OC)ccn4)cc3)c2C1=O	-10.5422
499	CCN1CC(C)(C)Oc2nc(N3CC4CCC(C3)O4)nc(-c3ccc(NC(=O)Nc4ccc(C#N)nc4)c(F)c3)c2C1=O	-10.7511
500	CCN1CC(C)(C)Oc2nc(N3CC4CCC(C3)O4)nc(-c3ccc(NC(=O)Nc4ccc(C(=O)N(C)CCN(C)C)cc4)cc3)c2C1=O	-10.1732
501	CCN1CC(C)(C)Oc2nc(N3CC4CCC(C3)O4)nc(-c3ccc(NC(=O)Nc4ccc(C(=O)N5CCC(N(C)C)CC5)cc4)cc3)c2C1=O	-10.0567
502	CCN1CC(C)(C)Oc2nc(N3CC4CCC(C3)O4)nc(-c3ccc(NC(=O)Nc4ccc(C(=O)NCC(C)(C)O)cc4)cc3)c2C1=O	-10.496
503	CCN1CC(C)(C)Oc2nc(N3CC4CCC(C3)O4)nc(-c3ccc(NC(=O)Nc4ccc(C(F)(F)F)cc4F)cc3)c2C1=O	-9.59894
504	CCN1CC(C)(C)Oc2nc(N3CC4CCC(C3)O4)nc(-c3ccc(NC(=O)Nc4ccc(C(F)(F)F)nc4)c(F)c3)c2C1=O	-10.1082
505	CCN1CC(C)(C)Oc2nc(N3CC4CCC(C3)O4)nc(-c3ccc(NC(=O)Nc4ccc(C)cn4)cc3)c2C1=O	-10.4532
506	CCN1CC(C)(C)Oc2nc(N3CC4CCC(C3)O4)nc(-c3ccc(NC(=O)Nc4ccc(C)nc4)c(F)c3)c2C1=O	-10.7985
507	CCN1CC(C)(C)Oc2nc(N3CC4CCC(C3)O4)nc(-c3ccc(NC(=O)Nc4ccc(CN5CCCCC5)cc4)cc3)c2C1=O	-9.97766
508	CCN1CC(C)(C)Oc2nc(N3CC4CCC(C3)O4)nc(-c3ccc(NC(=O)Nc4ccc(F)c(OC)c4)c(F)c3)c2C1=O	-9.30501
509	CCN1CC(C)(C)Oc2nc(N3CC4CCC(C3)O4)nc(-c3ccc(NC(=O)Nc4ccc(F)cc4F)cc3)c2C1=O	-10.6281
510	CCN1CC(C)(C)Oc2nc(N3CC4CCC(C3)O4)nc(-c3ccc(NC(=O)Nc4ccc(N(C)C)cn4)cc3)c2C1=O	-10.7985
511	CCN1CC(C)(C)Oc2nc(N3CC4CCC(C3)O4)nc(-c3ccc(NC(=O)Nc4ccc(N5CC6CCC(C5)O6)cn4)cc3)c2C1=O	-10.2177
512	CCN1CC(C)(C)Oc2nc(N3CC4CCC(C3)O4)nc(-c3ccc(NC(=O)Nc4ccc(N5CCC(O)C5)cn4)cc3)c2C1=O	-10.8237
513	CCN1CC(C)(C)Oc2nc(N3CC4CCC(C3)O4)nc(-c3ccc(NC(=O)Nc4ccc(N5CCCC5)cn4)cc3)c2C1=O	-9.79816
514	CCN1CC(C)(C)Oc2nc(N3CC4CCC(C3)O4)nc(-c3ccc(NC(=O)Nc4ccc(N5CCCC5)nc4)c(F)c3)c2C1=O	-10.0567
515	CCN1CC(C)(C)Oc2nc(N3CC4CCC(C3)O4)nc(-c3ccc(NC(=O)Nc4ccc(N5CCCCC5)nc4)c(F)c3)c2C1=O	-10.2085
516	CCN1CC(C)(C)Oc2nc(N3CC4CCC(C3)O4)nc(-c3ccc(NC(=O)Nc4ccc(N5CCN(C(=O)OC)CC5)cc4)c(F)c3)c2C1=O	-9.8864
517	CCN1CC(C)(C)Oc2nc(N3CC4CCC(C3)O4)nc(-c3ccc(NC(=O)Nc4ccc(N5CCN(C(=O)OC)CC5)nc4)c(F)c3)c2C1=O	-9.82613
518	CCN1CC(C)(C)Oc2nc(N3CC4CCC(C3)O4)nc(-c3ccc(NC(=O)Nc4ccc(N5CCN(C)CC5)cc4)c(F)c3)c2C1=O	-9.78912
519	CCN1CC(C)(C)Oc2nc(N3CC4CCC(C3)O4)nc(-c3ccc(NC(=O)Nc4ccc(N5CCN(C)CC5)cc4)cc3)c2C1=O	-10.2271
520	CCN1CC(C)(C)Oc2nc(N3CC4CCC(C3)O4)nc(-c3ccc(NC(=O)Nc4ccc(N5CCN(C)CC5)nc4)c(F)c3)c2C1=O	-10.2462
521	CCN1CC(C)(C)Oc2nc(N3CC4CCC(C3)O4)nc(-c3ccc(NC(=O)Nc4ccc(N5CCN(S(C)(=O)=O)CC5)cc4)c(F)c3)c2C1=O	-10.0225
522	CCN1CC(C)(C)Oc2nc(N3CC4CCC(C3)O4)nc(-c3ccc(NC(=O)Nc4ccc(N5CCOCC5)cn4)cc3)c2C1=O	-10.5584
523	CCN1CC(C)(C)Oc2nc(N3CC4CCC(C3)O4)nc(-c3ccc(NC(=O)Nc4ccc(N5CCOCC5)nc4)c(F)c3)c2C1=O	-10.3407
524	CCN1CC(C)(C)Oc2nc(N3CC4CCC(C3)O4)nc(-c3ccc(NC(=O)Nc4ccc(N5CCOC[C@@H]5C)nc4)c(F)c3)c2C1=O	-10.5264
525	CCN1CC(C)(C)Oc2nc(N3CC4CCC(C3)O4)nc(-c3ccc(NC(=O)Nc4ccc(N5CCOC[C@H]5C)nc4)c(F)c3)c2C1=O	-10.8775
526	CCN1CC(C)(C)Oc2nc(N3CC4CCC(C3)O4)nc(-c3ccc(NC(=O)Nc4ccc(N5CCS(=O)(=O)CC5)cc4)c(F)c3)c2C1=O	-10.511
527	CCN1CC(C)(C)Oc2nc(N3CC4CCC(C3)O4)nc(-c3ccc(NC(=O)Nc4ccc(OC)cn4)cc3)c2C1=O	-10.5922
528	CCN1CC(C)(C)Oc2nc(N3CC4CCC(C3)O4)nc(-c3ccc(NC(=O)Nc4ccc(OC)nc4)c(C)c3)c2C1=O	-8.90763
529	CCN1CC(C)(C)Oc2nc(N3CC4CCC(C3)O4)nc(-c3ccc(NC(=O)Nc4ccc(OC)nc4)c(F)c3)c2C1=O	-10.5763
530	CCN1CC(C)(C)Oc2nc(N3CC4CCC(C3)O4)nc(-c3ccc(NC(=O)Nc4ccc(OC)nn4)c(F)c3)c2C1=O	-10.4263
531	CCN1CC(C)(C)Oc2nc(N3CC4CCC(C3)O4)nc(-c3ccc(NC(=O)Nc4ccc(OC)nn4)cc3)c2C1=O	-10.5751
532	CCN1CC(C)(C)Oc2nc(N3CC4CCC(C3)O4)nc(-c3ccc(NC(=O)Nc4ccc(OC5CCN(C)CC5)nc4)c(F)c3)c2C1=O	-10.116
533	CCN1CC(C)(C)Oc2nc(N3CC4CCC(C3)O4)nc(-c3ccc(NC(=O)Nc4ccc(OC5CCOC5)cc4)c(F)c3)c2C1=O	-10.2968
534	CCN1CC(C)(C)Oc2nc(N3CC4CCC(C3)O4)nc(-c3ccc(NC(=O)Nc4ccc(OCCOC)cn4)cc3)c2C1=O	-10.2968
535	CCN1CC(C)(C)Oc2nc(N3CC4CCC(C3)O4)nc(-c3ccc(NC(=O)Nc4cccc(C(F)(F)F)c4)cc3)c2C1=O	-9.59894
536	CCN1CC(C)(C)Oc2nc(N3CC4CCC(C3)O4)nc(-c3ccc(NC(=O)Nc4cccc(OC(F)F)c4)cc3)c2C1=O	-10.7743
537	CCN1CC(C)(C)Oc2nc(N3CC4CCC(C3)O4)nc(-c3ccc(NC(=O)Nc4cccc(OC)c4)cc3)c2C1=O	-11.0385
538	CCN1CC(C)(C)Oc2nc(N3CC4CCC(C3)O4)nc(-c3ccc(NC(=O)Nc4cccc(OC)n4)c(F)c3)c2C1=O	-9.00654
539	CCN1CC(C)(C)Oc2nc(N3CC4CCC(C3)O4)nc(-c3ccc(NC(=O)Nc4ccccn4)c(F)c3)c2C1=O	-10.2177
540	CCN1CC(C)(C)Oc2nc(N3CC4CCC(C3)O4)nc(-c3ccc(NC(=O)Nc4ccccn4)cc3)c2C1=O	-10.7985
541	CCN1CC(C)(C)Oc2nc(N3CC4CCC(C3)O4)nc(-c3ccc(NC(=O)Nc4ccccn4)cc3F)c2C1=O	-10.8237
542	CCN1CC(C)(C)Oc2nc(N3CC4CCC(C3)O4)nc(-c3ccc(NC(=O)Nc4cccnc4)c(F)c3)c2C1=O	-10.9064
543	CCN1CC(C)(C)Oc2nc(N3CC4CCC(C3)O4)nc(-c3ccc(NC(=O)Nc4cccnc4)cc3)c2C1=O	-10.9064
544	CCN1CC(C)(C)Oc2nc(N3CC4CCC(C3)O4)nc(-c3ccc(NC(=O)Nc4ccn(C)n4)cc3)c2C1=O	-10.9368
545	CCN1CC(C)(C)Oc2nc(N3CC4CCC(C3)O4)nc(-c3ccc(NC(=O)Nc4ccnc(N(C)C)c4)c(F)c3)c2C1=O	-10.0159
546	CCN1CC(C)(C)Oc2nc(N3CC4CCC(C3)O4)nc(-c3ccc(NC(=O)Nc4ccnc(N5CC6CCC(C5)O6)c4)c(F)c3)c2C1=O	-9.62555
547	CCN1CC(C)(C)Oc2nc(N3CC4CCC(C3)O4)nc(-c3ccc(NC(=O)Nc4ccnc(N5CCC(F)(F)CC5)c4)c(F)c3)c2C1=O	-9.15227
548	CCN1CC(C)(C)Oc2nc(N3CC4CCC(C3)O4)nc(-c3ccc(NC(=O)Nc4ccnc(N5CCN(S(C)(=O)=O)CC5)c4)c(F)c3)c2C1=O	-10.148
549	CCN1CC(C)(C)Oc2nc(N3CC4CCC(C3)O4)nc(-c3ccc(NC(=O)Nc4ccnc(OC)n4)c(F)c3)c2C1=O	-9.92461
550	CCN1CC(C)(C)Oc2nc(N3CC4CCC(C3)O4)nc(-c3ccc(NC(=O)Nc4ccnc5[nH]ccc45)c(F)c3)c2C1=O	-9.16777
551	CCN1CC(C)(C)Oc2nc(N3CC4CCC(C3)O4)nc(-c3ccc(NC(=O)Nc4ccncc4)cc3F)c2C1=O	-10.8775
552	CCN1CC(C)(C)Oc2nc(N3CC4CCC(C3)O4)nc(-c3ccc(NC(=O)Nc4ccncc4F)c(F)c3)c2C1=O	-10.7072
553	CCN1CC(C)(C)Oc2nc(N3CC4CCC(C3)O4)nc(-c3ccc(NC(=O)Nc4ccnn4C)cc3)c2C1=O	-9.72539
554	CCN1CC(C)(C)Oc2nc(N3CC4CCC(C3)O4)nc(-c3ccc(NC(=O)Nc4ccon4)c(C)c3)c2C1=O	-9.60548
555	CCN1CC(C)(C)Oc2nc(N3CC4CCC(C3)O4)nc(-c3ccc(NC(=O)Nc4ccon4)c(F)c3)c2C1=O	-11.2604
556	CCN1CC(C)(C)Oc2nc(N3CC4CCC(C3)O4)nc(-c3ccc(NC(=O)Nc4cn(C)cn4)c(F)c3)c2C1=O	-10.7287
557	CCN1CC(C)(C)Oc2nc(N3CC4CCC(C3)O4)nc(-c3ccc(NC(=O)Nc4cnc(N(C)C)cn4)c(F)c3)c2C1=O	-10.1906
558	CCN1CC(C)(C)Oc2nc(N3CC4CCC(C3)O4)nc(-c3ccc(NC(=O)Nc4cnc(N5CCOCC5)cn4)c(F)c3)c2C1=O	-10.1818
559	CCN1CC(C)(C)Oc2nc(N3CC4CCC(C3)O4)nc(-c3ccc(NC(=O)Nc4cnc(OC)cn4)cc3)c2C1=O	-10.2863
560	CCN1CC(C)(C)Oc2nc(N3CC4CCC(C3)O4)nc(-c3ccc(NC(=O)Nc4cnc(OC)nc4)c(F)c3)c2C1=O	-10.5922
561	CCN1CC(C)(C)Oc2nc(N3CC4CCC(C3)O4)nc(-c3ccc(NC(=O)Nc4cncc(OC)n4)c(F)c3)c2C1=O	-9.40862
562	CCN1CC(C)(C)Oc2nc(N3CC4CCC(C3)O4)nc(-c3ccc(NC(=O)Nc4cncc(OC)n4)cc3)c2C1=O	-10.2659
563	CCN1CC(C)(C)Oc2nc(N3CC4CCC(C3)O4)nc(-c3ccc(NC(=O)Nc4cnccn4)cc3)c2C1=O	-11.0385
564	CCN1CC(C)(C)Oc2nc(N3CC4CCC(C3)O4)nc(-c3ccc(NC(=O)Nc4cnn(C)c4)c(F)c3)c2C1=O	-10.9368
565	CCN1CC(C)(C)Oc2nc(N3CC4CCC(C3)O4)nc(-c3ccc(NC(=O)Nc4cnn(C)c4)cc3)c2C1=O	-11.1615
566	CCN1CC(C)(C)Oc2nc(N3CC4CCC(C3)O4)nc(-c3ccc(NC(=O)Nc4nc5ccccc5[nH]4)cc3)c2C1=O	-10.276
567	CCN1CC(C)(C)Oc2nc(N3CC4CCC(C3)O4)nc(-c3ccc(NC(=O)OC)cc3)c2C1=O	-9.60548
568	CCN1CC(C)(C)Oc2nc(N3CC4CCC(C3)O4)nc(-c3ccc(NC(=O)OCCO)c(F)c3)c2C1=O	-9.83093
569	CCN1CC(C)(C)Oc2nc(N3CC4CCC(C3)O4)nc(-c3ccc(NC(=O)OCCO)cc3F)c2C1=O	-10.071
570	CCN1CC(C)(C)Oc2nc(N3CC4CCC(C3)O4)nc(-c3ccc(NC(=O)OC[C@@H](C)O)c(F)c3)c2C1=O	-8.55014
571	CCN1CC(C)(C)Oc2nc(N3CC4CCC(C3)O4)nc(-c3ccc(NC(=O)OC[C@H](C)O)c(F)c3)c2C1=O	-9.33133
572	CCN1CC(C)(C)Oc2nc(N3CC4CCC(C3)O4)nc(-c3ccc(NC(=O)OC[C@H](C)O)cc3)c2C1=O	-9.54905
573	CCN1CC(C)(C)Oc2nc(N3CC4CCC(C3)O4)nc(-c3ccc(NC(=O)O[C@@H](C)CO)c(F)c3)c2C1=O	-8.59435
574	CCN1CC(C)(C)Oc2nc(N3CC4CCC(C3)O4)nc(-c3ccc(NC(=O)O[C@H](C)CO)c(F)c3)c2C1=O	-8.82996
575	CCN1CC(C)(C)Oc2nc(N3CC4CCC(C3)O4)nc(-c3ccc(NS(=O)(=O)CC)cc3)c2C1=O	-7.49587
576	CCN1CC(C)(C)Oc2nc(N3CC4CCC(C3)O4)nc(-c3ccc(Nc4nnc(-c5ccc(OC)nc5)[nH]4)c(F)c3)c2C1=O	-9.80733
577	CCN1CC(C)(C)Oc2nc(N3CC4CCC(C3)O4)nc(-c3ccc(Nc4nnc(C)[nH]4)c(F)c3)c2C1=O	-9.21516
578	CCN1CC(C)(C)Oc2nc(N3CC4CCC(C3)O4)nc(-c3ccc(Nc4nnc(C)s4)cc3)c2C1=O	-10.1995
579	CCN1CC(C)(C)Oc2nc(N3CC4CCC(C3)O4)nc(-c3ccc(OC)c(CO)c3)c2C1=O	-7.76278
580	CCN1CC(C)(C)Oc2nc(N3CCOCC3)nc(-c3ccc(N)cc3)c2C1=O	-8.63507
581	CCN1CC(C)(C)Oc2nc(N3CCOCC3)nc(-c3ccc(NC(=O)NOC)cc3)c2C1=O	-8.3525
582	CCN1CC(C)(C)Oc2nc(N3CCOCC3)nc(-c3ccc(NC(=O)OC)cc3)c2C1=O	-9.56113
583	CCN1CC(C)(C)Oc2nc(N3CCOCC3)nc(-c3ccc(OC)c(CO)c3)c2C1=O	-7.41444
584	CCN1CC(C)(C)Oc2nc(N3CCOC[C@@H]3C)nc(-c3ccc(NC(=O)NC)c(F)c3)c2C1=O	-10.85
585	CCN1CC(C)(C)Oc2nc(N3CCOC[C@@H]3C)nc(-c3ccc(NC(=O)NC)cc3F)c2C1=O	-11.1615
586	CCN1CC(C)(C)Oc2nc(N3CCOC[C@@H]3C)nc(-c3ccc(NC(=O)NC4CC4)c(F)c3)c2C1=O	-10.496
587	CCN1CC(C)(C)Oc2nc(N3CCOC[C@@H]3C)nc(-c3ccc(NC(=O)NCC(F)(F)F)c(F)c3)c2C1=O	-9.88113
588	CCN1CC(C)(C)Oc2nc(N3CCOC[C@@H]3C)nc(-c3ccc(NC(=O)Nc4cc(C)nc(C)n4)cc3)c2C1=O	-10.3294
589	CCN1CC(C)(C)Oc2nc(N3CCOC[C@@H]3C)nc(-c3ccc(NC(=O)Nc4cc(OC)c(F)cc4F)cc3)c2C1=O	-10.0783
590	CCN1CC(C)(C)Oc2nc(N3CCOC[C@@H]3C)nc(-c3ccc(NC(=O)Nc4cc(OC)ccc4F)cc3)c2C1=O	-10.3881
591	CCN1CC(C)(C)Oc2nc(N3CCOC[C@@H]3C)nc(-c3ccc(NC(=O)Nc4cc(OC)ccn4)c(F)c3)c2C1=O	-10.1318
592	CCN1CC(C)(C)Oc2nc(N3CCOC[C@@H]3C)nc(-c3ccc(NC(=O)Nc4cc(OC)ccn4)cc3)c2C1=O	-11.2088
593	CCN1CC(C)(C)Oc2nc(N3CCOC[C@@H]3C)nc(-c3ccc(NC(=O)Nc4cc(OC)ccn4)cc3F)c2C1=O	-10.0225
594	CCN1CC(C)(C)Oc2nc(N3CCOC[C@@H]3C)nc(-c3ccc(NC(=O)Nc4ccc(C(=O)N(C)CCN(C)C)cc4)cc3)c2C1=O	-10.3881
595	CCN1CC(C)(C)Oc2nc(N3CCOC[C@@H]3C)nc(-c3ccc(NC(=O)Nc4ccc(C(=O)N5CCC(N(C)C)CC5)cc4)cc3)c2C1=O	-10.3522
596	CCN1CC(C)(C)Oc2nc(N3CCOC[C@@H]3C)nc(-c3ccc(NC(=O)Nc4ccc(C(=O)NCC(C)(C)O)cc4)cc3)c2C1=O	-10.5264
597	CCN1CC(C)(C)Oc2nc(N3CCOC[C@@H]3C)nc(-c3ccc(NC(=O)Nc4ccc(C)cn4)c(F)c3)c2C1=O	-10.0497
598	CCN1CC(C)(C)Oc2nc(N3CCOC[C@@H]3C)nc(-c3ccc(NC(=O)Nc4ccc(C)cn4)cc3)c2C1=O	-10.8079
599	CCN1CC(C)(C)Oc2nc(N3CCOC[C@@H]3C)nc(-c3ccc(NC(=O)Nc4ccc(C)nc4)c(F)c3)c2C1=O	-10.5264
600	CCN1CC(C)(C)Oc2nc(N3CCOC[C@@H]3C)nc(-c3ccc(NC(=O)Nc4ccc(F)cc4F)cc3)c2C1=O	-10.7985
601	CCN1CC(C)(C)Oc2nc(N3CCOC[C@@H]3C)nc(-c3ccc(NC(=O)Nc4ccc(N5CC6CCC(C5)O6)nc4)c(F)c3)c2C1=O	-10.3294
602	CCN1CC(C)(C)Oc2nc(N3CCOC[C@@H]3C)nc(-c3ccc(NC(=O)Nc4ccc(N5CCN(C)CC5)cn4)cc3)c2C1=O	-10.276
603	CCN1CC(C)(C)Oc2nc(N3CCOC[C@@H]3C)nc(-c3ccc(NC(=O)Nc4ccc(N5CCN(C)CC5)nc4)c(F)c3)c2C1=O	-10.5422
604	CCN1CC(C)(C)Oc2nc(N3CCOC[C@@H]3C)nc(-c3ccc(NC(=O)Nc4ccc(N5CCN(C)CC5)nc4)cc3)c2C1=O	-10.85
605	CCN1CC(C)(C)Oc2nc(N3CCOC[C@@H]3C)nc(-c3ccc(NC(=O)Nc4ccc(N5CCOCC5(C)C)nc4)c(F)c3)c2C1=O	-9.55506
606	CCN1CC(C)(C)Oc2nc(N3CCOC[C@@H]3C)nc(-c3ccc(NC(=O)Nc4ccc(N5CCOCC5)cc4)c(F)c3)c2C1=O	-10.116
607	CCN1CC(C)(C)Oc2nc(N3CCOC[C@@H]3C)nc(-c3ccc(NC(=O)Nc4ccc(N5CCOCC5)nc4)c(F)c3)c2C1=O	-10.5422
608	CCN1CC(C)(C)Oc2nc(N3CCOC[C@@H]3C)nc(-c3ccc(NC(=O)Nc4ccc(N5C[C@@H]6C[C@H]5CO6)nc4)c(F)c3)c2C1=O	-10.1818
609	CCN1CC(C)(C)Oc2nc(N3CCOC[C@@H]3C)nc(-c3ccc(NC(=O)Nc4ccc(OC)cn4)c(F)c3)c2C1=O	-10.3075
610	CCN1CC(C)(C)Oc2nc(N3CCOC[C@@H]3C)nc(-c3ccc(NC(=O)Nc4ccc(OC)cn4)cc3)c2C1=O	-11.2088
611	CCN1CC(C)(C)Oc2nc(N3CCOC[C@@H]3C)nc(-c3ccc(NC(=O)Nc4ccc(OC)nc4)c(C)c3)c2C1=O	-9.3524
612	CCN1CC(C)(C)Oc2nc(N3CCOC[C@@H]3C)nc(-c3ccc(NC(=O)Nc4ccc(OC)nc4)c(F)c3)c2C1=O	-10.5922
613	CCN1CC(C)(C)Oc2nc(N3CCOC[C@@H]3C)nc(-c3ccc(NC(=O)Nc4cccc(C)n4)cc3)c2C1=O	-10.3075
614	CCN1CC(C)(C)Oc2nc(N3CCOC[C@@H]3C)nc(-c3ccc(NC(=O)Nc4cccc(OC(C)F)c4)c(F)c3)c2C1=O	-9.75006
615	CCN1CC(C)(C)Oc2nc(N3CCOC[C@@H]3C)nc(-c3ccc(NC(=O)Nc4cccc(OC(F)F)c4)cc3)c2C1=O	-10.2462
616	CCN1CC(C)(C)Oc2nc(N3CCOC[C@@H]3C)nc(-c3ccc(NC(=O)Nc4ccccc4F)cc3)c2C1=O	-10.9368
617	CCN1CC(C)(C)Oc2nc(N3CCOC[C@@H]3C)nc(-c3ccc(NC(=O)Nc4ccccn4)c(F)c3)c2C1=O	-10.6864
618	CCN1CC(C)(C)Oc2nc(N3CCOC[C@@H]3C)nc(-c3ccc(NC(=O)Nc4ccccn4)cc3)c2C1=O	-11.1615
619	CCN1CC(C)(C)Oc2nc(N3CCOC[C@@H]3C)nc(-c3ccc(NC(=O)Nc4ccn(C)n4)c(F)c3)c2C1=O	-10.0428
620	CCN1CC(C)(C)Oc2nc(N3CCOC[C@@H]3C)nc(-c3ccc(NC(=O)Nc4ccnc(C)c4)c(F)c3)c2C1=O	-10.511
621	CCN1CC(C)(C)Oc2nc(N3CCOC[C@@H]3C)nc(-c3ccc(NC(=O)Nc4ccncc4)c(F)c3)c2C1=O	-11.0385
622	CCN1CC(C)(C)Oc2nc(N3CCOC[C@@H]3C)nc(-c3ccc(NC(=O)Nc4ccncc4)cc3F)c2C1=O	-11.0026
623	CCN1CC(C)(C)Oc2nc(N3CCOC[C@@H]3C)nc(-c3ccc(NC(=O)Nc4ccon4)c(C)c3)c2C1=O	-9.8864
624	CCN1CC(C)(C)Oc2nc(N3CCOC[C@@H]3C)nc(-c3ccc(NC(=O)Nc4ccon4)c(F)c3)c2C1=O	-10.9688
625	CCN1CC(C)(C)Oc2nc(N3CCOC[C@@H]3C)nc(-c3ccc(NC(=O)Nc4cn(C)cn4)c(F)c3)c2C1=O	-10.7511
626	CCN1CC(C)(C)Oc2nc(N3CCOC[C@@H]3C)nc(-c3ccc(NC(=O)Nc4cnc(C)cn4)c(F)c3)c2C1=O	-10.2365
627	CCN1CC(C)(C)Oc2nc(N3CCOC[C@@H]3C)nc(-c3ccc(NC(=O)Nc4cnc(N5CCOCC5)cn4)cc3)c2C1=O	-10.6281
628	CCN1CC(C)(C)Oc2nc(N3CCOC[C@@H]3C)nc(-c3ccc(NC(=O)Nc4cnccn4)c(F)c3)c2C1=O	-10.4814
629	CCN1CC(C)(C)Oc2nc(N3CCOC[C@@H]3C)nc(-c3ccc(NC(=O)Nc4nnc(C)o4)c(F)c3)c2C1=O	-9.91899
630	CCN1CC(C)(C)Oc2nc(N3CCOC[C@@H]3C)nc(-c3ccc(NC(=O)OCC(C)(C)O)cc3)c2C1=O	-8.06013
631	CCN1CC(C)(C)Oc2nc(N3CCOC[C@@H]3C)nc(-c3ccc(NC(=O)OCCO)c(F)c3)c2C1=O	-9.69401
632	CCN1CC(C)(C)Oc2nc(N3CCOC[C@@H]3C)nc(-c3ccc(NC(=O)OCCO)cc3)c2C1=O	-10.7743
633	CCN1CC(C)(C)Oc2nc(N3CCOC[C@@H]3C)nc(-c3ccc(NC(=O)O[C@H]4CCC[C@H]4O)cc3)c2C1=O	-9.48131
634	CCN1CC(C)(C)Oc2nc(N3CCOC[C@@H]3C)nc(-c3ccc(NC(=O)Oc4cccc(OC)c4)cc3)c2C1=O	-8.60823
635	CCN1CC(C)(C)Oc2nc(N3C[C@@H]4C[C@H]3CO4)nc(-c3ccc(NC(=O)NC)c(F)c3)c2C1=O	-9.7335
636	CCN1CC(N2CC(C(C)C)N(c3ccn4ncc(-c5ccc(-c6nc[nH]n6)c(F)c5)c4n3)C2=O)C1	-10.8581
637	CCN1CC(N2C[C@H](C(C)C)N(c3ccn4ncc(-c5ccc(-c6nc[nH]n6)cc5)c4n3)C2=O)C1	-10.4573
638	CCN1CCC(CN(C)C(=O)c2cc(-c3ccnc(C)c3C#Cc3ccc(N)nc3)ccc2F)C1	-10.9368
639	CCN1CCC(CN2CC(C(C)C)N(c3ccn4ncc(-c5ccc(-c6nc[nH]n6)c(F)c5)c4n3)C2=O)CC1	-10.8636
640	CCN1CCC(N(C)C(=O)c2cc(-c3ccnc(C)c3C#Cc3ccc(N)nc3)ccc2F)CC1	-10.6099
641	CCN1CCC(N2C[C@H](C(C)C)N(c3ccn4ncc(-c5ccc(-c6nc[nH]n6)cc5)c4n3)C2=O)CC1	-10.2649
642	CCN1CCC(n2c(=O)n(C)c3cnc4ccc(-c5cnc6ccccc6c5)nc4c32)CC1	-11.0304
643	CCN1CCC[C@@H]1CN1C[C@H](C(C)C)N(c2ccn3ncc(-c4ccc(-c5nc[nH]n5)cc4)c3n2)C1=O	-10.3498
644	CCN1CCN(C(=O)Nc2ccc(-c3nc(N4CCOCC4)c4cnn(CCCCCCC(=O)NO)c4n3)cc2)CC1	-12.0102
645	CCN1CCN(C(=O)c2ccc(-c3ccnc(C)c3C#Cc3ccc(N)nc3C)cc2F)CC1	-10.9368
646	CCN1CCN(CC(=O)Nc2ccc(-c3cccc4c(=O)cc(N5CCOCC5)oc34)c3sc4ccccc4c23)CC1	-7.22689
647	CCN1CCN(c2ccc(NC(=O)Nc3ccc(-c4nc(C5CCOCC5)nc(N5C6CCC5COC6)n4)cc3)cc2)CC1	-13.0234
648	CCN1CCN(c2ccc(NC(=O)Nc3ccc(-c4nc(N5C6CCC5COC6)nc(N5CCOC[C@H]5C)n4)cc3)cc2)CC1	-12.5721
649	CCN1CCO[C@@H](CN2C[C@H](C(C)C)N(c3ccn4ncc(-c5ccc(-c6nc[nH]n6)cc5)c4n3)C2=O)C1	-10.6723
650	CCNC(=O)CC1CCN(c2ncnc(C)c2C#Cc2ccc(N)nc2)CC1	-10.276
651	CCNC(=O)N1CCC(n2c(=O)n(C)c3cnc4ccc(-c5cnc6ccccc6c5)nc4c32)CC1	-11.443
652	CCNC(=O)Nc1ccc(-c2cc(N3CCOCC3)c3ncn(CC)c3n2)cc1	-9.10101
653	CCNC(=O)Nc1ccc(-c2cc(N3CCOC[C@@H]3C)c3nc(C)n(CC(C)C)c3n2)cc1	-9.08989
654	CCNC(=O)Nc1ccc(-c2cc(N3CCOC[C@@H]3C)c3nc(C)n(CC)c3n2)cc1	-9.2466
655	CCNC(=O)Nc1ccc(-c2cc(N3CCOC[C@@H]3C)c3ncn(COCC)c3n2)cc1	-9.12828
656	CCNC(=O)Nc1ccc(-c2cc(N3CCOC[C@@H]3C)c3ncn(COCCOC)c3n2)cc1	-9.11809
657	CCNC(=O)Nc1ccc(-c2ccc3ncc4c(c3n2)n(C2CCN(C(=O)OC(C)(C)C)CC2)c(=O)n4C)cc1	-10.6905
658	CCNC(=O)Nc1ccc(-c2nc(-c3ccncc3)c(SC)c(N3CCOCC3)n2)cc1	-10.8059
659	CCNC(=O)Nc1ccc(-c2nc(C(=O)OCC)c(OCC)c(N3CCOCC3)n2)cc1	-9.31843
660	CCNC(=O)Nc1ccc(-c2nc(C3=CCOCC3)c3sccc3n2)cc1	-11.9732
661	CCNC(=O)Nc1ccc(-c2nc(Cl)c(SC)c(N3CCOCC3)n2)cc1	-9.86409
662	CCNC(=O)Nc1ccc(-c2nc(N3C4CCC3COC4)c3cnn(C4CCN(C(=O)OC)CC4)c3n2)cc1	-12.9631
663	CCNC(=O)Nc1ccc(-c2nc(N3C4CCC3COC4)nc3c2C(=O)N(CC)CC(C)(C)O3)cc1F	-10.148
664	CCNC(=O)Nc1ccc(-c2nc(N3CC4CCC(C3)O4)c3cnn(C4CCC5(CC4)OCCO5)c3n2)cc1	-13.4777
665	CCNC(=O)Nc1ccc(-c2nc(N3CC4CCC(C3)O4)c3cnn(C4CCN(C(=O)OC)CC4)c3n2)cc1	-13.633
666	CCNC(=O)Nc1ccc(-c2nc(N3CC4CCC(C3)O4)c3cnn(CC)c3n2)cc1	-12.9825
667	CCNC(=O)Nc1ccc(-c2nc(N3CC4CCC(C3)O4)c3cnn(CCN(C)C)c3n2)cc1	-11.1615
668	CCNC(=O)Nc1ccc(-c2nc(N3CC4CCC(C3)O4)c3sccc3n2)cc1	-12.8913
669	CCNC(=O)Nc1ccc(-c2nc(N3CC4CCC(C3)O4)nc3c2C(=O)N(C2CCN(C)CC2)CC(C)(C)O3)cc1	-9.42294
670	CCNC(=O)Nc1ccc(-c2nc(N3CC4CCC(C3)O4)nc3c2C(=O)N(C2CCOCC2)CC(C)(C)O3)cc1	-10.4814
671	CCNC(=O)Nc1ccc(-c2nc(N3CC4CCC(C3)O4)nc3c2C(=O)N(CC)CC(C)(C)O3)cc1	-9.21476
672	CCNC(=O)Nc1ccc(-c2nc(N3CC4CCC(C3)O4)nc3c2C(=O)N(CC)CC(C)(C)O3)cc1F	-10.4263
673	CCNC(=O)Nc1ccc(-c2nc(N3CC4CCC(C3)O4)nc3c2C(=O)N(CC)CC(C)(C)O3)cn1	-8.05077
674	CCNC(=O)Nc1ccc(-c2nc(N3CC4CCC(C3)O4)nc3c2C(=O)N(CCC(=O)N(C)C)CC(C)(C)O3)cc1	-10.4396
675	CCNC(=O)Nc1ccc(-c2nc(N3CC4CCC(C3)O4)nc3c2C(=O)N(CCC(=O)O)CC(C)(C)O3)cc1	-11.0026
676	CCNC(=O)Nc1ccc(-c2nc(N3CC4CCC(C3)O4)nc3c2C(=O)N(CCC(=O)OC(C)(C)C)CC(C)(C)O3)cc1	-9.21008
677	CCNC(=O)Nc1ccc(-c2nc(N3CC4CCC(C3)O4)nc3c2C(=O)N(CCCO)CC(C)(C)O3)cc1	-10.2085
678	CCNC(=O)Nc1ccc(-c2nc(N3CC4CCC(C3)O4)nc3c2C(=O)N(CCOC)CC(C)(C)O3)cc1	-10.2659
679	CCNC(=O)Nc1ccc(-c2nc(N3CC4CCC(C3)O4)nc3c2C(=O)N(CCOC)CC(C)(C)O3)cc1F	-10.0359
680	CCNC(=O)Nc1ccc(-c2nc(N3CC4CCC(C3)O4)nc3c2C(=O)N(C[C@@H]2CCCN2)CC(C)(C)O3)cc1F	-8.78387
681	CCNC(=O)Nc1ccc(-c2nc(N3CC4CCC(C3)O4)nc3c2C(=O)N(C[C@@H]2CCCN2C(=O)OCC)CC(C)(C)O3)cc1F	-8.6493
682	CCNC(=O)Nc1ccc(-c2nc(N3CC4CCC(C3)O4)nc3c2C(=O)N(C[C@@H]2CCCN2C(C)=O)CC(C)(C)O3)cc1F	-8.55014
683	CCNC(=O)Nc1ccc(-c2nc(N3CCCOCC3)c3c(ncn3C)n2)cc1	-8.05081
684	CCNC(=O)Nc1ccc(-c2nc(N3CCOC(C)C3)c3cnn(C4CCN(C(=O)OC)CC4)c3n2)cc1	-12.3001
685	CCNC(=O)Nc1ccc(-c2nc(N3CCOCC3)c3c(n2)C(C)(C)OC3=O)cc1	-11.2163
686	CCNC(=O)Nc1ccc(-c2nc(N3CCOCC3)c3c(n2)[C@@](C)(CC(C)(C)O)OC3)cc1	-10.7627
687	CCNC(=O)Nc1ccc(-c2nc(N3CCOCC3)c3c(n2)[C@@](C)(CCO)OC3)cc1	-10.9545
688	CCNC(=O)Nc1ccc(-c2nc(N3CCOCC3)c3c(n2)[C@@](C)(CO)OC3)cc1	-9.89051
689	CCNC(=O)Nc1ccc(-c2nc(N3CCOCC3)c3c(n2)[C@](C)(CC(C)(C)O)OC3)cc1	-11.5644
690	CCNC(=O)Nc1ccc(-c2nc(N3CCOCC3)c3c(n2)[C@](C)(CCO)OC3)cc1	-12.412
691	CCNC(=O)Nc1ccc(-c2nc(N3CCOCC3)c3c(n2)[C@](C)(CO)OC3)cc1	-10.8956
692	CCNC(=O)Nc1ccc(-c2nc(N3CCOCC3)c3c(ncn3C)n2)cc1	-9.30303
693	CCNC(=O)Nc1ccc(-c2nc(N3CCOCC3)c3ccn(CCN(C)C)c3n2)cc1	-10.6663
694	CCNC(=O)Nc1ccc(-c2nc(N3CCOCC3)c3cnn(C4CCN(C(=O)OC)CC4)c3n2)cc1	-13.3547
695	CCNC(=O)Nc1ccc(-c2nc(N3CCOCC3)c3cnn(C4CCN(C(=O)OCC)CC4)c3n2)cc1	-13.7292
696	CCNC(=O)Nc1ccc(-c2nc(N3CCOCC3)c3cnn(C4CCN(Cc5ccccc5)CC4)c3n2)cc1	-12.8122
697	CCNC(=O)Nc1ccc(-c2nc(N3CCOCC3)c3sc(C(C)(C)O)cc3n2)cc1	-11.6192
698	CCNC(=O)Nc1ccc(-c2nc(N3CCOCC3)nc(N3CCOCC3)n2)cc1	-11.3168
699	CCNC(=O)Nc1ccc(-c2nc(N3CCOCC3)nc3c2C(=O)N(CC)CC(C)(C)O3)cc1	-10.148
700	CCNC(=O)Nc1ccc(-c2nc(N3CCOCC3)nc3c2C(=O)N(CC)CCO3)cc1	-8.72231
701	CCNC(=O)Nc1ccc(-c2nc(N3CCOCC3)nc3c2C(=O)NCC(C)(C)O3)cc1	-9.8864
702	CCNC(=O)Nc1ccc(-c2nc(N3CCOC[C@@H]3C)c3c(ccn3C)n2)cc1	-10.1772
703	CCNC(=O)Nc1ccc(-c2nc(N3CCOC[C@@H]3C)c3c(cnn3C)n2)cc1	-10.9627
704	CCNC(=O)Nc1ccc(-c2nc(N3CCOC[C@@H]3C)c3c(n2)C(C)(C)OC3)cc1	-11.6695
705	CCNC(=O)Nc1ccc(-c2nc(N3CCOC[C@@H]3C)c3c(n2)C(C)(C)OC3=O)cc1	-11.6008
706	CCNC(=O)Nc1ccc(-c2nc(N3CCOC[C@@H]3C)c3c(n2)C(C)(C)S(=O)(=O)C3)cc1	-9.47074
707	CCNC(=O)Nc1ccc(-c2nc(N3CCOC[C@@H]3C)c3c(n2)[C@@](C)(CC(C)(C)O)OC3)cc1	-11.1054
708	CCNC(=O)Nc1ccc(-c2nc(N3CCOC[C@@H]3C)c3c(n2)[C@@](C)(CC2CC2)OC3)cc1	-12.0225
709	CCNC(=O)Nc1ccc(-c2nc(N3CCOC[C@@H]3C)c3c(n2)[C@@](C)(CCC#N)OC3)cc1	-11.586
710	CCNC(=O)Nc1ccc(-c2nc(N3CCOC[C@@H]3C)c3c(n2)[C@@](C)(CCN(C)C)OC3)cc1	-9.82613
711	CCNC(=O)Nc1ccc(-c2nc(N3CCOC[C@@H]3C)c3c(n2)[C@@](C)(CCO)OC3)cc1	-10.9606
712	CCNC(=O)Nc1ccc(-c2nc(N3CCOC[C@@H]3C)c3c(n2)[C@@](C)(CCOC)OC3)cc1	-10.5668
713	CCNC(=O)Nc1ccc(-c2nc(N3CCOC[C@@H]3C)c3c(n2)[C@@](C)(CO)OC3)cc1	-10.5437
714	CCNC(=O)Nc1ccc(-c2nc(N3CCOC[C@@H]3C)c3c(n2)[C@](C)(CC(C)(C)O)OC3)cc1	-11.7233
715	CCNC(=O)Nc1ccc(-c2nc(N3CCOC[C@@H]3C)c3c(n2)[C@](C)(CC2CC2)OC3)cc1	-11.7194
716	CCNC(=O)Nc1ccc(-c2nc(N3CCOC[C@@H]3C)c3c(n2)[C@](C)(CCC#N)OC3)cc1	-11.4838
717	CCNC(=O)Nc1ccc(-c2nc(N3CCOC[C@@H]3C)c3c(n2)[C@](C)(CCN(C)C)OC3)cc1	-10.6456
718	CCNC(=O)Nc1ccc(-c2nc(N3CCOC[C@@H]3C)c3c(n2)[C@](C)(CCO)OC3)cc1	-12.4162
719	CCNC(=O)Nc1ccc(-c2nc(N3CCOC[C@@H]3C)c3c(n2)[C@](C)(CCOC)OC3)cc1	-11.4137
720	CCNC(=O)Nc1ccc(-c2nc(N3CCOC[C@@H]3C)c3c(n2)[C@](C)(CO)OC3)cc1	-11.4749
721	CCNC(=O)Nc1ccc(-c2nc(N3CCOC[C@@H]3C)c3c(n2)nc(C(C)(C)O)n3C)cc1	-10.2559
722	CCNC(=O)Nc1ccc(-c2nc(N3CCOC[C@@H]3C)c3c(ncn3C)n2)cc1	-9.08102
723	CCNC(=O)Nc1ccc(-c2nc(N3CCOC[C@@H]3C)c3c(ncn3CC)n2)cc1	-10.0856
724	CCNC(=O)Nc1ccc(-c2nc(N3CCOC[C@@H]3C)c3cnn(C4CCN(C(=O)OCC)CC4)c3n2)cc1	-12.3321
725	CCNC(=O)Nc1ccc(-c2nc(N3CCOC[C@@H]3C)c3nc(C(C)(C)O)n(C)c3n2)cc1	-11.1176
726	CCNC(=O)Nc1ccc(-c2nc(N3CCOC[C@@H]3C)c3nc(C(C)(C)O)n(CCO)c3n2)cc1	-10.9528
727	CCNC(=O)Nc1ccc(-c2nc(N3CCOC[C@@H]3C)c3ncn(C)c3n2)cc1	-10.7985
728	CCNC(=O)Nc1ccc(-c2nc(N3CCOC[C@@H]3C)c3ncn(CC)c3n2)cc1	-11.0385
729	CCNC(=O)Nc1ccc(-c2nc(N3CCOC[C@@H]3C)nc3c2C(=O)N(CC)CC(C)(C)O3)cc1	-10.7511
730	CCNC(=O)Nc1ccc(-c2nc(N3CCOC[C@@H]3C)nc3c2C(=O)N(CC)CC(C)(C)O3)cc1F	-10.9688
731	CCNC(=O)Nc1ccc(-c2nc(N3CCOC[C@@H]3CC)c3c(ccn3C)n2)cc1	-10.9884
732	CCNC(=O)Nc1ccc(-c2nc(N3CCOC[C@@H]3CC)c3c(cnn3C)n2)cc1	-11.5984
733	CCNC(=O)Nc1ccc(-c2nc(N3CCOC[C@@H]3CC)c3c(n2)c(C)nn3C)cc1	-11.7225
734	CCNC(=O)Nc1ccc(-c2nc(N3CCOC[C@@H]3CC)c3c(ncn3C)n2)cc1	-10.4413
735	CCNC(=O)Nc1ccc(-c2nc(N3CCOC[C@@H]3CC)nc3c2C(=O)N(CC)CC(C)(C)O3)cc1F	-9.86562
736	CCNC(=O)Nc1ccc(-c2nc(N3CCOC[C@H]3C)c3c(ncn3C)n2)cc1	-9.12819
737	CCNC(=O)Nc1ccc(-c2nc(N3CCOC[C@H]3C)c3cnn(C4CCN(C(=O)OCC)CC4)c3n2)cc1	-12.7625
738	CCNC(=O)Nc1ccc(-c2nc(N3C[C@@H]4CC[C@H](C3)O4)c3c(n2)[C@@](C)(CCO)OC3)cc1	-11.2352
739	CCNC(=O)Nc1ccc(-c2nc(N3C[C@@H]4CC[C@H](C3)O4)c3c(n2)[C@](C)(CCO)OC3)cc1	-12.4322
740	CCNC(=O)Nc1ccc(-c2nc(N3C[C@@H]4C[C@H]3CO4)c3c(cnn3C)n2)cc1	-9.63038
741	CCNC(=O)Nc1ccc(-c2nc(N3C[C@H](C)O[C@H](C)C3)nc3c2C(=O)N(CC)CC(C)(C)CO3)cc1	-7.37628
742	CCNC(=O)Nc1ccc(-c2nc(N3C[C@H](C)O[C@H](C)C3)nc3c2C(=O)N(CC)CC(C)(C)O3)cc1	-8.47246
743	CCNC(=O)Nc1ccc(-c2nc3c(c(N4CCOCC4)n2)CCN(C(=O)OC(C)(C)C)C3)cc1	-10.7985
744	CCNC(=O)Nc1ccc(-c2nc3c(c(N4CCOCC4)n2)CCN(C(=O)OC)C3)cc1	-10.7985
745	CCNC(=O)Nc1ccc(-c2nc3c(c(N4CCOCC4)n2)CCN(C(=O)c2ccccc2)C3)cc1	-11.1615
746	CCNC(=O)Nc1ccc(-c2nc3c(c(N4CCOCC4)n2)CCN(S(C)(=O)=O)C3)cc1	-10.4671
747	CCNC(=O)Nc1ccc(-c2nc3c(c(N4CCOCC4)n2)CCN(c2ncccn2)C3)cc1	-11.2604
748	CCNC(=O)Nc1ccc(-c2nc3c(c(N4CCOCC4)n2)CCNC3)cc1	-9.34388
749	CCNC(=O)Nc1ccc(-c2nc3c(c(N4CCOCC4)n2)CN(C(=O)NCC)C3)cc1	-11.3051
750	CCNC(=O)Nc1ccc(-c2nc3c(c(N4CCOCC4)n2)CN(C(=O)OC(C)(C)C)C3)cc1	-10.9064
751	CCNC(=O)Nc1ccc(-c2nc3c(c(N4CCOCC4)n2)CN(C(=O)OC(C)(C)C)CC3)cc1	-9.97766
752	CCNC(=O)Nc1ccc(-c2nc3c(c(N4CCOCC4)n2)CN(S(C)(=O)=O)C3)cc1	-11.4951
753	CCNC(=O)Nc1ccc(-c2nc3c(c(N4CCOCC4)n2)CN(c2cnccn2)CC3)cc1	-10.496
754	CCNC(=O)Nc1ccc(-c2nc3c(c(N4CCOCC4)n2)CN(c2ncccn2)C3)cc1	-11.6192
755	CCNC(=O)Nc1ccc(-c2nc3c(c(N4CCOCC4)n2)CN(c2ncccn2)CC3)cc1	-10.5922
756	CCNC(=O)Nc1ccc(-c2nc3c(c(N4CCOCC4)n2)CNC3)cc1	-9.42537
757	CCNC(=O)Nc1ccc(-c2nc3c(c(N4CCOCC4)n2)COC3)cc1	-11.2088
758	CCNC(=O)Nc1ccc(-c2nc3c(c(N4CCOCC4)n2)COCC3)cc1	-10.3639
759	CCNC(=O)Nc1ccc(-c2nc3c(c(N4CCOCC4)n2)CS(=O)(=O)C3)cc1	-10.3639
760	CCNC(=O)Nc1ccc(-c2nc3c(c(N4CCOCC4)n2)CS(=O)(=O)CC3)cc1	-9.95349
761	CCNC(=O)Nc1ccc(-c2nc3c(c(N4CCOCC4)n2)OCCC3)cc1	-10.9064
762	CCNC(=O)Nc1ccc(-c2nc3c(c(N4CCOC[C@@H]4C)n2)CCN(C(C)C)C3)cc1	-10.9306
763	CCNC(=O)Nc1ccc(-c2nc3c(c(N4CCOC[C@@H]4C)n2)CCN(C2CCCC2)C3)cc1	-11.341
764	CCNC(=O)Nc1ccc(-c2nc3c(c(N4CCOC[C@@H]4C)n2)CCN(C2COC2)C3)cc1	-11.2933
765	CCNC(=O)Nc1ccc(-c2nc3c(c(N4CCOC[C@@H]4C)n2)CCN(S(C)(=O)=O)C3)cc1	-11.42
766	CCNC(=O)Nc1ccc(-c2nc3c(c(N4CCOC[C@@H]4C)n2)CCN(c2cc(C)ncn2)C3)cc1	-11.6816
767	CCNC(=O)Nc1ccc(-c2nc3c(c(N4CCOC[C@@H]4C)n2)CCN(c2cccnn2)C3)cc1	-12.0705
768	CCNC(=O)Nc1ccc(-c2nc3c(c(N4CCOC[C@@H]4C)n2)CCN(c2ccnc(C)n2)C3)cc1	-11.7514
769	CCNC(=O)Nc1ccc(-c2nc3c(c(N4CCOC[C@@H]4C)n2)CCN(c2cnccn2)C3)cc1	-11.9555
770	CCNC(=O)Nc1ccc(-c2nc3c(c(N4CCOC[C@@H]4C)n2)CCN(c2nc(C)ns2)C3)cc1	-11.528
771	CCNC(=O)Nc1ccc(-c2nc3c(c(N4CCOC[C@@H]4C)n2)CCN(c2ncc(F)cn2)C3)cc1	-11.581
772	CCNC(=O)Nc1ccc(-c2nc3c(c(N4CCOC[C@@H]4C)n2)CCN(c2ncccn2)C3)cc1	-12.0296
773	CCNC(=O)Nc1ccc(-c2nc3c(c(N4CCOC[C@@H]4C)n2)CCN(c2nccn2C)C3)cc1	-12.0705
774	CCNC(=O)Nc1ccc(-c2nc3c(c(N4CCOC[C@@H]4C)n2)CCN(c2nnc(C)o2)C3)cc1	-11.3925
775	CCNC(=O)Nc1ccc(-c2nc3c(c(N4CCOC[C@@H]4C)n2)CN(C(=O)OC(C)(C)C)CC3)cc1	-10.7985
776	CCNC(=O)Nc1ccc(-c2nc3c(c(N4CCOC[C@@H]4C)n2)CN(C(C)=O)CC3)cc1	-10.85
777	CCNC(=O)Nc1ccc(-c2nc3c(c(N4CCOC[C@@H]4C)n2)CN(C2COC2)CC3)cc1	-10.5584
778	CCNC(=O)Nc1ccc(-c2nc3c(c(N4CCOC[C@@H]4C)n2)CN(S(C)(=O)=O)CC3)cc1	-11.1347
779	CCNC(=O)Nc1ccc(-c2nc3c(c(N4CCOC[C@@H]4C)n2)CN(c2cnccn2)CC3)cc1	-11.7514
780	CCNC(=O)Nc1ccc(-c2nc3c(c(N4CCOC[C@@H]4C)n2)CN(c2ncccn2)CC3)cc1	-11.7766
781	CCNC(=O)Nc1ccc(-c2nc3c(c(N4CCOC[C@@H]4C)n2)CS(=O)(=O)C3)cc1	-10.6663
782	CCNC(=O)Nc1ccc(-c2nc3c(c(N4CCOC[C@@H]4C)n2)CS(=O)(=O)CC3)cc1	-11.0153
783	CCNC(=O)Nc1ccc(-c2nc3c(c(N4CCOC[C@@H]4C)n2)C[C@@H]2CC[C@H]3N2C(=O)COC)cc1	-11.8304
784	CCNC(=O)Nc1ccc(-c2nc3c(c(N4CCOC[C@@H]4C)n2)C[C@@H]2CC[C@H]3N2C(C)(C)C(=O)NC)cc1	-12.1618
785	CCNC(=O)Nc1ccc(-c2nc3c(c(N4CCOC[C@@H]4C)n2)C[C@@H]2CC[C@H]3N2C(C)=O)cc1	-12.1618
786	CCNC(=O)Nc1ccc(-c2nc3c(c(N4CCOC[C@@H]4C)n2)C[C@@H]2CC[C@H]3N2C)cc1	-12.1618
787	CCNC(=O)Nc1ccc(-c2nc3c(c(N4CCOC[C@@H]4C)n2)C[C@@H]2CC[C@H]3N2C2COC2)cc1	-12.0296
788	CCNC(=O)Nc1ccc(-c2nc3c(c(N4CCOC[C@@H]4C)n2)C[C@@H]2CC[C@H]3N2S(C)(=O)=O)cc1	-12.2757
789	CCNC(=O)Nc1ccc(-c2nc3c(c(N4CCOC[C@@H]4C)n2)C[C@H]2CC[C@@H]3N2C)cc1	-11.1615
790	CCNC(=O)Nc1ccc(-c2nc3c(c(N4CCOC[C@@H]4C)n2)S(=O)(=O)CCC3)cc1	-9.95349
791	CCNC(=O)Nc1ccc(-c2nc3c(c(N4CCOC[C@@H]4C)n2)[C@@H]2CC[C@H](C3)N2C)cc1	-11.42
792	CCNC(=O)Nc1ccc(-c2nc3c(c(N4CCOC[C@@H]4C)n2)[C@@H]2CC[C@H](C3)N2C2COC2)cc1	-10.4671
793	CCNC(=O)Nc1ccc(-c2nc3c(c(N4CCOC[C@@H]4C)n2)[C@H]2CC[C@@H](C3)N2C(C)=O)cc1	-11.0767
794	CCNC(=O)Nc1ccc(-c2nc3c(c(N4CCOC[C@@H]4C)n2)[C@H]2CC[C@@H](C3)N2C)cc1	-11.42
795	CCNC(=O)Nc1ccc(-c2nc3c(c(N4CCOC[C@@H]4C)n2)[C@H]2CC[C@@H](C3)N2C2COC2)cc1	-10.7072
796	CCNC(=O)Nc1ccc(-c2nc3c(c(N4CCOC[C@@H]4C)n2)[C@H]2CC[C@@H](C3)N2CC)cc1	-11.1615
797	CCNC(=O)Nc1ccc(-c2nc3c(c(N4CCOC[C@@H]4C)n2)[C@H]2CC[C@@H](C3)N2S(C)(=O)=O)cc1	-11.704
798	CCNC(=O)Nc1ccc(-c2nc3c(c(N4CCOC[C@@H]4CC)n2)CCN(c2ncccn2)C3)cc1	-12.1144
799	CCNC(=O)Nc1ccc(-c2nc3c(c(N4CCOC[C@H]4C)n2)CS(=O)(=O)C3)cc1	-10.7511
800	CCNC(=O)Nc1ccc(-c2nc3c(c(N4CCOC[C@H]4C)n2)CS(=O)(=O)CC3)cc1	-9.93027
801	CCNC(=O)Nc1ccc(-c2nc3c(c(N4CCOC[C@H]4C)n2)S(=O)(=O)CC3)cc1	-9.43515
802	CCNC(=O)Nc1ccc(-c2nc3c(c(N4C[C@@H]5CC[C@H](C4)O5)n2)CS(=O)(=O)C3)cc1	-10.5872
803	CCNC(=O)Nc1ccc(-c2nc3c(c(N4C[C@@H]5CC[C@H](C4)O5)n2)CS(=O)(=O)CC3)cc1	-10.8121
804	CCNC(=O)Nc1ccc(-c2nc3c(c(N4C[C@@H]5C[C@H]4CO5)n2)CS(=O)(=O)C3)cc1	-9.13278
805	CCNC(=O)Nc1ccc2c(c1)C(=O)/C(=C/c1cn(C)c3nccc(N4CC5CCC(C4)O5)c13)O2	-10.2863
806	CCNC(=O)Oc1ccc(-c2nc3c(c(N4CCOCC4)n2)CCN(C(=O)c2ccccc2)C3)cc1	-7.93973
807	CCNC(=O)c1cc(-c2ccc3c(N4CCOC[C@@H]4C)nc(N4CCOC[C@@H]4C)nc3n2)ccc1F	-10.3183
808	CCNC(=O)c1ccc(-c2ccc3c(N4CCOC[C@@H]4C)nc(N4CCOC[C@@H]4C)nc3n2)cc1F	-8.78469
809	CCNC(=O)c1ccc(NC(=O)Nc2ccc(-c3nc(N4CCOCC4)c4nnn(CC)c4n3)cc2)cc1	-13.0234
810	CCNCc1ccc(-c2ccc3c(N4CCOC[C@@H]4C)nc(N4CCOC[C@@H]4C)nc3n2)o1	-9.97153
811	CCNc1c(Nc2ccc(-c3nc4c(c(N5CCOC[C@@H]5C)n3)CCN(c3ncccn3)C4)cc2)c(=O)c1=O	-10.7331
812	CCNc1ccc(C#Cc2c(CC)ncnc2-c2ccc(C(=O)N3CC4(CN(C(=O)OC(C)(C)C)C4)C3)c(F)c2)cn1	-11.3623
813	CCNc1ccc(C#Cc2c(CC)ncnc2-c2ccc(C(=O)N3CCC(N4CCOCC4)CC3)c(F)c2)cn1	-12.3981
814	CCNc1ccc(C#Cc2c(CC)ncnc2-c2ccc(C(=O)N3CCC4(CC3)CN(C(=O)OC(C)(C)C)C4)c(F)c2)cn1	-11.2361
815	CCNc1ccc(C#Cc2c(CC)ncnc2-c2ccc(C(=O)N3CCC4(CC3)COC4)c(F)c2)cn1	-12.2436
816	CCNc1ccc(C#Cc2c(CC)ncnc2-c2ccc(C(=O)N3CCN(C4CCC4)CC3)c(F)c2)cn1	-12.3872
817	CCNc1ccc(C#Cc2c(CC)ncnc2-c2ccc(C(=O)N3CCN(CCCS(C)(=O)=O)CC3)c(F)c2)cn1	-12.4206
818	CCNc1ccc(C#Cc2c(CC)ncnc2-c2ccc(C(=O)N3CCN(CCNS(C)(=O)=O)CC3)c(F)c2)cn1	-12.4851
819	CCNc1ccc(C#Cc2c(CC)ncnc2-c2ccc(C(=O)N3CCn4c(C)cnc4C3)c(F)c2)cn1	-12.3908
820	CCNc1ccc(C#Cc2c(CC)ncnc2-c2ccc(C(=O)N3CCn4ccnc4C3)c(F)c2)cn1	-12.8049
821	CCNc1ccc(C#Cc2c(CC)ncnc2-c2ccc(C(=O)N3CCn4cnnc4C3)c(F)c2)cn1	-12.456
822	CCNc1cnc(Nc2ccc(OC)nc2)c(-c2nc(C)nc3[nH]cnc23)c1	-7.74932
823	CCNc1nc(N2CCOC[C@@H]2C)c2ccc(-c3ccc(OC)c(CO)c3)nc2n1	-10.148
824	CCNc1nc2ccccc2n1-c1nc2c(c(C(C)(C)S(C)(=O)=O)n1)OC[C@@H]1COCCN21	-8.9947
825	CCOC(=O)C1=C(CSC(=S)N(C2CCCCC2)C2CCCCC2)N(C)C(=O)NC1c1ccccc1	-8.85443
826	CCOC(=O)C1=C(CSc2nc3cc([N+](=O)[O-])ccc3[nH]2)N(C)C(=O)NC1c1ccccc1	-8.78469
827	CCOC(=O)C1CCCN(c2nc(N3CCOC[C@@H]3C)c3ccc(-c4ccc(OC)c(CO)c4)nc3n2)C1	-9.60548
828	CCOC(=O)C1CCN(c2nc(N3CCOC[C@@H]3C)c3ccc(-c4ccc(OC)c(CO)c4)nc3n2)CC1	-10.1398
829	CCOC(=O)N1CCC(c2nc(-c3cccc4[nH]ccc34)nc3c2OC[C@@H]2COCCN32)(S(C)(=O)=O)CC1	-8.15658
830	CCOC(=O)N1CCC(n2c(=O)n(C)c3cnc4ccc(-c5cnc6ccccc6c5)nc4c32)CC1	-11.4061
831	CCOC(=O)N1CCC(n2ncc3c(N4CCOC[C@@H]4C)nc(-c4ccc(NC(=O)NCCF)cc4)nc32)CC1	-12.3321
832	CCOC(=O)N1CCC(n2ncc3c(N4CCOC[C@@H]4C)nc(-c4ccc(NC(=O)Nc5ccncc5)cc4)nc32)CC1	-13.0026
833	CCOC(=O)N1CCC(n2ncc3c(N4CCOC[C@H]4C)nc(-c4ccc(NC(=O)NCCF)cc4)nc32)CC1	-12.5721
834	CCOC(=O)N1CCC(n2ncc3c(N4CCOC[C@H]4C)nc(-c4ccc(NC(=O)Nc5ccncc5)cc4)nc32)CC1	-13.4338
835	CCOC(=O)N1CCN(C(=O)c2ccc(-c3ncnc(CC)c3C#Cc3ccc(N)nc3)cc2C)CC1	-12.0964
836	CCOC(=O)N1CCN(C(=O)c2ccc(-c3ncnc(CC)c3C#Cc3ccc(N)nc3)cc2Cl)CC1	-11.9233
837	CCOC(=O)N1CCN(C(=O)c2ccc(-c3ncnc(CC)c3C#Cc3ccc(N)nc3)cc2F)CC1	-11.0385
838	CCOC(=O)N1CCN(C(=O)c2ccc(-c3ncnc(CC)c3C#Cc3ccc(N)nc3)cc2OC)CC1	-10.9214
839	CCOC(=O)N1CCN(CC#Cc2ccnc3ccc(-c4cnc(OC)c(NS(=O)(=O)c5ccc(F)cc5F)c4)cc23)CC1	-11.3227
840	CCOC(=O)Nc1ccc(-c2nc(N3CC4CCC(C3)O4)nc3c2C(=O)N(CC)CC(C)(C)O3)cc1	-9.07359
841	CCOC(=O)Nc1ccc(-c2nc(N3CCOCC3)c3cnn(C4CCN(Cc5ccccc5)CC4)c3n2)cc1	-10.4133
842	CCOC(=O)Nc1ccc(-c2nc3c(c(N4CCOCC4)n2)CCN(C(=O)c2ccccc2)C3)cc1	-9.38776
843	CCOC(=O)c1ccc(NC(=O)Nc2ccc(-c3nc(N4CCOCC4)c4ncccc4n3)cc2)cc1	-8.42582
844	CCOC(=O)c1nc(-c2ccc(NC(=O)NC)cc2)nc(N2CCOCC2)c1OCC	-9.40252
845	CCOC(=O)c1nc(-c2ccc(NC(=O)Nc3ccc(C(=O)N4CCN(C)CC4)cc3)cc2)nc(N2CCOCC2)c1OCC	-9.92123
846	CCOC(=O)c1nc(-c2ccc(NC(=O)Nc3ccc(C(=O)N4CCOCC4)cc3)cc2)nc(N2CCOCC2)c1OCC	-10.1906
847	CCOC(=O)c1nc(-c2ccc(NC(=O)Nc3ccc(C(=O)NCCN(C)C)cc3)cc2)nc(N2CCOCC2)c1OCC	-10.0983
848	CCOC(=O)c1nc(-c2ccc(NC(=O)Nc3ccc(C(N)=O)cc3)cc2)nc(N2CCOCC2)c1OCC	-10.9688
849	CCOC(=O)c1nc(-c2ccc(NC(=O)Nc3ccc(N4CCN(C)CC4)cc3)cc2)nc(N2CCOCC2)c1OCC	-9.92348
850	CCOC(=O)c1nc(-c2ccc(NC(=O)Nc3ccc(N4CCOCC4)c(F)c3)cc2)nc(N2CCOCC2)c1OCC	-9.77757
851	CCOC(=O)c1nc(-c2ccc(NC(=O)Nc3ccc(N4CCOCC4)cc3)cc2)nc(N2CCOCC2)c1OCC	-10.0849
852	CCOC(=O)c1nc(-c2ccc(NC(=O)Nc3ccc(N4CCOCC4=O)cc3)cc2)nc(N2CCOCC2)c1OCC	-11.234
853	CCOC(=O)c1nc(-c2ccc(NC(=O)Nc3ccc(N4CCOCC4=O)cc3)cc2F)nc(N2CCOCC2)c1OCC	-9.99646
854	CCOC(=O)c1nc(-c2ccc(NC(=O)Nc3ccc(N4CCSCC4)cc3)cc2)nc(N2CCOCC2)c1OCC	-9.59022
855	CCOC(=O)c1nc(-c2ccc(NC(=O)Nc3ccc(NC(C)=O)cc3)cc2)nc(N2CCOCC2)c1OCC	-10.0428
856	CCOC(=O)c1nc(-c2ccc(NC(=O)Nc3ccc(NC(C)=O)nc3)cc2)nc(N2CCOCC2)c1OCC	-10.1098
857	CCOC(=O)c1nc(-c2ccc(NC(=O)Nc3ccc(NS(C)(=O)=O)cc3)cc2)nc(N2CCOCC2)c1OCC	-9.50276
858	CCOC(=O)c1nc(-c2ccc(NC(=O)Nc3ccc(S(C)(=O)=O)cc3)cc2)nc(N2CCOCC2)c1OCC	-9.60581
859	CCOC(=O)c1nc(-c2ccc(NC(=O)Nc3ccc(S(N)(=O)=O)cc3)cc2)nc(N2CCOCC2)c1OCC	-10.0775
860	CCOC(=O)c1nc(-c2ccc(NC(=O)Nc3ccc4oc(=O)[nH]c4c3)cc2)nc(N2CCOCC2)c1OCC	-9.61543
861	CCOC(=O)c1nc(-c2ccc(NC(=O)Nc3cccc(C(N)=O)c3)cc2)nc(N2CCOCC2)c1OCC	-9.72903
862	CCOC(=O)c1nc(-c2ccc(NC(=O)Nc3cccc(NC(C)=O)c3)cc2)nc(N2CCOCC2)c1OCC	-9.71264
863	CCOC(=O)c1nc(-c2ccc(NC(=O)Nc3ccccc3)cc2)nc(N2CCOCC2)c1OC	-9.35391
864	CCOC(=O)c1nc(-c2ccc(NC(=O)Nc3ccccc3)cc2)nc(N2CCOCC2)c1OCC	-9.74338
865	CCOC(=O)c1nc(-c2ccc(NC(=O)Nc3cccnc3)cc2)nc(N2CCOCC2)c1OCC	-9.86358
866	CCOC(=O)c1nc(-c2ccc(NC(=O)Nc3nccs3)cc2)nc(N2CCOCC2)c1OCC	-10.1464
867	CCOC(Cn1nc(-c2ccc3oc(N)nc3c2)c2c(N)ncnc21)OCC	-11.0767
868	CCOC(Cn1nc(-c2cnc3[nH]ccc3c2)c2c(N)ncnc21)OCC	-9.2502
869	CCOC1CCN(c2ncnc(CC)c2C#Cc2ccc(C)nc2)CC1	-9.64633
870	CCOC1CCN(c2ncnc(CC)c2C#Cc2ccc(N)nc2)CC1	-11.0385
871	CCOC[C@H]1COC(=O)N1c1ccn2ncc(-c3ccc(-c4nc[nH]n4)c(F)c3)c2n1	-11.065
872	CCOCc1cccc(-c2ccc3c(N4CCOC[C@@H]4C)nc(N4CCOC[C@@H]4C)nc3n2)c1	-9.79816
873	CCOc1c(C(=O)N2CCCCC2)nc(-c2ccc(NC(=O)Nc3ccccc3)cc2)nc1N1CCOCC1	-9.39394
874	CCOc1c(C(=O)N2CCOCC2)nc(-c2ccc(NC(=O)Nc3ccc(C(N)=O)cc3)cc2)nc1N1CCOCC1	-10.1613
875	CCOc1c(C(=O)N2CCOCC2)nc(-c2ccc(NC(=O)Nc3ccccc3)cc2)nc1N1CCOCC1	-9.93887
876	CCOc1c(C(=O)N2CCOCC2)nc(-c2ccc(NC(=O)Nc3cccnc3)cc2)nc1N1CCOCC1	-10.2318
877	CCOc1c(CN2CCOCC2)nc(-c2ccc(NC(=O)Nc3ccccc3)cc2)nc1N1CCOCC1	-9.51393
878	CCOc1c(Cl)nc(-c2ccc(NC(=O)Nc3cccnc3)cc2)nc1N1CCOCC1	-9.37048
879	CCOc1c(Cl)nc(-c2ccc(NC(=O)Nc3ccncc3)cc2)nc1N1CCOCC1	-9.3981
880	CCOc1cc(-c2nn(C(C)C)c3ncnc(N)c23)ccc1OC	-8.07185
881	CCOc1cc(-c2nn(CCO)c3ncnc(N)c23)ccc1OC	-5.86359
882	CCOc1ccc(-c2ccc3c(N4CCOC[C@@H]4C)nc(N4CCOC[C@@H]4C)nc3n2)cc1C#N	-8.59019
883	CCOc1ccc(-c2ccc3c(N4CCOC[C@@H]4C)nc(N4CCOC[C@@H]4C)nc3n2)cc1C(N)=O	-8.04768
884	CCOc1ccc(-c2n[nH]c3ncnc(N)c23)cc1OC	-5.86359
885	CCOc1ccc(-c2nn(C(C)C)c3ncnc(N)c23)cc1OC	-7.8833
886	CCOc1ccc(-c2nn(C3CCCC3)c3ncnc(N)c23)cc1O	-9.89706
887	CCOc1ccc(-c2nn(C3CCCC3)c3ncnc(N)c23)cc1OC	-7.48195
888	CCOc1ccc(-c2nn(C3CCCCC3)c3ncnc(N)c23)cc1OC	-8.87706
889	CCOc1ccc(Nc2nc3ccccn3c2-c2nc(C)nc(N)n2)cn1	-10.2863
890	CCOc1ccc(Nc2ncccc2-c2nc(C)nc(N)n2)cn1	-7.01761
891	CCOc1ccc2cc(-c3nn(C)c4ncnc(N)c34)ccc2c1	-5.86359
892	CCOc1cnc(-c2ccc(NC(=O)Nc3ccc(C(=O)N4CCOCC4)cc3)cc2)nc1N1CCOCC1	-10.2679
893	CCOc1cnc(-c2ccc(NC(=O)Nc3ccc(C(N)=O)cc3)cc2)nc1N1CCOCC1	-10.3627
894	CCOc1cnc(-c2ccc(NC(=O)Nc3ccc(N4CCN(S(C)(=O)=O)CC4)cc3)cc2)nc1N1CCOCC1	-10.2022
895	CCOc1cnc(-c2ccc(NC(=O)Nc3ccc(N4CCOCC4=O)cc3)cc2)nc1N1CCOCC1	-10.779
896	CCOc1cnc(-c2ccc(NC(=O)Nc3ccc(NC(C)=O)cc3)cc2)nc1N1CCOCC1	-10.061
897	CCOc1cnc(-c2ccc(NC(=O)Nc3ccc(NC(C)=O)nc3)cc2)nc1N1CCOCC1	-10.511
898	CCOc1cnc(-c2ccc(NC(=O)Nc3ccc(NS(C)(=O)=O)cc3)cc2)nc1N1CCOCC1	-10.1613
899	CCOc1cnc(-c2ccc(NC(=O)Nc3ccc(S(=O)(=O)N4CCOCC4)cc3)cc2)nc1N1CCOCC1	-9.69363
900	CCOc1cnc(-c2ccc(NC(=O)Nc3ccc(S(C)(=O)=O)cc3)cc2)nc1N1CCOCC1	-10.6644
901	CCOc1cnc(-c2ccc(NC(=O)Nc3ccc(S(N)(=O)=O)cc3)cc2)nc1N1CCOCC1	-10.4828
902	CCOc1cnc(-c2ccc(NC(=O)Nc3ccncc3)cc2)nc1N1CCOCC1	-10.2905
903	CCOc1nc(N2CCOC[C@@H]2C)c2ccc(-c3ccc(OC)c(CO)c3)nc2n1	-10.4532
904	CCS(=O)(=O)N(C)Cc1cccc(-c2ccc3c(N4CCOC[C@@H]4C)nc(N4CCOC[C@@H]4C)nc3n2)c1	-9.00059
905	CC[C@@H]1/C=C(\C)[C@@H](O)[C@@H](OC)C(=O)[C@H](C)C[C@H](C)/C=C/C=C/C=C(\C)[C@@H](OC)C[C@@H]2CC[C@@H](C)[C@@](O)(O2)C(=O)C(=O)N2CCCC[C@H]2C(=O)O[C@H]([C@H](C)C[C@@H]2CC[C@@H](OC(=O)C(C)(CO)CO)[C@H](OC)C2)CC1=O	-8.15091
906	CC[C@@H]1/C=C/C=C/C=C(\C)[C@@H](OC)C[C@@H]2CC[C@@H](C)[C@@](O)(O2)C(=O)C(=O)N2CCCC[C@H]2C(=O)O[C@H]([C@H](C)C[C@@H]2CC[C@@H](OC(=O)C(C)(CO)CO)[C@H](OC)C2)CC(=O)[C@H](C)/C=C(\C)[C@@H](O)[C@@H](OC)C(=O)[C@H](C)C1	-8.04768
907	CC[C@@H]1CC[C@H]2C[C@H](OC)/C(C)=C/C=C/C=C/[C@@H](C)C[C@@H](C)C(=O)[C@H](OC)[C@H](O)/C(C)=C/[C@@H](C)C(=O)C[C@@H]([C@H](C)C[C@@H]3CC[C@@H](OC(=O)C(C)(CO)CO)[C@H](OC)C3)OC(=O)[C@@H]3CCCCN3C(=O)C(=O)[C@]1(O)O2	-8.24218
908	CC[C@@H]1COCCN1c1nc(-c2cnc(N)cc2C(F)F)nc(N2CCOC[C@H]2C)n1	-10.5584
909	CC[C@@H]1COCCN1c1nc(-c2cnc(N)cc2C(F)F)nc(N2CCOC[C@H]2CC)n1	-10.7243
910	CC[C@@H]1COCCN1c1nc(N2CCOC[C@H]2C)c2nc(-c3cccc4[nH]ccc34)[nH]c2n1	-10.2559
911	CC[C@H]1COC(=O)N1c1ccn2ncc(-c3ccc(-c4nc[nH]n4)c(F)c3)c2n1	-10.6337
912	CC[C@H]1COC(=O)N1c1ccn2ncc(-c3ccc(-c4nc[nH]n4)cc3)c2n1	-11.0807
913	CC[C@H]1COCCN1c1ccc(NC(=O)Nc2ccc(-c3nc(N4C5CCC4COC5)nc4c3C(=O)N(CC)CC(C)(C)O4)cc2F)cn1	-9.18692
914	CC[C@H]1COCCN1c1ccc(NC(=O)Nc2ccc(-c3nc(N4CCOC[C@@H]4C)nc4c3C(=O)N(CC)CC(C)(C)O4)cc2F)cn1	-10.1818
915	CC[C@H]1COCCN1c1nc(-c2cnc(N)cc2C(F)F)nc(N2CCOC[C@H]2C)n1	-9.78021
916	CC[C@H]1COCCN1c1nc2c(c(-c3ccc(NC(=O)NC)c(F)c3)n1)C(=O)N(CC)CC(C)(C)O2	-10.1647
917	CC[C@H]1COCCN1c1nc2c(c(-c3ccc(NC(=O)Nc4ccc(C)nc4)c(F)c3)n1)C(=O)N(CC)CC(C)(C)O2	-9.83576
918	CCc1cc(-c2ccnc(CC)c2C#Cc2ccc(N)nc2)ccn1	-11.3792
919	CCc1cc(-c2ccnc(CC)c2C#Cc2ccc(N)nc2C)ccn1	-10.4396
920	CCc1cc(-c2ncnc(CC)c2C#Cc2ccc(N)nc2)ccn1	-11.2604
921	CCc1cc(C(F)(F)F)nn1-c1nc(-c2cccc3[nH]ccc23)nc(N2CCOCC2)n1	-9.58441
922	CCc1cc(Nc2ncc(C(C)(C)O)cc2-c2nc(C)nc(N)n2)cnc1OC	-6.95606
923	CCc1nc(N)ccc1C#Cc1c(-c2ccc(C(=O)N3CCCC3)c(F)c2)ccnc1C	-10.8775
924	CCc1nc(N)ccc1C#Cc1c(-c2ccc(C(=O)N3CCCC3)c(F)c2)ccnc1CC	-10.0931
925	CCc1nc(N)ccc1C#Cc1c(-c2ccc(C(=O)N3CCN(C)CC3)c(F)c2)ccnc1C	-11.0026
926	CCc1nc(N)ccc1C#Cc1c(-c2ccc(C(=O)N3CCN(C4CC4)CC3)c(F)c2)ccnc1C	-11.2604
927	CCc1nc(N)ccc1C#Cc1c(-c2ccc(C(=O)N3CCN(C4CC4)CC3)c(F)c2)ccnc1CC	-9.97766
928	CCc1nc(N)ccc1C#Cc1c(-c2ccc(C(=O)N3CCOCC3)c(F)c2)ccnc1C	-10.4396
929	CCc1nc(N)ccc1C#Cc1c(-c2ccc(C(=O)N3CCOCC3)c(F)c2)ccnc1CC	-10.4814
930	CCc1nc(N)nc(-n2c(Nc3cccc(O)c3)nc3ccccc32)n1	-8.58874
931	CCc1nc(N)nc2c1c(-c1ccc3oc(N)nc3c1)nn2C(C)C	-9.95349
932	CCc1nccc(-c2cc(C)nc(C)c2)c1C#Cc1ccc(N)nc1	-10.1006
933	CCc1nccc(-c2cc(C)nc(C)c2)c1C#Cc1ccc(N)nc1C	-11.0767
934	CCc1nccc(-c2ccc(C(=O)N(C)CCOC)c(F)c2)c1C#Cc1ccc(N)nc1	-12.0296
935	CCc1nccc(-c2ccc(C(=O)N3CC(C)N(CCOC)C(C)C3)c(F)c2)c1C#Cc1ccc(N)nc1	-11.3792
936	CCc1nccc(-c2ccc(C(=O)N3CCC(C)(O)CC3)c(F)c2)c1C#Cc1ccc(N)nc1	-12.2697
937	CCc1nccc(-c2ccc(C(=O)N3CCC(O)CC3)c(F)c2)c1C#Cc1ccc(N)nc1	-12.2697
938	CCc1nccc(-c2ccc(C(=O)N3CCC(OC)CC3)c(F)c2)c1C#Cc1ccc(N)nc1	-12.0296
939	CCc1nccc(-c2ccc(C(=O)N3CCCN(C)CC3)c(F)c2)c1C#Cc1ccc(N)nc1	-11.3168
940	CCc1nccc(-c2ccc(C(=O)N3CCCOCC3)c(F)c2)c1C#Cc1ccc(N)nc1	-12.2697
941	CCc1nccc(-c2ccc(C(=O)N3CCN(C(C)(C)C)CC3)c(F)c2)c1C#Cc1ccc(N)nc1	-11.7272
942	CCc1nccc(-c2ccc(C(=O)N3CCN(C(C)(C)C)CC3)c(F)c2)c1C#Cc1ccc(N)nc1C	-10.1732
943	CCc1nccc(-c2ccc(C(=O)N3CCN(C(C)(C)C)CC3)c(F)c2)c1C#Cc1ccc(NC)nc1	-11.3168
944	CCc1nccc(-c2ccc(C(=O)N3CCN(C(C)=O)CC3)c(F)c2)c1C#Cc1ccc(N)nc1	-12.2697
945	CCc1nccc(-c2ccc(C(=O)N3CCN(C(C)C)C(C)C3)c(F)c2)c1C#Cc1ccc(N)nc1	-11.3168
946	CCc1nccc(-c2ccc(C(=O)N3CCN(C(C)C)CC3)c(F)c2)c1C#Cc1ccc(N)nc1	-12.2697
947	CCc1nccc(-c2ccc(C(=O)N3CCN(C(C)C)CC3)c(F)c2)c1C#Cc1ccc(NC)nc1	-11.1615
948	CCc1nccc(-c2ccc(C(=O)N3CCN(C(C)C)CC3)c(OC)c2)c1C#Cc1ccc(N)nc1	-10.6099
949	CCc1nccc(-c2ccc(C(=O)N3CCN(C)C(C)(C)C3)c(F)c2)c1C#Cc1ccc(N)nc1	-11.3792
950	CCc1nccc(-c2ccc(C(=O)N3CCN(C)C(C)C3)c(F)c2)c1C#Cc1ccc(N)nc1	-11.6192
951	CCc1nccc(-c2ccc(C(=O)N3CCN(C)CC3)c(F)c2)c1C#Cc1ccc(N)nc1	-12.2697
952	CCc1nccc(-c2ccc(C(=O)N3CCN(C)CC3)c(F)c2)c1C#Cc1ccc(N)nc1C	-11.7272
953	CCc1nccc(-c2ccc(C(=O)N3CCN(C)CC3)c(F)c2)c1C#Cc1ccc(NC)nc1	-11.2604
954	CCc1nccc(-c2ccc(C(=O)N3CCN(C)CC3)c(OC)c2)c1C#Cc1ccc(N)nc1	-11.6192
955	CCc1nccc(-c2ccc(C(=O)N3CCN(C4CC4)CC3)c(F)c2)c1C#Cc1ccc(N)nc1	-11.8593
956	CCc1nccc(-c2ccc(C(=O)N3CCN(C4CCCC4)CC3)c(F)c2)c1C#Cc1ccc(N)nc1	-11.8593
957	CCc1nccc(-c2ccc(C(=O)N3CCN(C4CCOCC4)CC3)c(F)c2)c1C#Cc1ccc(N)nc1	-12.6801
958	CCc1nccc(-c2ccc(C(=O)N3CCN(C4CCOCC4)CC3)c(F)c2)c1C#Cc1ccc(NC)nc1	-11.7272
959	CCc1nccc(-c2ccc(C(=O)N3CCN(C4COC4)CC3)c(F)c2)c1C#Cc1ccc(N)nc1	-11.8593
960	CCc1nccc(-c2ccc(C(=O)N3CCN(CC(=O)N(C)C)CC3)c(F)c2)c1C#Cc1ccc(N)nc1	-12.2697
961	CCc1nccc(-c2ccc(C(=O)N3CCN(CC)C(C)C3)c(F)c2)c1C#Cc1ccc(N)nc1	-11.3792
962	CCc1nccc(-c2ccc(C(=O)N3CCN(CC)CC3)c(F)c2)c1C#Cc1ccc(N)nc1	-12.2697
963	CCc1nccc(-c2ccc(C(=O)N3CCN(CC)CC3)c(F)c2)c1C#Cc1ccc(N)nc1C	-10.5264
964	CCc1nccc(-c2ccc(C(=O)N3CCN(CC)CC3)c(F)c2)c1C#Cc1ccc(NC)nc1	-11.3792
965	CCc1nccc(-c2ccc(C(=O)N3CCN(CC)CC3)c(OC)c2)c1C#Cc1ccc(N)nc1	-10.6281
966	CCc1nccc(-c2ccc(C(=O)N3CCN(CC4CC4)CC3)c(F)c2)c1C#Cc1ccc(N)nc1	-12.2697
967	CCc1nccc(-c2ccc(C(=O)N3CCN(CC4CC4)CC3)c(F)c2)c1C#Cc1ccc(NC)nc1	-11.1176
968	CCc1nccc(-c2ccc(C(=O)N3CCN(CC4CC4)CC3)c(OC)c2)c1C#Cc1ccc(N)nc1	-10.7287
969	CCc1nccc(-c2ccc(C(=O)N3CCN(CCOC)CC3)c(F)c2)c1C#Cc1ccc(N)nc1	-12.2697
970	CCc1nccc(-c2ccc(C(=O)N3CCN(CCOC)CC3)c(F)c2)c1C#Cc1ccc(N)nc1C	-10.8775
971	CCc1nccc(-c2ccc(C(=O)N3CCN(CCOC)CC3)c(F)c2)c1C#Cc1ccc(NC)nc1	-11.1615
972	CCc1nccc(-c2ccc(C(=O)N3CCN4CCCC4C3)c(F)c2)c1C#Cc1ccc(N)nc1	-12.0296
973	CCc1nccc(-c2ccc(C(=O)N3CCN4CCCCC4C3)c(F)c2)c1C#Cc1ccc(N)nc1	-11.8593
974	CCc1nccc(-c2ccc(C(=O)N3CCNC(=O)C3)c(OC)c2)c1C#Cc1ccc(N)nc1	-12.0296
975	CCc1nccc(-c2ccc(C(=O)N3CCNCC3)c(F)c2)c1C#Cc1ccc(N)nc1	-11.8593
976	CCc1nccc(-c2ccc(C(=O)N3CCOCC3)c(F)c2)c1C#Cc1ccc(N)nc1	-12.0296
977	CCc1nccc(-c2ccc(C(=O)N3C[C@@H]4CC3CN4C)c(F)c2)c1C#Cc1ccc(N)nc1	-11.3792
978	CCc1nccc(-c2ccc(C(=O)N3C[C@@H]4CC3CN4c3ccc(F)cc3)c(F)c2)c1C#Cc1ccc(N)nc1	-10.4671
979	CCc1nccc(-c2ccc(C(=O)NC)c(Cl)c2)c1C#Cc1ccc(N)nc1	-11.7272
980	CCc1nccc(-c2ccc(C(=O)NC)c(Cl)c2)c1C#Cc1ccc(N)nc1C	-11.8593
981	CCc1nccc(-c2ccc(C(=O)NCCOC)c(F)c2)c1C#Cc1ccc(N)nc1	-11.528
982	CCc1nccc(-c2ccc(C(C)(C)C#N)cc2)c1C#Cc1ccc(N)nc1	-9.99646
983	CCc1nccc(-c2ccc(C(F)(F)F)nc2)c1C#Cc1ccc(N)nc1	-10.7511
984	CCc1nccc(-c2ccc(C3CC3)nc2)c1C#Cc1ccc(N)nc1	-10.4005
985	CCc1nccc(-c2ccc(Cl)c(C(=O)NC)c2)c1C#Cc1ccc(N)nc1C	-10.1082
986	CCc1nccc(-c2ccc(F)c(C(=O)N(C)CCCOC)c2)c1C#Cc1ccc(N)nc1	-10.7072
987	CCc1nccc(-c2ccc(S(C)(=O)=O)cc2)c1C#Cc1ccc(N)nc1	-11.0026
988	CCc1nccc(-c2ccc(S(C)(=O)=O)cc2)c1C#Cc1ccc(N)nc1C	-11.7272
989	CCc1nccc(-c2ccnc(C(C)(C)C)c2)c1C#Cc1ccc(N)nc1	-10.2968
990	CCc1nccc(-c2ccnc(C)c2)c1C#Cc1ccc(N)nc1	-11.3168
991	CCc1nccn1-c1nc(-c2cccc3[nH]ccc23)nc(N2CCOCC2)n1	-10.3644
992	CCc1ncnc(-c2cc(C)nc(C)c2)c1C#Cc1ccc(N)nc1	-11.4489
993	CCc1ncnc(-c2cc(Cl)c(C(=O)N3CC4(CN(C)C4)C3)c(Cl)c2)c1C#Cc1ccc(N)nc1	-11.3324
994	CCc1ncnc(-c2cc(Cl)c(C(=O)N3CCC(C(C)(C)O)CC3)c(Cl)c2)c1C#Cc1ccc(N)nc1	-12.3945
995	CCc1ncnc(-c2cc(Cl)c(C(=O)N3CCC(C(C)O)CC3)c(Cl)c2)c1C#Cc1ccc(N)nc1	-12.6183
996	CCc1ncnc(-c2cc(Cl)c(C(=O)N3CCC(C)(O)CC3)c(Cl)c2)c1C#Cc1ccc(N)nc1	-11.975
997	CCc1ncnc(-c2cc(Cl)c(C(=O)N3CCC(CO)CC3)c(Cl)c2)c1C#Cc1ccc(N)nc1	-12.9925
998	CCc1ncnc(-c2cc(Cl)c(C(=O)N3CCC4(CC3)CN(C)C4)c(Cl)c2)c1C#Cc1ccc(N)nc1	-11.2823
999	CCc1ncnc(-c2cc(Cl)c(C(=O)N3CCN(C)C(=O)C3)c(Cl)c2)c1C#Cc1ccc(N)nc1	-12.2727
1000	CCc1ncnc(-c2cc(Cl)c(C(=O)N3CCN(C)CC3)c(Cl)c2)c1C#Cc1ccc(N)nc1	-11.8928
1001	CCc1ncnc(-c2cc(Cl)c(C(=O)N3CCN(C=O)CC3)c(Cl)c2)c1C#Cc1ccc(N)nc1	-11.8713
1002	CCc1ncnc(-c2cc(Cl)c(C(=O)N3CCN(CC(C)(C)O)CC3)c(Cl)c2)c1C#Cc1ccc(N)nc1	-12.5068
1003	CCc1ncnc(-c2cc(Cl)c(C(=O)N3CCN(CC(F)F)CC3)c(Cl)c2)c1C#Cc1ccc(N)nc1	-12.1947
1004	CCc1ncnc(-c2cc(Cl)c(C(=O)N3CCN(CC)CC3)c(Cl)c2)c1C#Cc1ccc(N)nc1	-12.4809
1005	CCc1ncnc(-c2cc(Cl)c(C(=O)N3CCN(CCC#N)CC3)c(Cl)c2)c1C#Cc1ccc(N)nc1	-12.4894
1006	CCc1ncnc(-c2cc(Cl)c(C(=O)N3CCN4CCC[C@H]4C3)c(Cl)c2)c1C#Cc1ccc(N)nc1	-12.7625
1007	CCc1ncnc(-c2cc(Cl)c(C(=O)N3CC[C@@H](N(C)C)C3)c(Cl)c2)c1C#Cc1ccc(N)nc1	-11.6949
1008	CCc1ncnc(-c2cc(F)c(C(=O)N(C)C)c(F)c2)c1C#Cc1ccc(N)nc1	-12.14
1009	CCc1ncnc(-c2cc(F)c(C(=O)N(C)C3CCN(C)CC3)c(F)c2)c1C#Cc1ccc(N)nc1	-11.7727
1010	CCc1ncnc(-c2cc(F)c(C(=O)N(C)CCN(C)C)c(F)c2)c1C#Cc1ccc(N)nc1	-12.238
1011	CCc1ncnc(-c2cc(F)c(C(=O)N3CC4(CN(C)C4)C3)c(Cl)c2)c1C#Cc1ccc(N)nc1	-11.6665
1012	CCc1ncnc(-c2cc(F)c(C(=O)N3CC4(CN(C)C4)C3)c(F)c2)c1C#Cc1ccc(N)nc1	-11.8897
1013	CCc1ncnc(-c2cc(F)c(C(=O)N3CCC(C(C)(C)O)CC3)c(Cl)c2)c1C#Cc1ccc(N)nc1	-12.7043
1014	CCc1ncnc(-c2cc(F)c(C(=O)N3CCC(C(C)(C)O)CC3)c(F)c2)c1C#Cc1ccc(NC)nc1	-11.9401
1015	CCc1ncnc(-c2cc(F)c(C(=O)N3CCC(C(C)O)CC3)c(Cl)c2)c1C#Cc1ccc(N)nc1	-13.5009
1016	CCc1ncnc(-c2cc(F)c(C(=O)N3CCC(C(C)O)CC3)c(F)c2)c1C#Cc1ccc(NC)nc1	-12.4361
1017	CCc1ncnc(-c2cc(F)c(C(=O)N3CCC(C)(O)CC3)c(F)c2)c1C#Cc1ccc(NC)nc1	-11.7651
1018	CCc1ncnc(-c2cc(F)c(C(=O)N3CCC(CN(C)C)CC3)c(Cl)c2)c1C#Cc1ccc(N)nc1	-10.4922
1019	CCc1ncnc(-c2cc(F)c(C(=O)N3CCC(CN)CC3)c(Cl)c2)c1C#Cc1ccc(N)nc1	-11.1214
1020	CCc1ncnc(-c2cc(F)c(C(=O)N3CCC(CO)CC3)c(Cl)c2)c1C#Cc1ccc(N)nc1	-13.633
1021	CCc1ncnc(-c2cc(F)c(C(=O)N3CCC(CO)CC3)c(F)c2)c1C#Cc1ccc(NC)nc1	-11.8124
1022	CCc1ncnc(-c2cc(F)c(C(=O)N3CCC(F)(F)CC3)c(F)c2)c1C#Cc1ccc(N)nc1	-10.9446
1023	CCc1ncnc(-c2cc(F)c(C(=O)N3CCC(N4CCOCC4)CC3)c(Cl)c2)c1C#Cc1ccc(N)nc1	-12.9443
1024	CCc1ncnc(-c2cc(F)c(C(=O)N3CCC(N4CCOCC4)CC3)c(F)c2)c1C#Cc1ccc(N)nc1	-13.2226
1025	CCc1ncnc(-c2cc(F)c(C(=O)N3CCC(N4CCOCC4)CC3)c(F)c2)c1C#Cc1ccc(NC)nc1	-12.2817
1026	CCc1ncnc(-c2cc(F)c(C(=O)N3CCC4(CC3)CC(=O)CO4)c(Cl)c2)c1C#Cc1ccc(N)nc1	-13.0673
1027	CCc1ncnc(-c2cc(F)c(C(=O)N3CCC4(CC3)CC(=O)CO4)c(F)c2)c1C#Cc1ccc(N)nc1	-12.238
1028	CCc1ncnc(-c2cc(F)c(C(=O)N3CCC4(CC3)CN(C)C4)c(Cl)c2)c1C#Cc1ccc(N)nc1	-11.3127
1029	CCc1ncnc(-c2cc(F)c(C(=O)N3CCC4(CC3)CN(C)C4)c(F)c2)c1C#Cc1ccc(N)nc1	-11.7028
1030	CCc1ncnc(-c2cc(F)c(C(=O)N3CCC4(CC3)CNC4)c(Cl)c2)c1C#Cc1ccc(N)nc1	-12.3625
1031	CCc1ncnc(-c2cc(F)c(C(=O)N3CCC4(CC3)CNC4)c(F)c2)c1C#Cc1ccc(N)nc1	-11.2936
1032	CCc1ncnc(-c2cc(F)c(C(=O)N3CCC4(CC3)COC4)c(Cl)c2)c1C#Cc1ccc(N)nc1	-13.056
1033	CCc1ncnc(-c2cc(F)c(C(=O)N3CCC4(CC3)COC4)c(F)c2)c1C#Cc1ccc(N)nc1	-12.7558
1034	CCc1ncnc(-c2cc(F)c(C(=O)N3CCCC3)c(F)c2)c1C#Cc1ccc(N)nc1	-12.7167
1035	CCc1ncnc(-c2cc(F)c(C(=O)N3CCN(C(C)(C)C)CC3)c(F)c2)c1C#Cc1ccc(N)nc1	-11.4855
1036	CCc1ncnc(-c2cc(F)c(C(=O)N3CCN(C(C)C)CC3)c(Cl)c2)c1C#Cc1ccc(N)nc1	-12.9172
1037	CCc1ncnc(-c2cc(F)c(C(=O)N3CCN(C(C)C)CC3)c(F)c2)c1C#Cc1ccc(N)nc1	-12.2187
1038	CCc1ncnc(-c2cc(F)c(C(=O)N3CCN(C(C)CO)CC3)c(Cl)c2)c1C#Cc1ccc(N)nc1	-12.6742
1039	CCc1ncnc(-c2cc(F)c(C(=O)N3CCN(C(C)CO)CC3)c(F)c2)c1C#Cc1ccc(N)nc1	-13.0026
1040	CCc1ncnc(-c2cc(F)c(C(=O)N3CCN(C(C)COC)CC3)c(Cl)c2)c1C#Cc1ccc(N)nc1	-12.9084
1041	CCc1ncnc(-c2cc(F)c(C(=O)N3CCN(C(C)COC)CC3)c(F)c2)c1C#Cc1ccc(N)nc1	-13.0234
1042	CCc1ncnc(-c2cc(F)c(C(=O)N3CCN(C)C(=O)C3)c(Cl)c2)c1C#Cc1ccc(N)nc1	-13.4777
1043	CCc1ncnc(-c2cc(F)c(C(=O)N3CCN(C)C(=O)C3)c(F)c2)c1C#Cc1ccc(NC)nc1	-12.0559
1044	CCc1ncnc(-c2cc(F)c(C(=O)N3CCN(C)CC3)c(Cl)c2)c1C#Cc1ccc(N)nc1	-12.6801
1045	CCc1ncnc(-c2cc(F)c(C(=O)N3CCN(C)CC3)c(F)c2)c1C#Cc1ccc(N)nc1	-12.5293
1046	CCc1ncnc(-c2cc(F)c(C(=O)N3CCN(C)CC3)c(F)c2)c1C#Cc1ccc(NC)nc1	-12.0621
1047	CCc1ncnc(-c2cc(F)c(C(=O)N3CCN(C)C[C@@H]3C)c(Cl)c2)c1C#Cc1ccc(N)nc1	-11.8083
1048	CCc1ncnc(-c2cc(F)c(C(=O)N3CCN(C)C[C@H]3C)c(F)c2)c1C#Cc1ccc(N)nc1	-11.6332
1049	CCc1ncnc(-c2cc(F)c(C(=O)N3CCN(C4CCC4)CC3)c(Cl)c2)c1C#Cc1ccc(N)nc1	-11.1334
1050	CCc1ncnc(-c2cc(F)c(C(=O)N3CCN(C4CCC4)CC3)c(F)c2)c1C#Cc1ccc(N)nc1	-12.8913
1051	CCc1ncnc(-c2cc(F)c(C(=O)N3CCN(C4CCCC4O)CC3)c(Cl)c2)c1C#Cc1ccc(N)nc1	-13.3547
1052	CCc1ncnc(-c2cc(F)c(C(=O)N3CCN(C4CCCC4O)CC3)c(F)c2)c1C#Cc1ccc(N)nc1	-13.4338
1053	CCc1ncnc(-c2cc(F)c(C(=O)N3CCN(C4CCOCC4)CC3)c(F)c2)c1C#Cc1ccc(N)nc1	-13.3017
1054	CCc1ncnc(-c2cc(F)c(C(=O)N3CCN(C4CCOCC4)CC3)c(F)c2)c1C#Cc1ccc(NC)nc1	-12.2296
1055	CCc1ncnc(-c2cc(F)c(C(=O)N3CCN(C4COC4)CC3)c(Cl)c2)c1C#Cc1ccc(N)nc1	-11.885
1056	CCc1ncnc(-c2cc(F)c(C(=O)N3CCN(C4COC4)CC3)c(F)c2)c1C#Cc1ccc(N)nc1	-12.016
1057	CCc1ncnc(-c2cc(F)c(C(=O)N3CCN(C=O)CC3)c(F)c2)c1C#Cc1ccc(NC)nc1	-11.9914
1058	CCc1ncnc(-c2cc(F)c(C(=O)N3CCN(CC(C)(C)O)CC3)c(Cl)c2)c1C#Cc1ccc(N)nc1	-13.413
1059	CCc1ncnc(-c2cc(F)c(C(=O)N3CCN(CC(C)(C)O)CC3)c(F)c2)c1C#Cc1ccc(NC)nc1	-12.187
1060	CCc1ncnc(-c2cc(F)c(C(=O)N3CCN(CC(C)O)CC3)c(Cl)c2)c1C#Cc1ccc(N)nc1	-13.0234
1061	CCc1ncnc(-c2cc(F)c(C(=O)N3CCN(CC(F)F)CC3)c(F)c2)c1C#Cc1ccc(NC)nc1	-11.4824
1062	CCc1ncnc(-c2cc(F)c(C(=O)N3CCN(CC)CC3)c(Cl)c2)c1C#Cc1ccc(N)nc1	-12.5527
1063	CCc1ncnc(-c2cc(F)c(C(=O)N3CCN(CC)CC3)c(F)c2)c1C#Cc1ccc(N)nc1	-12.2026
1064	CCc1ncnc(-c2cc(F)c(C(=O)N3CCN(CC)CC3)c(F)c2)c1C#Cc1ccc(NC)nc1	-11.925
1065	CCc1ncnc(-c2cc(F)c(C(=O)N3CCN(CC4CC4)CC3)c(F)c2)c1C#Cc1ccc(N)nc1	-12.7167
1066	CCc1ncnc(-c2cc(F)c(C(=O)N3CCN(CCC#N)CC3)c(Cl)c2)c1C#Cc1ccc(N)nc1	-12.8664
1067	CCc1ncnc(-c2cc(F)c(C(=O)N3CCN(CCC#N)CC3)c(F)c2)c1C#Cc1ccc(NC)nc1	-12.2106
1068	CCc1ncnc(-c2cc(F)c(C(=O)N3CCN(CCCS(C)(=O)=O)CC3)c(Cl)c2)c1C#Cc1ccc(N)nc1	-12.8829
1069	CCc1ncnc(-c2cc(F)c(C(=O)N3CCN(CCCS(C)(=O)=O)CC3)c(F)c2)c1C#Cc1ccc(N)nc1	-13.0449
1070	CCc1ncnc(-c2cc(F)c(C(=O)N3CCN(CCN)CC3)c(Cl)c2)c1C#Cc1ccc(N)nc1	-11.5486
1071	CCc1ncnc(-c2cc(F)c(C(=O)N3CCN(CCNS(C)(=O)=O)CC3)c(Cl)c2)c1C#Cc1ccc(N)nc1	-12.3063
1072	CCc1ncnc(-c2cc(F)c(C(=O)N3CCN(CCNS(C)(=O)=O)CC3)c(F)c2)c1C#Cc1ccc(N)nc1	-12.7491
1073	CCc1ncnc(-c2cc(F)c(C(=O)N3CCN(CCOC)CC3)c(F)c2)c1C#Cc1ccc(N)nc1	-12.2269
1074	CCc1ncnc(-c2cc(F)c(C(=O)N3CCN(CCOCCO)CC3)c(Cl)c2)c1C#Cc1ccc(N)nc1	-12.8426
1075	CCc1ncnc(-c2cc(F)c(C(=O)N3CCN(CCOCCO)CC3)c(F)c2)c1C#Cc1ccc(N)nc1	-12.38
1076	CCc1ncnc(-c2cc(F)c(C(=O)N3CCN(Cc4cc(C)no4)CC3)c(Cl)c2)c1C#Cc1ccc(N)nc1	-12.5433
1077	CCc1ncnc(-c2cc(F)c(C(=O)N3CCN(Cc4cc(C)no4)CC3)c(F)c2)c1C#Cc1ccc(N)nc1	-13.6041
1078	CCc1ncnc(-c2cc(F)c(C(=O)N3CCN(Cc4nc(C)c(C)o4)CC3)c(Cl)c2)c1C#Cc1ccc(N)nc1	-13.1529
1079	CCc1ncnc(-c2cc(F)c(C(=O)N3CCN(Cc4nc(C)c(C)o4)CC3)c(F)c2)c1C#Cc1ccc(N)nc1	-13.1024
1080	CCc1ncnc(-c2cc(F)c(C(=O)N3CCN4CCC[C@H]4C3)c(Cl)c2)c1C#Cc1ccc(N)nc1	-14.2546
1081	CCc1ncnc(-c2cc(F)c(C(=O)N3CCN4CCC[C@H]4C3)c(F)c2)c1C#Cc1ccc(NC)nc1	-12.1352
1082	CCc1ncnc(-c2cc(F)c(C(=O)N3CCNCC3)c(F)c2)c1C#Cc1ccc(N)nc1	-12.6684
1083	CCc1ncnc(-c2cc(F)c(C(=O)N3CC[C@@H](N(C)C)C3)c(F)c2)c1C#Cc1ccc(NC)nc1	-11.6486
1084	CCc1ncnc(-c2cc(F)c(C(=O)N3CCn4c(C)cnc4C3)c(Cl)c2)c1C#Cc1ccc(N)nc1	-12.2079
1085	CCc1ncnc(-c2cc(F)c(C(=O)N3CCn4c(C)cnc4C3)c(F)c2)c1C#Cc1ccc(N)nc1	-12.3488
1086	CCc1ncnc(-c2cc(F)c(C(=O)N3CCn4c(COC)nnc4C3)c(F)c2)c1C#Cc1ccc(N)nc1	-10.8206
1087	CCc1ncnc(-c2cc(F)c(C(=O)N3CCn4ccnc4C3)c(Cl)c2)c1C#Cc1ccc(N)nc1	-13.0788
1088	CCc1ncnc(-c2cc(F)c(C(=O)N3CCn4ccnc4C3)c(F)c2)c1C#Cc1ccc(N)nc1	-12.498
1089	CCc1ncnc(-c2cc(F)c(C(=O)N3CCn4cnnc4C3)c(Cl)c2)c1C#Cc1ccc(N)nc1	-12.9925
1090	CCc1ncnc(-c2cc(F)c(C(=O)N3CCn4cnnc4C3)c(F)c2)c1C#Cc1ccc(N)nc1	-12.7491
1091	CCc1ncnc(-c2cc(F)c(C(=O)NC)c(F)c2)c1C#Cc1ccc(N)nc1	-11.9521
1092	CCc1ncnc(-c2cc(F)c(C(=O)NCC3CCNCC3)c(F)c2)c1C#Cc1ccc(N)nc1	-10.5086
1093	CCc1ncnc(-c2cc(F)c(C(=O)NCCN3CCNCC3)c(F)c2)c1C#Cc1ccc(N)nc1	-10.9971
1094	CCc1ncnc(-c2cc(F)c(C(=O)NCCN3CCOCC3)c(F)c2)c1C#Cc1ccc(N)nc1	-11.8912
1095	CCc1ncnc(-c2ccc(C(=O)C3CCC(C)(O)CC3)c(F)c2)c1C#Cc1ccc(N)nc1	-12.2697
1096	CCc1ncnc(-c2ccc(C(=O)N(C)C)c(F)c2)c1C#Cc1ccc(C)nc1	-10.9368
1097	CCc1ncnc(-c2ccc(C(=O)N(C)C)c(F)c2)c1C#Cc1ccc(N)nc1	-12.2697
1098	CCc1ncnc(-c2ccc(C(=O)N(C)C)cc2)c1C#Cc1ccc(C)nc1	-10.6864
1099	CCc1ncnc(-c2ccc(C(=O)N(C)C3CCN(C)CC3)c(F)c2)c1C#Cc1ccc(N)nc1	-10.6099
1100	CCc1ncnc(-c2ccc(C(=O)N(C)C3CCOCC3)c(F)c2)c1C#Cc1ccc(N)nc1	-12.4168
1101	CCc1ncnc(-c2ccc(C(=O)N(C)C3CCS(=O)(=O)C3)c(C)c2)c1C#Cc1ccc(N)nc1	-12.7295
1102	CCc1ncnc(-c2ccc(C(=O)N(C)C3CCS(=O)(=O)C3)c(Cl)c2)c1C#Cc1ccc(N)nc1	-12.1053
1103	CCc1ncnc(-c2ccc(C(=O)N(C)C3CCS(=O)(=O)C3)c(F)c2)c1C#Cc1ccc(N)nc1	-12.6801
1104	CCc1ncnc(-c2ccc(C(=O)N(C)C3CCS(=O)(=O)C3)c(OC)c2)c1C#Cc1ccc(N)nc1	-11.7464
1105	CCc1ncnc(-c2ccc(C(=O)N(C)CC(C)(C)O)c(F)c2)c1C#Cc1ccc(N)nc1	-11.8593
1106	CCc1ncnc(-c2ccc(C(=O)N(C)CC3CCCN(C)C3)c(F)c2)c1C#Cc1ccc(N)nc1	-10.7985
1107	CCc1ncnc(-c2ccc(C(=O)N(C)CC3CCN(C)CC3)c(F)c2)c1C#Cc1ccc(N)nc1	-11.1615
1108	CCc1ncnc(-c2ccc(C(=O)N(C)CCC3(O)CCCC3)c(F)c2)c1C#Cc1ccc(N)nc1	-11.7272
1109	CCc1ncnc(-c2ccc(C(=O)N(C)CCCN(C)C)c(F)c2)c1C#Cc1ccc(N)nc1	-10.6099
1110	CCc1ncnc(-c2ccc(C(=O)N(C)CCCO)c(F)c2)c1C#Cc1ccc(N)nc1	-12.6801
1111	CCc1ncnc(-c2ccc(C(=O)N(C)CCCOC)c(Cl)c2)c1C#Cc1ccc(N)nc1	-12.0296
1112	CCc1ncnc(-c2ccc(C(=O)N(C)CCCOC)c(F)c2)c1C#Cc1ccc(N)nc1	-12.0296
1113	CCc1ncnc(-c2ccc(C(=O)N(C)CCN(C)C)c(F)c2)c1C#Cc1ccc(N)nc1	-10.6663
1114	CCc1ncnc(-c2ccc(C(=O)N(C)CCN3CCCC3=O)c(C)c2)c1C#Cc1ccc(N)nc1	-11.0642
1115	CCc1ncnc(-c2ccc(C(=O)N(C)CCN3CCCC3=O)c(Cl)c2)c1C#Cc1ccc(N)nc1	-11.8029
1116	CCc1ncnc(-c2ccc(C(=O)N(C)CCN3CCCC3=O)c(F)c2)c1C#Cc1ccc(N)nc1	-11.1176
1117	CCc1ncnc(-c2ccc(C(=O)N(C)CCN3CCCC3=O)c(OC)c2)c1C#Cc1ccc(N)nc1	-11.0475
1118	CCc1ncnc(-c2ccc(C(=O)N(C)CCO)c(Cl)c2)c1C#Cc1ccc(N)nc1	-12.6801
1119	CCc1ncnc(-c2ccc(C(=O)N(C)CCO)c(F)c2)c1C#Cc1ccc(N)nc1	-12.2697
1120	CCc1ncnc(-c2ccc(C(=O)N(C)CCOC)c(Cl)c2)c1C#Cc1ccc(N)nc1	-12.2697
1121	CCc1ncnc(-c2ccc(C(=O)N(C)CCOC)c(F)c2)c1C#Cc1ccc(N)nc1	-12.2697
1122	CCc1ncnc(-c2ccc(C(=O)N(C)O)c(C)c2)c1C#Cc1ccc(N)nc1	-10.7191
1123	CCc1ncnc(-c2ccc(C(=O)N(C)O)c(Cl)c2)c1C#Cc1ccc(N)nc1	-11.0049
1124	CCc1ncnc(-c2ccc(C(=O)N(C)O)c(F)c2)c1C#Cc1ccc(N)nc1	-11.8593
1125	CCc1ncnc(-c2ccc(C(=O)N(C)OC)c(C)c2)c1C#Cc1ccc(N)nc1	-12.0559
1126	CCc1ncnc(-c2ccc(C(=O)N(C)OC)c(Cl)c2)c1C#Cc1ccc(N)nc1	-12.4937
1127	CCc1ncnc(-c2ccc(C(=O)N(C)OC)c(F)c2)c1C#Cc1ccc(N)nc1	-11.528
1128	CCc1ncnc(-c2ccc(C(=O)N(C)OC)c(OC)c2)c1C#Cc1ccc(N)nc1	-11.5783
1129	CCc1ncnc(-c2ccc(C(=O)N(C)OC)cc2)c1C#Cc1ccc(N)nc1	-11.0385
1130	CCc1ncnc(-c2ccc(C(=O)N3CC(C)NC(C)C3)c(F)c2)c1C#Cc1ccc(N)nc1	-10.7511
1131	CCc1ncnc(-c2ccc(C(=O)N3CC(O)CO3)c(C)c2)c1C#Cc1ccc(N)nc1	-12.3255
1132	CCc1ncnc(-c2ccc(C(=O)N3CC(O)CO3)c(Cl)c2)c1C#Cc1ccc(N)nc1	-12.8122
1133	CCc1ncnc(-c2ccc(C(=O)N3CC(O)CO3)c(F)c2)c1C#Cc1ccc(N)nc1	-11.528
1134	CCc1ncnc(-c2ccc(C(=O)N3CC(O)CO3)c(OC)c2)c1C#Cc1ccc(N)nc1	-11.5592
1135	CCc1ncnc(-c2ccc(C(=O)N3CC(O)CO3)cc2)c1C#Cc1ccc(N)nc1	-11.2088
1136	CCc1ncnc(-c2ccc(C(=O)N3CC4(CN(C)C4)C3)c(Cl)c2)c1C#Cc1ccc(N)nc1	-11.6124
1137	CCc1ncnc(-c2ccc(C(=O)N3CC4(CN(C)C4)C3)c(F)c2)c1C#Cc1ccc(N)nc1	-11.3282
1138	CCc1ncnc(-c2ccc(C(=O)N3CC4(CNC4)C3)c(Cl)c2)c1C#Cc1ccc(N)nc1	-11.1511
1139	CCc1ncnc(-c2ccc(C(=O)N3CC4(CNC4)C3)c(F)c2)c1C#Cc1ccc(N)nc1	-11.0685
1140	CCc1ncnc(-c2ccc(C(=O)N3CCC(C(C)(C)O)CC3)c(C(F)(F)F)c2)c1C#Cc1ccc(N)nc1	-11.233
1141	CCc1ncnc(-c2ccc(C(=O)N3CCC(C(C)(C)O)CC3)c(C)c2)c1C#Cc1ccc(N)nc1	-11.9151
1142	CCc1ncnc(-c2ccc(C(=O)N3CCC(C(C)(C)O)CC3)c(Cl)c2)c1C#Cc1ccc(N)nc1	-11.7896
1143	CCc1ncnc(-c2ccc(C(=O)N3CCC(C(C)(C)O)CC3)c(Cl)c2)c1C#Cc1ccc(NC)nc1	-11.9503
1144	CCc1ncnc(-c2ccc(C(=O)N3CCC(C(C)(C)O)CC3)c(F)c2)c1C#Cc1ccc(N)nc1	-12.6801
1145	CCc1ncnc(-c2ccc(C(=O)N3CCC(C(C)(C)O)CC3)c(F)c2)c1C#Cc1ccc(NC)nc1	-11.7051
1146	CCc1ncnc(-c2ccc(C(=O)N3CCC(C(C)(C)O)CC3)c(OC(F)(F)F)c2)c1C#Cc1ccc(N)nc1	-11.1488
1147	CCc1ncnc(-c2ccc(C(=O)N3CCC(C(C)(C)O)CC3)c(OC)c2)c1C#Cc1ccc(N)nc1	-11.2418
1148	CCc1ncnc(-c2ccc(C(=O)N3CCC(C(F)(F)F)CC3)c(F)c2)c1C#Cc1ccc(N)nc1C	-10.7287
1149	CCc1ncnc(-c2ccc(C(=O)N3CCC(C)(O)CC3)c(C)c2)c1C#Cc1ccc(N)nc1	-11.561
1150	CCc1ncnc(-c2ccc(C(=O)N3CCC(C)(O)CC3)c(Cl)c2)c1C#Cc1ccc(N)nc1	-11.6242
1151	CCc1ncnc(-c2ccc(C(=O)N3CCC(C4CCN(C)CC4)CC3)c(C)c2)c1C#Cc1ccc(N)nc1	-10.1397
1152	CCc1ncnc(-c2ccc(C(=O)N3CCC(C4CCN(C)CC4)CC3)c(Cl)c2)c1C#Cc1ccc(N)nc1	-11.5284
1153	CCc1ncnc(-c2ccc(C(=O)N3CCC(CCO)CC3)c(F)c2)c1C#Cc1ccc(N)nc1	-11.6192
1154	CCc1ncnc(-c2ccc(C(=O)N3CCC(CN(C)C)CC3)c(Cl)c2)c1C#Cc1ccc(N)nc1	-10.4994
1155	CCc1ncnc(-c2ccc(C(=O)N3CCC(CN(C)C)CC3)c(F)c2)c1C#Cc1ccc(N)nc1	-10.7855
1156	CCc1ncnc(-c2ccc(C(=O)N3CCC(CN(C)C)CC3)c(F)c2)c1C#Cc1ccc(N)nc1C	-9.73432
1157	CCc1ncnc(-c2ccc(C(=O)N3CCC(F)(F)CC3)c(F)c2)c1C#Cc1ccc(N)nc1	-10.8758
1158	CCc1ncnc(-c2ccc(C(=O)N3CCC(N(C)C)C3)c(C)c2)c1C#Cc1ccc(N)nc1	-10.7945
1159	CCc1ncnc(-c2ccc(C(=O)N3CCC(N(C)C)C3)c(Cl)c2)c1C#Cc1ccc(N)nc1	-10.91
1160	CCc1ncnc(-c2ccc(C(=O)N3CCC(N(C)C)C3)c(F)c2)c1C#Cc1ccc(N)nc1	-12.2697
1161	CCc1ncnc(-c2ccc(C(=O)N3CCC(N(C)C)CC3)c(C)c2)c1C#Cc1ccc(N)nc1	-11.9859
1162	CCc1ncnc(-c2ccc(C(=O)N3CCC(N(C)C)CC3)c(Cl)c2)c1C#Cc1ccc(N)nc1	-10.6693
1163	CCc1ncnc(-c2ccc(C(=O)N3CCC(N(C)C)CC3)c(F)c2)c1C#Cc1ccc(N)nc1	-11.0385
1164	CCc1ncnc(-c2ccc(C(=O)N3CCC(N(C)C)CC3)c(OC)c2)c1C#Cc1ccc(N)nc1	-10.6065
1165	CCc1ncnc(-c2ccc(C(=O)N3CCC(N(CC)CC)C3)c(F)c2)c1C#Cc1ccc(N)nc1	-10.7743
1166	CCc1ncnc(-c2ccc(C(=O)N3CCC(N4CCC(C)CC4)C3)c(C)c2)c1C#Cc1ccc(N)nc1	-11.293
1167	CCc1ncnc(-c2ccc(C(=O)N3CCC(N4CCC(C)CC4)C3)c(Cl)c2)c1C#Cc1ccc(N)nc1	-12.3387
1168	CCc1ncnc(-c2ccc(C(=O)N3CCC(N4CCC(C)CC4)C3)c(F)c2)c1C#Cc1ccc(N)nc1	-11.1615
1169	CCc1ncnc(-c2ccc(C(=O)N3CCC(N4CCC(C)CC4)C3)c(OC)c2)c1C#Cc1ccc(N)nc1	-10.1233
1170	CCc1ncnc(-c2ccc(C(=O)N3CCC(N4CCCC4)C3)c(F)c2)c1C#Cc1ccc(N)nc1	-11.0026
1171	CCc1ncnc(-c2ccc(C(=O)N3CCC(N4CCCC4)CC3)c(C)c2)c1C#Cc1ccc(N)nc1	-11.2133
1172	CCc1ncnc(-c2ccc(C(=O)N3CCC(N4CCCC4)CC3)c(Cl)c2)c1C#Cc1ccc(N)nc1	-11.1318
1173	CCc1ncnc(-c2ccc(C(=O)N3CCC(N4CCCC4)CC3)c(F)c2)c1C#Cc1ccc(N)nc1	-11.0026
1174	CCc1ncnc(-c2ccc(C(=O)N3CCC(N4CCCCC4)CC3)c(C)c2)c1C#Cc1ccc(N)nc1	-11.9384
1175	CCc1ncnc(-c2ccc(C(=O)N3CCC(N4CCCCC4)CC3)c(Cl)c2)c1C#Cc1ccc(N)nc1	-11.6192
1176	CCc1ncnc(-c2ccc(C(=O)N3CCC(N4CCCCC4)CC3)c(F)c2)c1C#Cc1ccc(N)nc1	-11.7272
1177	CCc1ncnc(-c2ccc(C(=O)N3CCC(N4CCCCC4)CC3)c(OC)c2)c1C#Cc1ccc(N)nc1	-10.6208
1178	CCc1ncnc(-c2ccc(C(=O)N3CCC(N4CCCCCC4)CC3)c(C)c2)c1C#Cc1ccc(N)nc1	-11.232
1179	CCc1ncnc(-c2ccc(C(=O)N3CCC(N4CCCCCC4)CC3)c(Cl)c2)c1C#Cc1ccc(N)nc1	-10.4535
1180	CCc1ncnc(-c2ccc(C(=O)N3CCC(N4CCCCCC4)CC3)c(F)c2)c1C#Cc1ccc(N)nc1	-10.7985
1181	CCc1ncnc(-c2ccc(C(=O)N3CCC(N4CCCCCC4)CC3)c(OC)c2)c1C#Cc1ccc(N)nc1	-10.3581
1182	CCc1ncnc(-c2ccc(C(=O)N3CCC(N4CCN(C)CC4)CC3)c(C)c2)c1C#Cc1ccc(N)nc1	-11.7464
1183	CCc1ncnc(-c2ccc(C(=O)N3CCC(N4CCN(C)CC4)CC3)c(Cl)c2)c1C#Cc1ccc(N)nc1	-12.5821
1184	CCc1ncnc(-c2ccc(C(=O)N3CCC(N4CCN(C)CC4)CC3)c(Cl)c2)c1C#Cc1ccc(NC)nc1	-9.35112
1185	CCc1ncnc(-c2ccc(C(=O)N3CCC(N4CCN(C)CC4)CC3)c(F)c2)c1C#Cc1ccc(N)nc1	-12.0296
1186	CCc1ncnc(-c2ccc(C(=O)N3CCC(N4CCN(C)CC4)CC3)c(F)c2)c1C#Cc1ccc(NC)nc1	-12.0684
1187	CCc1ncnc(-c2ccc(C(=O)N3CCC(N4CCN(C)CC4)CC3)c(OC)c2)c1C#Cc1ccc(N)nc1	-11.3051
1188	CCc1ncnc(-c2ccc(C(=O)N3CCC(N4CCN(C5CCN(C)CC5)CC4)CC3)c(F)c2)c1C#Cc1ccc(N)nc1	-12.2697
1189	CCc1ncnc(-c2ccc(C(=O)N3CCC(N4CCN(CC)CC4)CC3)c(F)c2)c1C#Cc1ccc(N)nc1	-11.7272
1190	CCc1ncnc(-c2ccc(C(=O)N3CCC(N4CCOCC4)C3)c(F)c2)c1C#Cc1ccc(N)nc1	-11.4489
1191	CCc1ncnc(-c2ccc(C(=O)N3CCC(N4CCOCC4)CC3)c(C)c2)c1C#Cc1ccc(N)nc1	-11.9503
1192	CCc1ncnc(-c2ccc(C(=O)N3CCC(N4CCOCC4)CC3)c(Cl)c2)c1C#Cc1ccc(N)nc1	-12.6291
1193	CCc1ncnc(-c2ccc(C(=O)N3CCC(N4CCOCC4)CC3)c(Cl)c2)c1C#Cc1ccc(NC)nc1	-12.9084
1194	CCc1ncnc(-c2ccc(C(=O)N3CCC(N4CCOCC4)CC3)c(F)c2)c1C#Cc1ccc(N)nc1	-12.2697
1195	CCc1ncnc(-c2ccc(C(=O)N3CCC(N4CCOCC4)CC3)c(F)c2)c1C#Cc1ccc(NC)nc1	-12.0083
1196	CCc1ncnc(-c2ccc(C(=O)N3CCC(N4CCOCC4)CC3)c(OC(F)(F)F)c2)c1C#Cc1ccc(N)nc1	-10.7087
1197	CCc1ncnc(-c2ccc(C(=O)N3CCC(N4CCOCC4)CC3)c(OC)c2)c1C#Cc1ccc(N)nc1	-11.1856
1198	CCc1ncnc(-c2ccc(C(=O)N3CCC(O)(C(C)C)CC3)c(F)c2)c1C#Cc1ccc(N)nc1	-11.528
1199	CCc1ncnc(-c2ccc(C(=O)N3CCC(O)(C(F)(F)F)CC3)c(F)c2)c1C#Cc1ccc(N)nc1	-11.0026
1200	CCc1ncnc(-c2ccc(C(=O)N3CCC(O)(CC)CC3)c(F)c2)c1C#Cc1ccc(N)nc1	-11.8593
1201	CCc1ncnc(-c2ccc(C(=O)N3CCC(O)(CN(C)C)CC3)c(F)c2)c1C#Cc1ccc(N)nc1	-10.7072
1202	CCc1ncnc(-c2ccc(C(=O)N3CCC(O)(c4ccccc4)CC3)c(F)c2)c1C#Cc1ccc(N)nc1	-11.4489
1203	CCc1ncnc(-c2ccc(C(=O)N3CCC(O)CC3)c(C)c2)c1C#Cc1ccc(N)nc1	-11.5408
1204	CCc1ncnc(-c2ccc(C(=O)N3CCC(O)CC3)c(Cl)c2)c1C#Cc1ccc(N)nc1	-12.0705
1205	CCc1ncnc(-c2ccc(C(=O)N3CCC(O)CC3)c(F)c2)c1C#Cc1ccc(N)nc1	-12.6801
1206	CCc1ncnc(-c2ccc(C(=O)N3CCC(OC)CC3)c(C)c2)c1C#Cc1ccc(N)nc1	-11.2636
1207	CCc1ncnc(-c2ccc(C(=O)N3CCC(OC)CC3)c(Cl)c2)c1C#Cc1ccc(N)nc1	-11.6095
1208	CCc1ncnc(-c2ccc(C(=O)N3CCC4(CC3)CC(N)C4)c(F)c2)c1C#Cc1ccc(N)nc1	-11.6242
1209	CCc1ncnc(-c2ccc(C(=O)N3CCC4(CC3)CC(NC(=O)OC(C)(C)C)C4)c(F)c2)c1C#Cc1ccc(N)nc1	-11.3324
1210	CCc1ncnc(-c2ccc(C(=O)N3CCC4(CC3)CN(C(=O)OC(C)(C)C)CCO4)c(F)c2)c1C#Cc1ccc(N)nc1	-11.3845
1211	CCc1ncnc(-c2ccc(C(=O)N3CCC4(CC3)CN(C)C4)c(Cl)c2)c1C#Cc1ccc(N)nc1	-11.7452
1212	CCc1ncnc(-c2ccc(C(=O)N3CCC4(CC3)CN(C)C4)c(F)c2)c1C#Cc1ccc(N)nc1	-11.5246
1213	CCc1ncnc(-c2ccc(C(=O)N3CCC4(CC3)CNC4)c(Cl)c2)c1C#Cc1ccc(N)nc1	-11.4497
1214	CCc1ncnc(-c2ccc(C(=O)N3CCC4(CC3)CNC4)c(F)c2)c1C#Cc1ccc(N)nc1	-11.2913
1215	CCc1ncnc(-c2ccc(C(=O)N3CCC4(CC3)CNCCO4)c(F)c2)c1C#Cc1ccc(N)nc1	-11.5737
1216	CCc1ncnc(-c2ccc(C(=O)N3CCC4(CC3)COC4)c(F)c2)c1C#Cc1ccc(N)nc1	-12.452
1217	CCc1ncnc(-c2ccc(C(=O)N3CCC4(CC3)OCCCO4)c(C)c2)c1C#Cc1ccc(N)nc1	-11.7166
1218	CCc1ncnc(-c2ccc(C(=O)N3CCC4(CC3)OCCCO4)c(Cl)c2)c1C#Cc1ccc(N)nc1	-11.3965
1219	CCc1ncnc(-c2ccc(C(=O)N3CCC4(CCN(C(=O)OC(C)(C)C)CC4)C3)c(F)c2)c1C#Cc1ccc(N)nc1	-11.5212
1220	CCc1ncnc(-c2ccc(C(=O)N3CCC4(CCN(C)C4)C3)c(C)c2)c1C#Cc1ccc(N)nc1	-11.7883
1221	CCc1ncnc(-c2ccc(C(=O)N3CCC4(CCN(C)C4)C3)c(Cl)c2)c1C#Cc1ccc(N)nc1	-10.4947
1222	CCc1ncnc(-c2ccc(C(=O)N3CCC4(CCN(C)C4)C3)c(OC)c2)c1C#Cc1ccc(N)nc1	-10.3211
1223	CCc1ncnc(-c2ccc(C(=O)N3CCC4(CCN(C)CC4)CC3)c(C)c2)c1C#Cc1ccc(N)nc1	-11.0952
1224	CCc1ncnc(-c2ccc(C(=O)N3CCC4(CCN(C)CC4)CC3)c(Cl)c2)c1C#Cc1ccc(N)nc1	-10.6261
1225	CCc1ncnc(-c2ccc(C(=O)N3CCC4(CCN(C)CC4)CC3)c(OC)c2)c1C#Cc1ccc(N)nc1	-10.3508
1226	CCc1ncnc(-c2ccc(C(=O)N3CCC4(CCNCC4)C3)c(F)c2)c1C#Cc1ccc(N)nc1	-10.7621
1227	CCc1ncnc(-c2ccc(C(=O)N3CCC4(CN(C(=O)OC(C)(C)C)C4)C3)c(F)c2)c1C#Cc1ccc(N)nc1	-11.3367
1228	CCc1ncnc(-c2ccc(C(=O)N3CCC4(CNC4)C3)c(F)c2)c1C#Cc1ccc(N)nc1	-11.1343
1229	CCc1ncnc(-c2ccc(C(=O)N3CCCC(N(C)C)C3)c(C)c2)c1C#Cc1ccc(N)nc1	-11.1688
1230	CCc1ncnc(-c2ccc(C(=O)N3CCCC(N(C)C)C3)c(Cl)c2)c1C#Cc1ccc(N)nc1	-11.1913
1231	CCc1ncnc(-c2ccc(C(=O)N3CCCC(N(C)C)C3)c(OC)c2)c1C#Cc1ccc(N)nc1	-10.026
1232	CCc1ncnc(-c2ccc(C(=O)N3CCCC(O)C3)c(C)c2)c1C#Cc1ccc(N)nc1	-12.0942
1233	CCc1ncnc(-c2ccc(C(=O)N3CCCC(O)C3)c(Cl)c2)c1C#Cc1ccc(N)nc1	-12.0161
1234	CCc1ncnc(-c2ccc(C(=O)N3CCCC(O)C3)c(F)c2)c1C#Cc1ccc(N)nc1	-11.6192
1235	CCc1ncnc(-c2ccc(C(=O)N3CCCC(O)C3)c(OC)c2)c1C#Cc1ccc(N)nc1	-11.2158
1236	CCc1ncnc(-c2ccc(C(=O)N3CCCCC3)c(Cl)c2)c1C#Cc1ccc(N)nc1	-12.2697
1237	CCc1ncnc(-c2ccc(C(=O)N3CCCCC3)c(F)c2)c1C#Cc1ccc(N)nc1C	-11.8593
1238	CCc1ncnc(-c2ccc(C(=O)N3CCCCO3)c(F)c2)c1C#Cc1ccc(N)nc1	-11.2604
1239	CCc1ncnc(-c2ccc(C(=O)N3CCCCO3)cc2)c1C#Cc1ccc(N)nc1	-11.1615
1240	CCc1ncnc(-c2ccc(C(=O)N3CCCN(C)CC3)c(C)c2)c1C#Cc1ccc(N)nc1	-11.105
1241	CCc1ncnc(-c2ccc(C(=O)N3CCCN(C)CC3)c(Cl)c2)c1C#Cc1ccc(N)nc1	-10.8476
1242	CCc1ncnc(-c2ccc(C(=O)N3CCCN(C)CC3)c(F)c2)c1C#Cc1ccc(N)nc1	-11.0026
1243	CCc1ncnc(-c2ccc(C(=O)N3CCCO3)c(C)c2)c1C#Cc1ccc(N)nc1	-12.1568
1244	CCc1ncnc(-c2ccc(C(=O)N3CCCO3)c(Cl)c2)c1C#Cc1ccc(N)nc1	-13.4553
1245	CCc1ncnc(-c2ccc(C(=O)N3CCCO3)c(F)c2)c1C#Cc1ccc(N)nc1	-11.7272
1246	CCc1ncnc(-c2ccc(C(=O)N3CCCO3)c(OC)c2)c1C#Cc1ccc(N)nc1	-11.3885
1247	CCc1ncnc(-c2ccc(C(=O)N3CCCO3)cc2)c1C#Cc1ccc(N)nc1	-11.3168
1248	CCc1ncnc(-c2ccc(C(=O)N3CCCOCC3)c(C)c2)c1C#Cc1ccc(N)nc1	-11.8361
1249	CCc1ncnc(-c2ccc(C(=O)N3CCCOCC3)c(Cl)c2)c1C#Cc1ccc(N)nc1	-11.7538
1250	CCc1ncnc(-c2ccc(C(=O)N3CCCOCC3)c(F)c2)c1C#Cc1ccc(N)nc1	-12.2697
1251	CCc1ncnc(-c2ccc(C(=O)N3CCC[C@@H]3CO)c(F)c2)c1C#Cc1ccc(N)nc1	-11.7272
1252	CCc1ncnc(-c2ccc(C(=O)N3CCC[C@H]3CO)c(F)c2)c1C#Cc1ccc(N)nc1	-11.9926
1253	CCc1ncnc(-c2ccc(C(=O)N3CCN(/C(=N/C)NC#N)CC3)c(F)c2)c1C#Cc1ccc(N)nc1	-11.4489
1254	CCc1ncnc(-c2ccc(C(=O)N3CCN(C(C)(C)C)CC3)c(Cl)c2)c1C#Cc1ccc(N)nc1	-12.2697
1255	CCc1ncnc(-c2ccc(C(=O)N3CCN(C(C)(C)C)CC3)c(OC)c2)c1C#Cc1ccc(N)nc1	-12.0296
1256	CCc1ncnc(-c2ccc(C(=O)N3CCN(C(C)(C)O)CC3)c(Cl)c2)c1C#Cc1ccc(N)nc1	-11.7272
1257	CCc1ncnc(-c2ccc(C(=O)N3CCN(C(C)=O)CC3)c(C)c2)c1C#Cc1ccc(N)nc1	-11.3373
1258	CCc1ncnc(-c2ccc(C(=O)N3CCN(C(C)=O)CC3)c(Cl)c2)c1C#Cc1ccc(N)nc1	-12.2697
1259	CCc1ncnc(-c2ccc(C(=O)N3CCN(C(C)=O)CC3)c(F)c2)c1C#Cc1ccc(N)nc1	-11.6192
1260	CCc1ncnc(-c2ccc(C(=O)N3CCN(C(C)=O)CC3)c(F)c2)c1C#Cc1ccc(N)nc1C	-11.8593
1261	CCc1ncnc(-c2ccc(C(=O)N3CCN(C(C)=O)CC3)c(OC)c2)c1C#Cc1ccc(N)nc1	-12.2697
1262	CCc1ncnc(-c2ccc(C(=O)N3CCN(C(C)C)CC3)c(C(F)(F)F)c2)c1C#Cc1ccc(N)nc1	-12.0876
1263	CCc1ncnc(-c2ccc(C(=O)N3CCN(C(C)C)CC3)c(Cl)c2)c1C#Cc1ccc(N)nc1	-12.7833
1264	CCc1ncnc(-c2ccc(C(=O)N3CCN(C(C)C)CC3)c(F)c2)c1C#Cc1ccc(N)nc1	-11.6192
1265	CCc1ncnc(-c2ccc(C(=O)N3CCN(C(C)C)CC3)c(OC(F)(F)F)c2)c1C#Cc1ccc(N)nc1	-10.8727
1266	CCc1ncnc(-c2ccc(C(=O)N3CCN(C(C)C)CC3)c(OC)c2)c1C#Cc1ccc(N)nc1	-12.2697
1267	CCc1ncnc(-c2ccc(C(=O)N3CCN(C(C)CC)CC3)c(F)c2)c1C#Cc1ccc(N)nc1	-11.3168
1268	CCc1ncnc(-c2ccc(C(=O)N3CCN(C(C)CO)CC3)c(Cl)c2)c1C#Cc1ccc(N)nc1	-12.3729
1269	CCc1ncnc(-c2ccc(C(=O)N3CCN(C(C)CO)CC3)c(F)c2)c1C#Cc1ccc(N)nc1	-12.5433
1270	CCc1ncnc(-c2ccc(C(=O)N3CCN(C(C)COC)CC3)c(Cl)c2)c1C#Cc1ccc(N)nc1	-12.7295
1271	CCc1ncnc(-c2ccc(C(=O)N3CCN(C(C)COC)CC3)c(F)c2)c1C#Cc1ccc(N)nc1	-12.092
1272	CCc1ncnc(-c2ccc(C(=O)N3CCN(C(CC)CC)CC3)c(F)c2)c1C#Cc1ccc(N)nc1	-11.0385
1273	CCc1ncnc(-c2ccc(C(=O)N3CCN(C(F)(F)F)CC3)c(Cl)c2)c1C#Cc1ccc(N)nc1	-10.9688
1274	CCc1ncnc(-c2ccc(C(=O)N3CCN(C)C(=O)C3)c(F)c2)c1C#Cc1ccc(N)nc1	-12.2697
1275	CCc1ncnc(-c2ccc(C(=O)N3CCN(C)C(C)(C)C3)c(F)c2)c1C#Cc1ccc(N)nc1	-11.1615
1276	CCc1ncnc(-c2ccc(C(=O)N3CCN(C)C(C)C3)c(F)c2)c1C#Cc1ccc(N)nc1	-11.4489
1277	CCc1ncnc(-c2ccc(C(=O)N3CCN(C)CC3)c(C(F)(F)F)c2)c1C#Cc1ccc(N)nc1	-11.3891
1278	CCc1ncnc(-c2ccc(C(=O)N3CCN(C)CC3)c(Cl)c2)c1C#Cc1ccc(NC)nc1	-12.0579
1279	CCc1ncnc(-c2ccc(C(=O)N3CCN(C)CC3)c(F)c2)c1C#Cc1ccc(N)nc1	-12.2697
1280	CCc1ncnc(-c2ccc(C(=O)N3CCN(C)CC3)c(F)c2)c1C#Cc1ccc(N)nc1C	-11.4489
1281	CCc1ncnc(-c2ccc(C(=O)N3CCN(C)CC3)c(F)c2)c1C#Cc1ccc(NC)nc1	-11.7638
1282	CCc1ncnc(-c2ccc(C(=O)N3CCN(C)CC3)c(OC(F)(F)F)c2)c1C#Cc1ccc(N)nc1	-11.1146
1283	CCc1ncnc(-c2ccc(C(=O)N3CCN(C)CC3)c(OC)c2)c1C#Cc1ccc(N)nc1	-12.2697
1284	CCc1ncnc(-c2ccc(C(=O)N3CCN(C)CC3)nc2)c1C#Cc1ccc(N)nc1	-10.7985
1285	CCc1ncnc(-c2ccc(C(=O)N3CCN(C)C[C@@H]3C)c(Cl)c2)c1C#Cc1ccc(N)nc1	-12.0621
1286	CCc1ncnc(-c2ccc(C(=O)N3CCN(C)C[C@@H]3C)c(F)c2)c1C#Cc1ccc(N)nc1	-11.6751
1287	CCc1ncnc(-c2ccc(C(=O)N3CCN(C)C[C@H]3C)c(Cl)c2)c1C#Cc1ccc(N)nc1	-11.658
1288	CCc1ncnc(-c2ccc(C(=O)N3CCN(C)C[C@H]3C)c(F)c2)c1C#Cc1ccc(N)nc1	-11.9521
1289	CCc1ncnc(-c2ccc(C(=O)N3CCN(C4CC4)CC3)c(Cl)c2)c1C#Cc1ccc(N)nc1	-12.686
1290	CCc1ncnc(-c2ccc(C(=O)N3CCN(C4CC4)CC3)c(F)c2)c1C#Cc1ccc(N)nc1	-12.0296
1291	CCc1ncnc(-c2ccc(C(=O)N3CCN(C4CC4)CC3)c(F)c2)c1C#Cc1ccc(N)nc1C	-11.8593
1292	CCc1ncnc(-c2ccc(C(=O)N3CCN(C4CC4)CC3)c(OC)c2)c1C#Cc1ccc(N)nc1	-12.2697
1293	CCc1ncnc(-c2ccc(C(=O)N3CCN(C4CCC4)CC3)c(Cl)c2)c1C#Cc1ccc(N)nc1	-13.0129
1294	CCc1ncnc(-c2ccc(C(=O)N3CCN(C4CCC4)CC3)c(F)c2)c1C#Cc1ccc(N)nc1	-13.1271
1295	CCc1ncnc(-c2ccc(C(=O)N3CCN(C4CCCC4)CC3)c(C)c2)c1C#Cc1ccc(N)nc1	-12.3223
1296	CCc1ncnc(-c2ccc(C(=O)N3CCN(C4CCCC4)CC3)c(Cl)c2)c1C#Cc1ccc(N)nc1	-11.8593
1297	CCc1ncnc(-c2ccc(C(=O)N3CCN(C4CCCC4)CC3)c(F)c2)c1C#Cc1ccc(N)nc1	-11.6192
1298	CCc1ncnc(-c2ccc(C(=O)N3CCN(C4CCCC4)CC3)c(OC)c2)c1C#Cc1ccc(N)nc1	-11.5434
1299	CCc1ncnc(-c2ccc(C(=O)N3CCN(C4CCCC4O)CC3)c(Cl)c2)c1C#Cc1ccc(N)nc1	-12.5293
1300	CCc1ncnc(-c2ccc(C(=O)N3CCN(C4CCCC4O)CC3)c(F)c2)c1C#Cc1ccc(N)nc1	-12.9084
1301	CCc1ncnc(-c2ccc(C(=O)N3CCN(C4CCN(C)CC4)CC3)c(F)c2)c1C#Cc1ccc(N)nc1	-12.2697
1302	CCc1ncnc(-c2ccc(C(=O)N3CCN(C4CCOCC4)CC3)c(C)c2)c1C#Cc1ccc(N)nc1	-12.413
1303	CCc1ncnc(-c2ccc(C(=O)N3CCN(C4CCOCC4)CC3)c(Cl)c2)c1C#Cc1ccc(N)nc1	-12.7558
1304	CCc1ncnc(-c2ccc(C(=O)N3CCN(C4CCOCC4)CC3)c(Cl)c2)c1C#Cc1ccc(NC)nc1	-12.2908
1305	CCc1ncnc(-c2ccc(C(=O)N3CCN(C4CCOCC4)CC3)c(F)c2)c1C#Cc1ccc(N)nc1	-12.0296
1306	CCc1ncnc(-c2ccc(C(=O)N3CCN(C4CCOCC4)CC3)c(F)c2)c1C#Cc1ccc(N)nc1C	-12.0296
1307	CCc1ncnc(-c2ccc(C(=O)N3CCN(C4CCOCC4)CC3)c(F)c2)c1C#Cc1ccc(NC)nc1	-11.6783
1308	CCc1ncnc(-c2ccc(C(=O)N3CCN(C4CCOCC4)CC3)c(OC)c2)c1C#Cc1ccc(N)nc1	-12.6801
1309	CCc1ncnc(-c2ccc(C(=O)N3CCN(C4CCS(=O)(=O)C4)CC3)c(C)c2)c1C#Cc1ccc(N)nc1	-12.4767
1310	CCc1ncnc(-c2ccc(C(=O)N3CCN(C4CCS(=O)(=O)C4)CC3)c(Cl)c2)c1C#Cc1ccc(N)nc1	-12.8584
1311	CCc1ncnc(-c2ccc(C(=O)N3CCN(C4CCS(=O)(=O)C4)CC3)c(F)c2)c1C#Cc1ccc(N)nc1	-11.8593
1312	CCc1ncnc(-c2ccc(C(=O)N3CCN(C4CCS(=O)(=O)C4)CC3)c(F)c2)c1C#Cc1ccc(N)nc1C	-11.528
1313	CCc1ncnc(-c2ccc(C(=O)N3CCN(C4CCS(=O)(=O)C4)CC3)c(OC)c2)c1C#Cc1ccc(N)nc1	-11.508
1314	CCc1ncnc(-c2ccc(C(=O)N3CCN(C4COC4)CC3)c(Cl)c2)c1C#Cc1ccc(N)nc1	-11.8248
1315	CCc1ncnc(-c2ccc(C(=O)N3CCN(C4COC4)CC3)c(F)c2)c1C#Cc1ccc(N)nc1	-12.0812
1316	CCc1ncnc(-c2ccc(C(=O)N3CCN(C4COC4)CC3)c(F)c2)c1C#Cc1ccc(N)nc1C	-11.004
1317	CCc1ncnc(-c2ccc(C(=O)N3CCN(CC(=O)N(C)C)CC3)c(F)c2)c1C#Cc1ccc(N)nc1	-11.528
1318	CCc1ncnc(-c2ccc(C(=O)N3CCN(CC(=O)N(C)C)CC3)c(F)c2)c1C#Cc1ccc(N)nc1C	-12.2697
1319	CCc1ncnc(-c2ccc(C(=O)N3CCN(CC(C)(C)O)CC3)c(F)c2)c1C#Cc1ccc(N)nc1	-12.6626
1320	CCc1ncnc(-c2ccc(C(=O)N3CCN(CC(C)O)CC3)c(Cl)c2)c1C#Cc1ccc(N)nc1	-12.2053
1321	CCc1ncnc(-c2ccc(C(=O)N3CCN(CC(C)O)CC3)c(F)c2)c1C#Cc1ccc(N)nc1	-12.4168
1322	CCc1ncnc(-c2ccc(C(=O)N3CCN(CC(F)(F)F)CC3)c(F)c2)c1C#Cc1ccc(N)nc1	-12.0296
1323	CCc1ncnc(-c2ccc(C(=O)N3CCN(CC(F)(F)F)CC3)c(OC)c2)c1C#Cc1ccc(N)nc1	-11.8593
1324	CCc1ncnc(-c2ccc(C(=O)N3CCN(CC(F)F)CC3)c(Cl)c2)c1C#Cc1ccc(N)nc1	-12.2697
1325	CCc1ncnc(-c2ccc(C(=O)N3CCN(CC(F)F)CC3)c(Cl)c2)c1C#Cc1ccc(NC)nc1	-11.7651
1326	CCc1ncnc(-c2ccc(C(=O)N3CCN(CC(F)F)CC3)c(F)c2)c1C#Cc1ccc(N)nc1	-12.6801
1327	CCc1ncnc(-c2ccc(C(=O)N3CCN(CC(F)F)CC3)c(F)c2)c1C#Cc1ccc(N)nc1C	-12.0296
1328	CCc1ncnc(-c2ccc(C(=O)N3CCN(CC(F)F)CC3)c(OC)c2)c1C#Cc1ccc(N)nc1	-12.2697
1329	CCc1ncnc(-c2ccc(C(=O)N3CCN(CC)CC3)c(C(F)(F)F)c2)c1C#Cc1ccc(N)nc1	-11.1339
1330	CCc1ncnc(-c2ccc(C(=O)N3CCN(CC)CC3)c(Cl)c2)c1C#Cc1ccc(N)nc1	-12.2697
1331	CCc1ncnc(-c2ccc(C(=O)N3CCN(CC)CC3)c(Cl)c2)c1C#Cc1ccc(NC)nc1	-10.9073
1332	CCc1ncnc(-c2ccc(C(=O)N3CCN(CC)CC3)c(OC(F)(F)F)c2)c1C#Cc1ccc(N)nc1	-11.1005
1333	CCc1ncnc(-c2ccc(C(=O)N3CCN(CC)CC3)c(OC)c2)c1C#Cc1ccc(N)nc1	-12.0296
1334	CCc1ncnc(-c2ccc(C(=O)N3CCN(CC4CC4)CC3)c(C)c2)c1C#Cc1ccc(N)nc1	-11.2588
1335	CCc1ncnc(-c2ccc(C(=O)N3CCN(CC4CC4)CC3)c(Cl)c2)c1C#Cc1ccc(N)nc1	-11.7039
1336	CCc1ncnc(-c2ccc(C(=O)N3CCN(CC4CC4)CC3)c(F)c2)c1C#Cc1ccc(N)nc1	-11.7272
1337	CCc1ncnc(-c2ccc(C(=O)N3CCN(CC4CCCCC4)CC3)c(C)c2)c1C#Cc1ccc(N)nc1	-12.5575
1338	CCc1ncnc(-c2ccc(C(=O)N3CCN(CC4CCCCC4)CC3)c(F)c2)c1C#Cc1ccc(N)nc1	-10.511
1339	CCc1ncnc(-c2ccc(C(=O)N3CCN(CC4CCCCC4)CC3)c(F)c2)c1C#Cc1ccc(N)nc1C	-10.1818
1340	CCc1ncnc(-c2ccc(C(=O)N3CCN(CC4CCCCC4)CC3)c(OC)c2)c1C#Cc1ccc(N)nc1	-11.0426
1341	CCc1ncnc(-c2ccc(C(=O)N3CCN(CC4CCCN(C)C4)CC3)c(F)c2)c1C#Cc1ccc(N)nc1	-11.2088
1342	CCc1ncnc(-c2ccc(C(=O)N3CCN(CC4CCCO4)CC3)c(F)c2)c1C#Cc1ccc(N)nc1	-11.8593
1343	CCc1ncnc(-c2ccc(C(=O)N3CCN(CC4CCCO4)CC3)c(F)c2)c1C#Cc1ccc(N)nc1C	-11.7272
1344	CCc1ncnc(-c2ccc(C(=O)N3CCN(CCCS(C)(=O)=O)CC3)c(Cl)c2)c1C#Cc1ccc(N)nc1	-12.092
1345	CCc1ncnc(-c2ccc(C(=O)N3CCN(CCCS(C)(=O)=O)CC3)c(F)c2)c1C#Cc1ccc(N)nc1	-11.8083
1346	CCc1ncnc(-c2ccc(C(=O)N3CCN(CCN(C)C)CC3)c(Cl)c2)c1C#Cc1ccc(N)nc1C	-11.7272
1347	CCc1ncnc(-c2ccc(C(=O)N3CCN(CCN(C)C)CC3)c(F)c2)c1C#Cc1ccc(N)nc1	-11.0385
1348	CCc1ncnc(-c2ccc(C(=O)N3CCN(CCN(C)C)CC3)c(F)c2)c1C#Cc1ccc(N)nc1C	-11.528
1349	CCc1ncnc(-c2ccc(C(=O)N3CCN(CCN(C)C)CC3)c(OC)c2)c1C#Cc1ccc(N)nc1	-11.4489
1350	CCc1ncnc(-c2ccc(C(=O)N3CCN(CCN)CC3)c(Cl)c2)c1C#Cc1ccc(N)nc1	-11.4165
1351	CCc1ncnc(-c2ccc(C(=O)N3CCN(CCNS(C)(=O)=O)CC3)c(Cl)c2)c1C#Cc1ccc(N)nc1	-12.452
1352	CCc1ncnc(-c2ccc(C(=O)N3CCN(CCNS(C)(=O)=O)CC3)c(F)c2)c1C#Cc1ccc(N)nc1	-12.6077
1353	CCc1ncnc(-c2ccc(C(=O)N3CCN(CCO)CC3)c(Cl)c2)c1C#Cc1ccc(N)nc1	-12.9825
1354	CCc1ncnc(-c2ccc(C(=O)N3CCN(CCO)CC3)c(F)c2)c1C#Cc1ccc(N)nc1	-11.8593
1355	CCc1ncnc(-c2ccc(C(=O)N3CCN(CCO)CC3)c(OC)c2)c1C#Cc1ccc(N)nc1	-12.0296
1356	CCc1ncnc(-c2ccc(C(=O)N3CCN(CCOC)CC3)c(F)c2)c1C#Cc1ccc(N)nc1	-11.6192
1357	CCc1ncnc(-c2ccc(C(=O)N3CCN(CCOC)CC3)c(OC)c2)c1C#Cc1ccc(N)nc1	-12.6801
1358	CCc1ncnc(-c2ccc(C(=O)N3CCN(CCOCCO)CC3)c(Cl)c2)c1C#Cc1ccc(N)nc1	-12.5339
1359	CCc1ncnc(-c2ccc(C(=O)N3CCN(CCOCCO)CC3)c(F)c2)c1C#Cc1ccc(N)nc1	-12.5973
1360	CCc1ncnc(-c2ccc(C(=O)N3CCN(Cc4cc(C)no4)CC3)c(Cl)c2)c1C#Cc1ccc(N)nc1	-13.2376
1361	CCc1ncnc(-c2ccc(C(=O)N3CCN(Cc4cc(C)no4)CC3)c(F)c2)c1C#Cc1ccc(N)nc1	-12.4361
1362	CCc1ncnc(-c2ccc(C(=O)N3CCN(Cc4ccccc4)CC3)c(C)c2)c1C#Cc1ccc(N)nc1	-11.5434
1363	CCc1ncnc(-c2ccc(C(=O)N3CCN(Cc4ccccc4)CC3)c(Cl)c2)c1C#Cc1ccc(N)nc1	-10.6831
1364	CCc1ncnc(-c2ccc(C(=O)N3CCN(Cc4ccccc4)CC3)c(F)c2)c1C#Cc1ccc(N)nc1	-11.2088
1365	CCc1ncnc(-c2ccc(C(=O)N3CCN(Cc4ccccc4)CC3)c(F)c2)c1C#Cc1ccc(N)nc1C	-11.3792
1366	CCc1ncnc(-c2ccc(C(=O)N3CCN(Cc4ccccc4)CC3)c(OC)c2)c1C#Cc1ccc(N)nc1	-11.7331
1367	CCc1ncnc(-c2ccc(C(=O)N3CCN(Cc4nc(C)c(C)o4)CC3)c(Cl)c2)c1C#Cc1ccc(N)nc1	-12.44
1368	CCc1ncnc(-c2ccc(C(=O)N3CCN(Cc4nc(C)c(C)o4)CC3)c(F)c2)c1C#Cc1ccc(N)nc1	-12.4283
1369	CCc1ncnc(-c2ccc(C(=O)N3CCN(Cc4ncon4)CC3)c(Cl)c2)c1C#Cc1ccc(N)nc1	-12.9261
1370	CCc1ncnc(-c2ccc(C(=O)N3CCN(Cc4ncon4)CC3)c(F)c2)c1C#Cc1ccc(N)nc1	-13.1529
1371	CCc1ncnc(-c2ccc(C(=O)N3CCN(O)CC3)c(Cl)c2)c1C#Cc1ccc(N)nc1	-12.0296
1372	CCc1ncnc(-c2ccc(C(=O)N3CCN(OC)CC3)c(F)c2)c1C#Cc1ccc(N)nc1	-11.3792
1373	CCc1ncnc(-c2ccc(C(=O)N3CCN(S(=O)(=O)CC)CC3)c(C)c2)c1C#Cc1ccc(N)nc1	-12.1423
1374	CCc1ncnc(-c2ccc(C(=O)N3CCN(S(=O)(=O)CC)CC3)c(Cl)c2)c1C#Cc1ccc(N)nc1	-13.285
1375	CCc1ncnc(-c2ccc(C(=O)N3CCN(S(=O)(=O)CC)CC3)c(F)c2)c1C#Cc1ccc(N)nc1	-11.7272
1376	CCc1ncnc(-c2ccc(C(=O)N3CCN(S(=O)(=O)CC)CC3)c(F)c2)c1C#Cc1ccc(N)nc1C	-11.3792
1377	CCc1ncnc(-c2ccc(C(=O)N3CCN(S(=O)(=O)CC)CC3)c(OC)c2)c1C#Cc1ccc(N)nc1	-12.2697
1378	CCc1ncnc(-c2ccc(C(=O)N3CCN(c4ccccc4)CC3)c(C)c2)c1C#Cc1ccc(N)nc1	-12.0007
1379	CCc1ncnc(-c2ccc(C(=O)N3CCN(c4ccccc4)CC3)c(Cl)c2)c1C#Cc1ccc(N)nc1	-11.7272
1380	CCc1ncnc(-c2ccc(C(=O)N3CCN(c4ccccc4)CC3)c(F)c2)c1C#Cc1ccc(N)nc1	-11.3168
1381	CCc1ncnc(-c2ccc(C(=O)N3CCN(c4ccccc4)CC3)c(F)c2)c1C#Cc1ccc(N)nc1C	-10.7511
1382	CCc1ncnc(-c2ccc(C(=O)N3CCN(c4ccccn4)CC3)c(C)c2)c1C#Cc1ccc(N)nc1	-10.9995
1383	CCc1ncnc(-c2ccc(C(=O)N3CCN(c4ccccn4)CC3)c(Cl)c2)c1C#Cc1ccc(N)nc1	-12.0296
1384	CCc1ncnc(-c2ccc(C(=O)N3CCN(c4ccccn4)CC3)c(F)c2)c1C#Cc1ccc(N)nc1	-11.528
1385	CCc1ncnc(-c2ccc(C(=O)N3CCN(c4ccncc4)CC3)c(C)c2)c1C#Cc1ccc(N)nc1	-11.3441
1386	CCc1ncnc(-c2ccc(C(=O)N3CCN(c4ccncc4)CC3)c(Cl)c2)c1C#Cc1ccc(N)nc1	-11.3273
1387	CCc1ncnc(-c2ccc(C(=O)N3CCN(c4ccncc4)CC3)c(F)c2)c1C#Cc1ccc(N)nc1	-11.528
1388	CCc1ncnc(-c2ccc(C(=O)N3CCN4CCCCC4C3)c(C)c2)c1C#Cc1ccc(N)nc1	-11.4639
1389	CCc1ncnc(-c2ccc(C(=O)N3CCN4CCCCC4C3)c(F)c2)c1C#Cc1ccc(N)nc1	-11.528
1390	CCc1ncnc(-c2ccc(C(=O)N3CCN4CCCCC4C3)c(F)c2)c1C#Cc1ccc(N)nc1C	-11.4489
1391	CCc1ncnc(-c2ccc(C(=O)N3CCN4CCCCC4C3)c(OC)c2)c1C#Cc1ccc(N)nc1	-10.8792
1392	CCc1ncnc(-c2ccc(C(=O)N3CCN4CCCC[C@@H]4C3)c(F)c2)c1C#Cc1ccc(N)nc1	-12.8664
1393	CCc1ncnc(-c2ccc(C(=O)N3CCN4CCCC[C@H]4C3)c(Cl)c2)c1C#Cc1ccc(N)nc1	-12.0336
1394	CCc1ncnc(-c2ccc(C(=O)N3CCN4CCCC[C@H]4C3)c(F)c2)c1C#Cc1ccc(N)nc1	-11.6762
1395	CCc1ncnc(-c2ccc(C(=O)N3CCN4CCC[C@@H]4C3)c(Cl)c2)c1C#Cc1ccc(N)nc1	-12.686
1396	CCc1ncnc(-c2ccc(C(=O)N3CCN4CCC[C@@H]4C3)c(F)c2)c1C#Cc1ccc(N)nc1	-12.3694
1397	CCc1ncnc(-c2ccc(C(=O)N3CCN4CCC[C@H]4C3)c(Cl)c2)c1C#Cc1ccc(N)nc1	-12.44
1398	CCc1ncnc(-c2ccc(C(=O)N3CCN4CCC[C@H]4C3)c(F)c2)c1C#Cc1ccc(N)nc1	-12.5973
1399	CCc1ncnc(-c2ccc(C(=O)N3CCN4CCC[C@H]4C3)c(OC(F)(F)F)c2)c1C#Cc1ccc(N)nc1	-11.3579
1400	CCc1ncnc(-c2ccc(C(=O)N3CCNC(=O)C3)c(Cl)c2)c1C#Cc1ccc(N)nc1	-12.7976
1401	CCc1ncnc(-c2ccc(C(=O)N3CCNC(=O)C3)c(OC)c2)c1C#Cc1ccc(N)nc1	-12.6801
1402	CCc1ncnc(-c2ccc(C(=O)N3CCNCC3)c(C)c2)c1C#Cc1ccc(N)nc1	-11.1227
1403	CCc1ncnc(-c2ccc(C(=O)N3CCNCC3)c(Cl)c2)c1C#Cc1ccc(N)nc1	-11.4545
1404	CCc1ncnc(-c2ccc(C(=O)N3CCNCC3)c(F)c2)c1C#Cc1ccc(N)nc1	-11.1615
1405	CCc1ncnc(-c2ccc(C(=O)N3CCOC(C)(C)C3)c(F)c2)c1C#Cc1ccc(N)nc1	-11.3828
1406	CCc1ncnc(-c2ccc(C(=O)N3CCOC4(CCN(C(=O)OC(C)(C)C)CC4)C3)c(F)c2)c1C#Cc1ccc(N)nc1	-10.1838
1407	CCc1ncnc(-c2ccc(C(=O)N3CCOC4(CCNCC4)C3)c(F)c2)c1C#Cc1ccc(N)nc1	-11.2382
1408	CCc1ncnc(-c2ccc(C(=O)N3CCOCC3)c(C)c2)c1C#Cc1ccc(N)nc1	-12.0726
1409	CCc1ncnc(-c2ccc(C(=O)N3CCOCC3)c(Cl)c2)c1C#Cc1ccc(N)nc1	-13.1399
1410	CCc1ncnc(-c2ccc(C(=O)N3CCOCC3)c(F)c2)c1C#Cc1ccc(N)nc1	-12.0296
1411	CCc1ncnc(-c2ccc(C(=O)N3CCOCC3)c(F)c2)c1C#Cc1ccc(N)nc1C	-11.4489
1412	CCc1ncnc(-c2ccc(C(=O)N3CCOCC3)c(OC)c2)c1C#Cc1ccc(N)nc1	-11.5866
1413	CCc1ncnc(-c2ccc(C(=O)N3CC[C@@H](N(C)C)C3)c(C)c2)c1C#Cc1ccc(N)nc1	-12.3387
1414	CCc1ncnc(-c2ccc(C(=O)N3CC[C@@H](N(C)C)C3)c(Cl)c2)c1C#Cc1ccc(N)nc1	-11.959
1415	CCc1ncnc(-c2ccc(C(=O)N3CC[C@@H](N(C)C)C3)c(Cl)c2)c1C#Cc1ccc(NC)nc1	-12.4018
1416	CCc1ncnc(-c2ccc(C(=O)N3CC[C@@H](N(C)C)C3)c(F)c2)c1C#Cc1ccc(N)nc1	-11.4489
1417	CCc1ncnc(-c2ccc(C(=O)N3CC[C@@H](N(C)C)C3)c(F)c2)c1C#Cc1ccc(NC)nc1	-11.3905
1418	CCc1ncnc(-c2ccc(C(=O)N3CC[C@@H](N(C)C)C3)c(OC(F)(F)F)c2)c1C#Cc1ccc(N)nc1	-10.3024
1419	CCc1ncnc(-c2ccc(C(=O)N3CC[C@@H](N(C)C)C3)c(OC)c2)c1C#Cc1ccc(N)nc1	-10.5964
1420	CCc1ncnc(-c2ccc(C(=O)N3CC[C@@H](O)C3)c(C)c2)c1C#Cc1ccc(N)nc1	-10.6926
1421	CCc1ncnc(-c2ccc(C(=O)N3CC[C@@H](O)C3)c(Cl)c2)c1C#Cc1ccc(N)nc1	-11.8638
1422	CCc1ncnc(-c2ccc(C(=O)N3CC[C@@H](O)C3)c(F)c2)c1C#Cc1ccc(N)nc1	-12.2697
1423	CCc1ncnc(-c2ccc(C(=O)N3CC[C@H](N(C)C)C3)c(C)c2)c1C#Cc1ccc(N)nc1	-11.2577
1424	CCc1ncnc(-c2ccc(C(=O)N3CC[C@H](N(C)C)C3)c(Cl)c2)c1C#Cc1ccc(N)nc1	-12.0559
1425	CCc1ncnc(-c2ccc(C(=O)N3CC[C@H](N(C)C)C3)c(Cl)c2)c1C#Cc1ccc(NC)nc1	-11.7085
1426	CCc1ncnc(-c2ccc(C(=O)N3CC[C@H](N(C)C)C3)c(F)c2)c1C#Cc1ccc(N)nc1	-10.9688
1427	CCc1ncnc(-c2ccc(C(=O)N3CC[C@H](N(C)C)C3)c(F)c2)c1C#Cc1ccc(NC)nc1	-12.152
1428	CCc1ncnc(-c2ccc(C(=O)N3CC[C@H](N(C)C)C3)c(OC)c2)c1C#Cc1ccc(N)nc1	-10.237
1429	CCc1ncnc(-c2ccc(C(=O)N3CC[C@H](O)C3)c(C)c2)c1C#Cc1ccc(N)nc1	-11.3851
1430	CCc1ncnc(-c2ccc(C(=O)N3CC[C@H](O)C3)c(Cl)c2)c1C#Cc1ccc(N)nc1	-12.2712
1431	CCc1ncnc(-c2ccc(C(=O)N3CC[C@H](O)C3)c(F)c2)c1C#Cc1ccc(N)nc1	-12.6801
1432	CCc1ncnc(-c2ccc(C(=O)N3CC[S+]([O-])CC3)c(C)c2)c1C#Cc1ccc(N)nc1	-11.6332
1433	CCc1ncnc(-c2ccc(C(=O)N3CC[S+]([O-])CC3)c(Cl)c2)c1C#Cc1ccc(N)nc1	-12.0836
1434	CCc1ncnc(-c2ccc(C(=O)N3CC[S+]([O-])CC3)c(F)c2)c1C#Cc1ccc(N)nc1	-12.0296
1435	CCc1ncnc(-c2ccc(C(=O)N3CCc4ncccc4C3)c(F)c2)c1C#Cc1ccc(N)nc1	-12.6291
1436	CCc1ncnc(-c2ccc(C(=O)N3CCn4c(C)cnc4C3)c(Cl)c2)c1C#Cc1ccc(N)nc1	-12.6981
1437	CCc1ncnc(-c2ccc(C(=O)N3CCn4c(C)cnc4C3)c(F)c2)c1C#Cc1ccc(N)nc1	-12.8122
1438	CCc1ncnc(-c2ccc(C(=O)N3CCn4c(COC)nnc4C3)c(F)c2)c1C#Cc1ccc(N)nc1	-12.2079
1439	CCc1ncnc(-c2ccc(C(=O)N3CCn4ccnc4C3)c(Cl)c2)c1C#Cc1ccc(N)nc1	-12.9172
1440	CCc1ncnc(-c2ccc(C(=O)N3CCn4ccnc4C3)c(F)c2)c1C#Cc1ccc(N)nc1	-12.3488
1441	CCc1ncnc(-c2ccc(C(=O)N3CCn4cnnc4C3)c(Cl)c2)c1C#Cc1ccc(N)nc1	-13.1399
1442	CCc1ncnc(-c2ccc(C(=O)N3CCn4cnnc4C3)c(F)c2)c1C#Cc1ccc(N)nc1	-12.5821
1443	CCc1ncnc(-c2ccc(C(=O)N3C[C@@H]4CCN(C(=O)OC(C)(C)C)[C@@H]4C3)c(F)c2)c1C#Cc1ccc(N)nc1	-11.7272
1444	CCc1ncnc(-c2ccc(C(=O)N3C[C@@H]4CCN[C@@H]4C3)c(F)c2)c1C#Cc1ccc(N)nc1	-10.7391
1445	CCc1ncnc(-c2ccc(C(=O)N3C[C@@H]4CNC[C@@H]4C3)c(F)c2)c1C#Cc1ccc(N)nc1	-10.6175
1446	CCc1ncnc(-c2ccc(C(=O)N3C[C@H]4CN(C(=O)OC(C)(C)C)C[C@H]4C3)c(F)c2)c1C#Cc1ccc(N)nc1	-11.7989
1447	CCc1ncnc(-c2ccc(C(=O)N3C[C@H]4C[C@@H]3CN4C)c(F)c2)c1C#Cc1ccc(N)nc1	-10.8801
1448	CCc1ncnc(-c2ccc(C(=O)N3[C@H]4C[C@@H]3N4C)c(F)c2)c1C#Cc1ccc(N)nc1	-10.8775
1449	CCc1ncnc(-c2ccc(C(=O)NC)c(Cl)c2)c1C#Cc1ccc(C)nc1	-10.9688
1450	CCc1ncnc(-c2ccc(C(=O)NC)c(Cl)c2)c1C#Cc1ccc(N)nc1	-11.7272
1451	CCc1ncnc(-c2ccc(C(=O)NC)c(F)c2)c1C#Cc1ccc(N)nc1	-11.4489
1452	CCc1ncnc(-c2ccc(C(=O)NC3CC(C)(C)N(C)C(C)(C)C3)c(F)c2)c1C#Cc1ccc(N)nc1	-11.0385
1453	CCc1ncnc(-c2ccc(C(=O)NC3CC(C)(C)NC(C)(C)C3)c(F)c2)c1C#Cc1ccc(N)nc1	-10.9688
1454	CCc1ncnc(-c2ccc(C(=O)NC3CC(N4CCC(N5CCCC5)CC4)C3)c(F)c2)c1C#Cc1ccc(N)nc1	-11.4489
1455	CCc1ncnc(-c2ccc(C(=O)NC3CC(N4CCCC4)C3)c(F)c2)c1C#Cc1ccc(N)nc1	-11.2604
1456	CCc1ncnc(-c2ccc(C(=O)NC3CC(N4CCCCC4)C3)c(F)c2)c1C#Cc1ccc(N)nc1	-11.3168
1457	CCc1ncnc(-c2ccc(C(=O)NC3CC(N4CCN(C)CC4)C3)c(F)c2)c1C#Cc1ccc(N)nc1	-12.0296
1458	CCc1ncnc(-c2ccc(C(=O)NC3CC(N4CCN(O)CC4)C3)c(F)c2)c1C#Cc1ccc(N)nc1	-11.1615
1459	CCc1ncnc(-c2ccc(C(=O)NC3CCCN(C)C3)c(C)c2)c1C#Cc1ccc(N)nc1	-11.9503
1460	CCc1ncnc(-c2ccc(C(=O)NC3CCCN(C)C3)c(Cl)c2)c1C#Cc1ccc(N)nc1	-10.2889
1461	CCc1ncnc(-c2ccc(C(=O)NC3CCCN(C)C3)c(F)c2)c1C#Cc1ccc(N)nc1	-10.6469
1462	CCc1ncnc(-c2ccc(C(=O)NC3CCCN(C4CCN(C)CC4)C3)c(F)c2)c1C#Cc1ccc(N)nc1	-10.7072
1463	CCc1ncnc(-c2ccc(C(=O)NC3CCN(C)C3)c(F)c2)c1C#Cc1ccc(N)nc1	-11.0767
1464	CCc1ncnc(-c2ccc(C(=O)NC3CCN(C)CC3)c(F)c2)c1C#Cc1ccc(N)nc1	-10.6663
1465	CCc1ncnc(-c2ccc(C(=O)NC3CCN(C4CCN(C)CC4)C3)c(F)c2)c1C#Cc1ccc(N)nc1	-11.528
1466	CCc1ncnc(-c2ccc(C(=O)NC3CCN(CCOC)CC3)c(F)c2)c1C#Cc1ccc(N)nc1	-11.2604
1467	CCc1ncnc(-c2ccc(C(=O)NC3CCS(=O)(=O)C3)c(F)c2)c1C#Cc1ccc(N)nc1	-11.7272
1468	CCc1ncnc(-c2ccc(C(=O)NCC(O)CN(C)C)c(F)c2)c1C#Cc1ccc(N)nc1	-10.9368
1469	CCc1ncnc(-c2ccc(C(=O)NCC3(C)COC3)c(C)c2)c1C#Cc1ccc(N)nc1	-11.0117
1470	CCc1ncnc(-c2ccc(C(=O)NCC3(C)COC3)c(Cl)c2)c1C#Cc1ccc(N)nc1	-11.5284
1471	CCc1ncnc(-c2ccc(C(=O)NCC3(C)COC3)c(F)c2)c1C#Cc1ccc(N)nc1	-12.6801
1472	CCc1ncnc(-c2ccc(C(=O)NCC3CCCN(C)C3)c(F)c2)c1C#Cc1ccc(N)nc1	-10.6099
1473	CCc1ncnc(-c2ccc(C(=O)NCC3CCN(C)C3)c(F)c2)c1C#Cc1ccc(N)nc1	-10.6099
1474	CCc1ncnc(-c2ccc(C(=O)NCC3CCN(C)CC3)c(F)c2)c1C#Cc1ccc(N)nc1	-10.7072
1475	CCc1ncnc(-c2ccc(C(=O)NCC3CCNCC3)c(F)c2)c1C#Cc1ccc(N)nc1	-11.5451
1476	CCc1ncnc(-c2ccc(C(=O)NCCN3CCCC3=O)c(F)c2)c1C#Cc1ccc(N)nc1	-11.7272
1477	CCc1ncnc(-c2ccc(C(=O)NCCN3CCNCC3)c(F)c2)c1C#Cc1ccc(N)nc1	-10.1956
1478	CCc1ncnc(-c2ccc(C(=O)NCCN3CCOCC3)c(C)c2)c1C#Cc1ccc(N)nc1	-11.6212
1479	CCc1ncnc(-c2ccc(C(=O)NCCN3CCOCC3)c(Cl)c2)c1C#Cc1ccc(N)nc1	-11.8897
1480	CCc1ncnc(-c2ccc(C(=O)NCCN3CCOCC3)c(F)c2)c1C#Cc1ccc(N)nc1	-11.8593
1481	CCc1ncnc(-c2ccc(C(=O)NCCN3CCOCC3)c(OC)c2)c1C#Cc1ccc(N)nc1	-10.854
1482	CCc1ncnc(-c2ccc(C(=O)NCCOC)c(Cl)c2)c1C#Cc1ccc(N)nc1	-12.0296
1483	CCc1ncnc(-c2ccc(C(=O)NC[C@H]3CCCN3CC)c(F)c2)c1C#Cc1ccc(N)nc1	-10.4133
1484	CCc1ncnc(-c2ccc(C(C)(C)C#N)cc2)c1C#Cc1ccc(N)nc1	-10.7985
1485	CCc1ncnc(-c2ccc(C(F)(F)F)nc2)c1C#Cc1ccc(N)nc1	-10.3639
1486	CCc1ncnc(-c2ccc(C)nc2)c1C#Cc1ccc(N)nc1	-10.85
1487	CCc1ncnc(-c2ccc(C3CC3)nc2)c1C#Cc1ccc(N)nc1	-10.6281
1488	CCc1ncnc(-c2ccc(Cl)c(C(=O)N(C)C)c2)c1C#Cc1ccc(N)nc1	-11.8593
1489	CCc1ncnc(-c2ccc(Cl)c(C(=O)N(CC)CC)c2)c1C#Cc1ccc(N)nc1	-11.0026
1490	CCc1ncnc(-c2ccc(Cl)c(C(=O)N3CCCCC3)c2)c1C#Cc1ccc(N)nc1	-10.7072
1491	CCc1ncnc(-c2ccc(Cl)c(C(=O)NC)c2)c1C#Cc1ccc(N)nc1	-10.6469
1492	CCc1ncnc(-c2ccc(F)c(C(=O)N(C)C)c2)c1C#Cc1ccc(N)nc1	-10.9064
1493	CCc1ncnc(-c2ccc(F)c(C(=O)N3CCOCC3)c2)c1C#Cc1ccc(N)nc1	-10.6469
1494	CCc1ncnc(-c2ccc(N(C)C)nc2)c1C#Cc1ccc(N)nc1	-10.0931
1495	CCc1ncnc(-c2ccc(N3CCOCC3)nc2)c1C#Cc1ccc(N)nc1	-10.4814
1496	CCc1ncnc(-c2ccc(OC)nc2)c1C#Cc1ccc(N)nc1	-10.3522
1497	CCc1ncnc(-c2ccc(S(C)(=O)=O)cc2)c1C#Cc1ccc(C)nc1	-10.1732
1498	CCc1ncnc(-c2ccc(S(C)(=O)=O)cc2)c1C#Cc1ccc(N)nc1	-10.9688
1499	CCc1ncnc(-c2cccc(C(=O)N(CC)CC)c2)c1C#Cc1ccc(N)nc1	-9.90247
1500	CCc1ncnc(-c2cccc(C(=O)NC)c2)c1C#Cc1ccc(N)nc1	-10.4396
1501	CCc1ncnc(-c2ccccc2)c1C#Cc1ccc(N)nc1	-10.2177
1502	CCc1ncnc(-c2ccnc(C)c2)c1C#Cc1ccc(N)nc1	-10.9064
1503	CCc1ncnc(-c2ccnc(OC)c2)c1C#Cc1ccc(N)nc1	-10.5922
1504	CCc1ncnc(-c2cnc3ccccc3c2)c1C#Cc1ccc(N)nc1	-10.5922
1505	CCc1ncnc(N2CCC(=O)CC2)c1C#Cc1ccc(N)nc1	-10.7072
1506	CCc1ncnc(N2CCC(C(C)(C)O)CC2)c1C#Cc1ccc(N)nc1	-11.528
1507	CCc1ncnc(N2CCC(C(F)(F)F)CC2)c1C#Cc1ccc(N)nc1	-11.3792
1508	CCc1ncnc(N2CCC(C)(O)CC2)c1C#Cc1ccc(C)nc1	-10.6663
1509	CCc1ncnc(N2CCC(C)(O)CC2)c1C#Cc1ccc(N)nc1	-11.6276
1510	CCc1ncnc(N2CCC(C)(OC)CC2)c1C#Cc1ccc(N)nc1	-11.7272
1511	CCc1ncnc(N2CCC(C=C(C)C)CC2)c1C#Cc1ccc(N)nc1	-10.2177
1512	CCc1ncnc(N2CCC(CC(C)(C)O)CC2)c1C#Cc1ccc(N)nc1	-11.3792
1513	CCc1ncnc(N2CCC(CCO)CC2)c1C#Cc1ccc(C)nc1	-10.1906
1514	CCc1ncnc(N2CCC(CCO)CC2)c1C#Cc1ccc(N)nc1	-11.7272
1515	CCc1ncnc(N2CCC(CO)CC2)c1C#Cc1ccc(C)nc1	-10.1647
1516	CCc1ncnc(N2CCC(CO)CC2)c1C#Cc1ccc(N)nc1	-11.3168
1517	CCc1ncnc(N2CCC(COC)CC2)c1C#Cc1ccc(N)nc1	-10.9368
1518	CCc1ncnc(N2CCC(F)(F)CC2)c1C#Cc1ccc(N)nc1	-10.6469
1519	CCc1ncnc(N2CCC(NC(C)=O)CC2)c1C#Cc1ccc(N)nc1	-10.9368
1520	CCc1ncnc(N2CCC(O)(C(C)C)CC2)c1C#Cc1ccc(C)nc1	-10.8237
1521	CCc1ncnc(N2CCC(O)(C(C)C)CC2)c1C#Cc1ccc(N)nc1	-12.9728
1522	CCc1ncnc(N2CCC(O)(C(F)(F)F)CC2)c1C#Cc1ccc(C)nc1	-10.5422
1523	CCc1ncnc(N2CCC(O)(C(F)(F)F)CC2)c1C#Cc1ccc(N)nc1	-12.6801
1524	CCc1ncnc(N2CCC(O)(C3CCCCC3)CC2)c1C#Cc1ccc(N)nc1	-11.0385
1525	CCc1ncnc(N2CCC(O)(CC)CC2)c1C#Cc1ccc(C)nc1	-10.3522
1526	CCc1ncnc(N2CCC(O)(CC)CC2)c1C#Cc1ccc(N)nc1	-11.8593
1527	CCc1ncnc(N2CCC(O)(Cc3ccccc3)CC2)c1C#Cc1ccc(N)nc1	-10.1318
1528	CCc1ncnc(N2CCC(O)(c3ccccc3)CC2)c1C#Cc1ccc(N)nc1	-11.528
1529	CCc1ncnc(N2CCC(O)C(C)C2)c1C#Cc1ccc(N)nc1	-11.3168
1530	CCc1ncnc(N2CCC(O)CC2)c1C#Cc1ccc(C)nc1	-9.75006
1531	CCc1ncnc(N2CCC(O)CC2)c1C#Cc1ccc(N)nc1	-11.1176
1532	CCc1ncnc(N2CCC(O)CC2)c1C#Cc1ccc(NC)nc1	-10.9064
1533	CCc1ncnc(N2CCC(OC)CC2)c1C#Cc1ccc(C)nc1	-9.83576
1534	CCc1ncnc(N2CCC(OC)CC2)c1C#Cc1ccc(N)nc1	-11.3168
1535	CCc1ncnc(N2CCC(OC)CC2)c1C#Cc1ccc(NC)nc1	-11.3792
1536	CCc1ncnc(N2CCC(OCCOC)CC2)c1C#Cc1ccc(N)nc1	-10.5584
1537	CCc1ncnc(N2CCC3(CC2)CC(=O)NC(=O)C3)c1C#Cc1ccc(N)nc1	-11.7272
1538	CCc1ncnc(N2CCC3(CC2)COC3)c1C#Cc1ccc(N)nc1	-11.0767
1539	CCc1ncnc(N2CCC3(CC2)OCCCO3)c1C#Cc1ccc(N)nc1	-11.8593
1540	CCc1ncnc(N2CCC3(CC2)OCCO3)c1C#Cc1ccc(N)nc1	-11.8593
1541	CCc1ncnc(N2CCC3(CCCCC3)CC2)c1C#Cc1ccc(N)nc1	-9.24125
1542	CCc1ncnc(N2CCC3(CCN(C(=O)COC)CC3)CC2)c1C#Cc1ccc(N)nc1	-10.6281
1543	CCc1ncnc(N2CCC3(CCN(C(=O)NC)CC3)CC2)c1C#Cc1ccc(N)nc1	-10.5751
1544	CCc1ncnc(N2CCC3(CCN(C(C)=O)CC3)CC2)c1C#Cc1ccc(N)nc1	-10.6663
1545	CCc1ncnc(N2CCC3(CCN(C)C3=O)CC2)c1C#Cc1ccc(N)nc1	-11.4489
1546	CCc1ncnc(N2CCC3(CCN(C)CC3)CC2)c1C#Cc1ccc(N)nc1	-10.6864
1547	CCc1ncnc(N2CCC3(CCNC3=O)CC2)c1C#Cc1ccc(N)nc1	-10.6663
1548	CCc1ncnc(N2CCCC(CO)C2)c1C#Cc1ccc(C)nc1	-9.90793
1549	CCc1ncnc(N2CCCC(CO)C2)c1C#Cc1ccc(N)nc1	-10.7072
1550	CCc1ncnc(N2CCCC(NC(C)=O)C2)c1C#Cc1ccc(N)nc1	-11.0385
1551	CCc1ncnc(N2CCCC2)c1C#Cc1ccc(N)nc1	-10.4671
1552	CCc1ncnc(N2CCCCC2)c1C#Cc1ccc(NC)nc1	-10.3075
1553	CCc1ncnc(N2CCN(C(=O)C3CC3)CC2)c1C#Cc1ccc(N)nc1	-9.88113
1554	CCc1ncnc(N2CCN(C(=O)CC#N)CC2)c1C#Cc1ccc(N)nc1	-10.0093
1555	CCc1ncnc(N2CCN(C(=O)N3CCOCC3)CC2)c1C#Cc1ccc(N)nc1	-10.85
1556	CCc1ncnc(N2CCN(C(=O)NC)CC2)c1C#Cc1ccc(N)nc1	-10.0567
1557	CCc1ncnc(N2CCN(C(=O)OC)CC2)c1C#Cc1ccc(N)nc1	-9.9476
1558	CCc1ncnc(N2CCN(C(=O)c3ccccc3)CC2)c1C#Cc1ccc(N)nc1	-9.68642
1559	CCc1ncnc(N2CCN(C(=O)c3ccccn3)CC2)c1C#Cc1ccc(N)nc1	-10.0159
1560	CCc1ncnc(N2CCN(C(=O)c3ccco3)CC2)c1C#Cc1ccc(N)nc1	-10.2559
1561	CCc1ncnc(N2CCN(C(C)=O)CC2)c1C#Cc1ccc(N)nc1	-10.6281
1562	CCc1ncnc(N2CCN(C(C)C)CC2)c1C#Cc1ccc(N)nc1	-10.0093
1563	CCc1ncnc(N2CCN(C)C(=O)C2)c1C#Cc1ccc(N)nc1	-10.5422
1564	CCc1ncnc(N2CCN(C)CC2)c1C#Cc1ccc(N)nc1	-10.2863
1565	CCc1ncnc(N2CCN(C3CC3)CC2)c1C#Cc1ccc(N)nc1	-10.4532
1566	CCc1ncnc(N2CCN(C3CCN(C)CC3)CC2)c1C#Cc1ccc(N)nc1	-8.3235
1567	CCc1ncnc(N2CCN(C3CCOCC3)CC2)c1C#Cc1ccc(N)nc1	-10.1082
1568	CCc1ncnc(N2CCN(C3COC3)CC2)c1C#Cc1ccc(N)nc1	-10.4005
1569	CCc1ncnc(N2CCN(CC(C)(C)O)CC2)c1C#Cc1ccc(N)nc1	-11.528
1570	CCc1ncnc(N2CCN(CC(C)O)CC2)c1C#Cc1ccc(N)nc1	-10.3522
1571	CCc1ncnc(N2CCN(CCCS(C)(=O)=O)CC2)c1C#Cc1ccc(N)nc1	-10.7743
1572	CCc1ncnc(N2CCN(CCN3CCOCC3)CC2)c1C#Cc1ccc(N)nc1	-9.81198
1573	CCc1ncnc(N2CCN(CCNS(C)(=O)=O)CC2)c1C#Cc1ccc(N)nc1	-10.9688
1574	CCc1ncnc(N2CCN(CCOC)CC2)c1C#Cc1ccc(N)nc1	-10.7511
1575	CCc1ncnc(N2CCN(Cc3nc(C)c(C)o3)CC2)c1C#Cc1ccc(N)nc1	-9.39233
1576	CCc1ncnc(N2CCN(S(C)(=O)=O)CC2)c1C#Cc1ccc(N)nc1	-11.0385
1577	CCc1ncnc(N2CCN(c3ccccc3)CC2)c1C#Cc1ccc(N)nc1	-10.0225
1578	CCc1ncnc(N2CCN(c3ccccc3C(F)(F)F)CC2)c1C#Cc1ccc(N)nc1	-8.1798
1579	CCc1ncnc(N2CCN(c3ccccn3)CC2)c1C#Cc1ccc(N)nc1	-10.6099
1580	CCc1ncnc(N2CCN(c3cccnc3)CC2)c1C#Cc1ccc(N)nc1	-11.1176
1581	CCc1ncnc(N2CCN(c3ccncc3)CC2)c1C#Cc1ccc(N)nc1	-10.3758
1582	CCc1ncnc(N2CCN(c3ncccn3)CC2)c1C#Cc1ccc(N)nc1	-11.1176
1583	CCc1ncnc(N2CCNC(=O)C2)c1C#Cc1ccc(N)nc1	-10.4263
1584	CCc1ncnc(N2CCNC(=O)CC2)c1C#Cc1ccc(N)nc1	-11.1176
1585	CCc1ncnc(N2CCOC(C)(C)C2)c1C#Cc1ccc(N)nc1	-10.6663
1586	CCc1ncnc(N2CCOCC2)c1C#Cc1ccc(N)nc1	-9.99646
1587	CCc1ncnc(N2CCS(=O)(=O)CC2)c1C#Cc1ccc(N)nc1	-11.2088
1588	CCc1ncnc(N2CC[S+]([O-])CC2)c1C#Cc1ccc(N)nc1	-10.7072
1589	CCc1ncnc(N2CCc3c(ncnc3N3CCOCC3)C2)c1C#Cc1ccc(N)nc1	-9.75852
1590	CCc1ncnc(N2CCc3cc(OC)c(OC)cc3C2)c1C#Cc1ccc(N)nc1	-10.0638
1591	CCc1ncnc(N2CCc3ccccc3C2)c1C#Cc1ccc(N)nc1	-10.1818
1592	CCc1ncnc(N2CCc3ncccc3C2)c1C#Cc1ccc(N)nc1	-10.1906
1593	CCc1ncnc(N2CCc3ncncc3C2)c1C#Cc1ccc(N)nc1	-10.7287
1594	CCc1ncnc(N2CCn3c(C)cnc3C2)c1C#Cc1ccc(N)nc1	-10.6469
1595	CCc1ncnc(N2CCn3c(COC)nnc3C2)c1C#Cc1ccc(N)nc1	-9.7628
1596	CCn1c(=O)c(-c2cc[nH]n2)cc2c(C)nc(N)nc21	-9.68642
1597	CCn1cc(/C=C2\Oc3cccc(O)c3C2=O)c2c(-c3ccc(C(=O)N4CCN(CCO)CC4)cc3)ccnc21	-11.783
1598	CCn1ccc2c(N3CCOCC3)nc(-c3ccc(NC(=O)Nc4ccc(C(=O)N5CCN(C)CC5)cc4)cc3)nc21	-12.4809
1599	CCn1ccc2c(N3CCOCC3)nc(-c3ccc(NC(=O)Nc4ccc(C(=O)N5CCNCC5)cc4)cc3)nc21	-12.7425
1600	CCn1ccc2c(N3CCOCC3)nc(-c3ccc(NC(=O)Nc4ccc(C(=O)NCCN(C)C)cc4)cc3)nc21	-13.0905
1601	CCn1cccc([C@H]2COC(=O)N2c2ccn3ncc(-c4ccc(-c5nc[nH]n5)c(F)c4)c3n2)c1=O	-10.3698
1602	CCn1nc(-c2ccc(OC)c(O)c2)c2c(N)ncnc21	-10.9064
1603	CCn1ncc2c(N3CC4CCC(C3)O4)nc(-c3ccc(NC(=O)NC)cc3)nc21	-12.8584
1604	CCn1ncc2c(N3CC4CCC(C3)O4)nc(-c3ccc(NC(=O)NCCN(C)C)cc3)nc21	-10.3522
1605	CCn1ncc2c(N3CC4CCC(C3)O4)nc(-c3ccc(NC(=O)Nc4ccc(C(=O)NN(C)C)cc4)cc3)nc21	-13.3929
1606	CCn1ncc2c(N3CC4CCC(C3)O4)nc(-c3ccc(NC(=O)Nc4ccc(C(=O)NN5CCCC5)cc4)cc3)nc21	-13.633
1607	CCn1ncc2c(N3CC4CCC(C3)O4)nc(-c3ccc(NC(=O)Nc4ccc(CCO)cc4)cc3)nc21	-14.0434
1608	CCn1ncc2c(N3CC4CCC(C3)O4)nc(-c3ccc(NC(=O)Nc4ccc(CN(C)C)cc4)cc3)nc21	-12.6237
1609	CCn1ncc2c(N3CC4CCC(C3)O4)nc(-c3ccc(NC(=O)Nc4ccc(CN)cc4)cc3)nc21	-13.633
1610	CCn1ncc2c(N3CC4CCC(C3)O4)nc(-c3ccc(NC(=O)Nc4ccc(CN5CCN(C)CC5)cc4)cc3)nc21	-12.8913
1611	CCn1ncc2c(N3CC4CCC(C3)O4)nc(-c3ccc(NC(=O)Nc4ccc(CO)cc4)cc3)nc21	-14.0434
1612	CCn1ncc2c(N3CC4CCC(C3)O4)nc(-c3ccc(NC(=O)Nc4ccc(N(C)C)nc4)cc3)nc21	-12.44
1613	CCn1ncc2c(N3CC4CCC(C3)O4)nc(-c3ccc(NC(=O)Nc4ccc(N(C)CCN(C)C)cc4)cc3)nc21	-12.7425
1614	CCn1ncc2c(N3CC4CCC(C3)O4)nc(-c3ccc(NC(=O)Nc4ccc(N5CCCC5)cc4)cc3)nc21	-11.6192
1615	CCn1ncc2c(N3CC4CCC(C3)O4)nc(-c3ccc(NC(=O)Nc4ccc(N5CCN(C)CC5)cc4)cc3)nc21	-13.3929
1616	CCn1ncc2c(N3CC4CCC(C3)O4)nc(-c3ccc(NC(=O)Nc4ccc(N5CCN(C)CC5)nc4)cc3)nc21	-12.8913
1617	CCn1ncc2c(N3CC4CCC(C3)O4)nc(-c3ccc(NC(=O)Nc4ccc(N5CCOCC5)cc4)cc3)nc21	-13.633
1618	CCn1ncc2c(N3CC4CCC(C3)O4)nc(-c3ccc(NC(=O)Nc4ccc(N5CCOCC5)nc4)cc3)nc21	-13.3929
1619	CCn1ncc2c(N3CC4CCC(C3)O4)nc(-c3ccc(NC(=O)Nc4ccc(NC)nc4)cc3)nc21	-12.7425
1620	CCn1ncc2c(N3CC4CCC(C3)O4)nc(-c3ccc(NC(=O)Nc4ccc(NCCN(C)C)cc4)cc3)nc21	-12.3659
1621	CCn1ncc2c(N3CC4CCC(C3)O4)nc(-c3ccc(NC(=O)Nc4ccc(OCCN(C)C)cc4)cc3)nc21	-12.8122
1622	CCn1ncc2c(N3CC4CCC(C3)O4)nc(-c3ccc(NC(=O)Nc4ccc(OCCN5CCOCC5)nc4)cc3)nc21	-12.6801
1623	CCn1ncc2c(N3CC4CCC(C3)O4)nc(-c3ccc(NC(=O)Nc4ccccc4)cc3)nc21	-13.3929
1624	CCn1ncc2c(N3CC4CCC(C3)O4)nc(-c3ccc(NC(=O)Nc4cccnc4)cc3)nc21	-14.0434
1625	CCn1nnc2c(N3CCOCC3)nc(-c3ccc(NC(=O)Nc4ccc(C(=O)N(C)C)cc4)cc3)nc21	-12.8504
1626	CCn1nnc2c(N3CCOCC3)nc(-c3ccc(NC(=O)Nc4ccc(C(=O)N5CCN(C)CC5)cc4)cc3)nc21	-12.2218
1627	CCn1nnc2c(N3CCOCC3)nc(-c3ccc(NC(=O)Nc4ccc(C(=O)NCCCN(C)C)cc4)cc3)nc21	-12.2133
1628	CCn1nnc2c(N3CCOCC3)nc(-c3ccc(NC(=O)Nc4ccc(C(=O)NCCN(C)C)cc4)cc3)nc21	-13.0905
1629	CCn1nnc2c(N3CCOCC3)nc(-c3ccc(NC(=O)Nc4ccc(C(=O)NCCN5CCN(C)CC5)cc4)cc3)nc21	-12.6237
1630	CCn1nnc2c(N3CCOCC3)nc(-c3ccc(NC(=O)Nc4ccc(C(=O)NCCc5ccccn5)cc4)cc3)nc21	-12.5672
1631	CCn1nnc2c(N3CCOCC3)nc(-c3ccc(NC(=O)Nc4ccc(C(=O)OC)cc4)cc3)nc21	-12.1259
1632	CCn1nnc2c(N3CCOCC3)nc(-c3ccc(NC(=O)Nc4ccc(C(N)=O)cc4)cc3)nc21	-13.2376
1633	CCn1nnc2c(N3CCOCC3)nc(-c3ccc(NC(=O)Nc4cccnc4)cc3)nc21	-12.7491
1634	CCn1nnc2c(N3CCOCC3)nc(-c3ccc(NC(=O)Nc4cccs4)cc3)nc21	-12.0296
1635	CCn1nnc2c(N3CCOCC3)nc(-c3ccc(NC(=O)Nc4ccnc(C)c4)cc3)nc21	-10.8775
1636	CCn1nnc2c(N3CCOCC3)nc(-c3ccc(NC(=O)Nc4ccncc4)cc3)nc21	-12.9537
1637	CN(C(=O)C1CCN(c2ccnc3c2c(/C=C2\Oc4ccc(NC(=O)Nc5cccnc5)cc4C2=O)cn3C)CC1)c1cccnc1	-11.1615
1638	CN(C)C(=O)C1CCN(c2ccnc3c2c(/C=C2\Oc4ccc(NC(=O)Nc5cccnc5)cc4C2=O)cn3C)CC1	-11.2879
1639	CN(C)C(=O)C1CCN(c2ccnc3c2c(/C=C2\Oc4cccc(O)c4C2=O)cn3C)CC1	-12.9172
1640	CN(C)C(=O)Nc1ccc(-c2nc(N3CCOCC3)c3cnn(C4CCN(Cc5ccccc5)CC4)c3n2)cc1	-10.116
1641	CN(C)C(=O)c1ccc(-c2ccnc3c2c(/C=C2\Oc4cccc(O)c4C2=O)cn3C)cc1	-13.0341
1642	CN(C)C(=O)c1ccc(Oc2nc(-c3ccc(N)nc3)nc(N3CCOCC3)n2)cc1	-9.5431
1643	CN(C)C(=O)c1ccc(Oc2nc(-c3cccc4[nH]ncc34)nc(N3CCOCC3)n2)cc1	-8.41251
1644	CN(C)C(=O)c1ccc(Oc2nc(-c3ccnc4[nH]ccc34)nc(N3CCOCC3)n2)cc1	-9.48667
1645	CN(C)C(=O)c1ccc(Oc2nc(-c3cnc(N)nc3)nc(N3CCOCC3)n2)cc1	-8.61436
1646	CN(C)C(=O)c1ccc(Oc2nc(-c3cnc(N)s3)nc(N3CCOCC3)n2)cc1	-11.3168
1647	CN(C)C(=O)c1cccc(-c2ccnc3c2c(/C=C2\Oc4cccc(O)c4C2=O)cn3C)c1	-10.9688
1648	CN(C)C(=O)c1ccccc1-c1ccnc2c1c(/C=C1\Oc3cccc(O)c3C1=O)cn2C	-9.60548
1649	CN(C)C1CCN(C(=O)C2CCN(c3ccnc4c3c(/C=C3\Oc5ccc(NC(=O)Nc6cccnc6)cc5C3=O)cn4C)CC2)C1	-11.2604
1650	CN(C)C1CCN(C(=O)c2ccc(NC(=O)Nc3ccc(-c4cc(N5CCOCC5)nc(N5CCOCC5)n4)cc3)cc2)CC1	-11.5998
1651	CN(C)C1CCN(C(=O)c2ccc(NC(=O)Nc3ccc(-c4nc(C5CCOCC5)nc(N5C6CCC5COC6)n4)cc3)cc2)CC1	-13.3188
1652	CN(C)C1CCN(C(=O)c2ccc(NC(=O)Nc3ccc(-c4nc(N5CCOCC5)c5ccn(CC(F)(F)F)c5n4)cc3)cc2)CC1	-12.3659
1653	CN(C)C1CCN(C(=O)c2ccc(NC(=O)Nc3ccc(-c4nc(N5CCOCC5)nc(N5CCOCC5)n4)cc3)cc2)CC1	-12.4981
1654	CN(C)C1CCN(C(=O)c2ccc(NC(=O)Nc3ccc(-c4nc(N5CCOCC5)nc(N5C[C@@H]6OCCO[C@H]6C5)n4)cc3)cc2)CC1	-11.7514
1655	CN(C)C1CCN(C(=O)c2ccc(NC(=O)Nc3ccc(-c4nc(O[C@H]5CCOC5)nc(N5CCOCC5)n4)cc3)cc2)CC1	-12.6237
1656	CN(C)C1CCN(C(=O)c2ccc3nc(Nc4ccc(-c5nc(N6CCOCC6)nc(N6CCOCC6)n5)cc4)[nH]c3c2)CC1	-7.00283
1657	CN(C)C1CCN(C(=O)c2cccc(NC(=O)Nc3ccc(-c4nc(N5CCOCC5)nc(N5CCOCC5)n4)cc3)c2)CC1	-8.15091
1658	CN(C)C1CCN(c2ccc(NC(=O)Nc3ccc(-c4nc(C5CCOCC5)nc(N5C6CCC5COC6)n4)cc3)cc2)CC1	-13.0234
1659	CN(C)CC(=O)N1CCC(c2nc(-c3cnc(N)c(-n4nnc5ccccc54)n3)n(C)n2)CC1	-6.78761
1660	CN(C)CC(=O)N1CCC(n2c(=O)n(C)c3cnc4ccc(-c5ccc(N(C)C)nc5)nc4c32)CC1	-11.0393
1661	CN(C)CC(=O)N1CCC(n2c(=O)n(C)c3cnc4ccc(-c5cnc6ccccc6c5)nc4c32)CC1	-11.5417
1662	CN(C)CC(=O)N1CCC(n2cc(-c3cnc(N)c(-n4nnc5ccccc54)n3)cn2)CC1	-6.98683
1663	CN(C)CC1CCN(CCn2nc(-c3cnc4[nH]ccc4c3)c3c(N)ncnc32)CC1	-7.31861
1664	CN(C)CCC(=O)N1CCN(c2ccc(-n3c(=O)ccc4cnc5ccc(-c6cnc7ccccc7c6)cc5c43)cc2C(F)(F)F)CC1	-11.9217
1665	CN(C)CCC(=O)N1CCN(c2ccc(Nc3ccnc4ccc(-c5cnc6ccccc6c5)cc34)cc2C(F)(F)F)CC1	-7.79822
1666	CN(C)CCCOc1ccc(-c2cc3c(cc2F)ncc2c3n(C3(C)CCOCC3)c(=O)n2C)cn1	-7.64564
1667	CN(C)CCCOc1ccc(-c2cc3c(cc2F)ncc2c3n(C3CCOCC3)c(=O)n2C)cn1	-7.02768
1668	CN(C)CCCOc1ccc(-c2cc3c(cc2F)ncc2c3n([C@@H]3CCCOC3)c(=O)n2C)cn1	-7.53929
1669	CN(C)CCCOc1ccc(-c2cc3c(cc2F)ncc2c3n([C@H]3CCCOC3)c(=O)n2C)c(F)n1	-6.73375
1670	CN(C)CCCOc1ccc(-c2cc3c(cc2F)ncc2c3n([C@H]3CCCOC3)c(=O)n2C)cn1	-7.2705
1671	CN(C)CCCOc1ccc(-c2ccc3ncc4[nH]c(=O)n(C5CCOCC5)c4c3c2)cn1	-9.41574
1672	CN(C)CCCOc1ccc(-c2ccc3ncc4c(c3c2)n(C2(C)CCOCC2)c(=O)n4C)cn1	-9.37425
1673	CN(C)CCCOc1ccc(-c2ccc3ncc4c(c3c2)n(C2CCC2)c(=O)n4C)c(F)n1	-7.59392
1674	CN(C)CCCOc1ccc(-c2ccc3ncc4c(c3c2)n(C2CCOCC2)c(=O)n4C)c(F)n1	-8.72454
1675	CN(C)CCCOc1ccc(-c2ccc3ncc4c(c3c2)n(C2CCOCC2)c(=O)n4C)cn1	-9.10294
1676	CN(C)CCCOc1ccc(-c2ccc3ncc4c(c3c2)n(C2COC2)c(=O)n4C)c(F)n1	-7.11403
1677	CN(C)CCCOc1ccc(-c2ccc3ncc4c(c3c2)n(C2COC2)c(=O)n4C)cn1	-7.85527
1678	CN(C)CCCOc1ccc(-c2ccc3ncc4c(c3c2)n([C@@H]2CCCOC2)c(=O)n4C)c(F)n1	-8.4038
1679	CN(C)CCCOc1ccc(-c2ccc3ncc4c(c3c2)n([C@@H]2CCCOC2)c(=O)n4C)cn1	-8.78965
1680	CN(C)CCCOc1ccc(-c2ccc3ncc4c(c3c2)n([C@@H]2CCOC2)c(=O)n4C)c(F)n1	-7.70231
1681	CN(C)CCCOc1ccc(-c2ccc3ncc4c(c3c2)n([C@@H]2CCOC2)c(=O)n4C)cn1	-8.0793
1682	CN(C)CCCOc1ccc(-c2ccc3ncc4c(c3c2)n([C@H]2CCCOC2)c(=O)n4C)c(F)n1	-8.96721
1683	CN(C)CCCOc1ccc(-c2ccc3ncc4c(c3c2)n([C@H]2CCCOC2)c(=O)n4C)cn1	-8.36209
1684	CN(C)CCCOc1ccc(-c2ccc3ncc4c(c3c2)n([C@H]2CCOC2)c(=O)n4C)c(F)n1	-7.80604
1685	CN(C)CCCOc1ccc(-c2ccc3ncc4c(c3c2)n([C@H]2CCOC2)c(=O)n4C)cn1	-8.4872
1686	CN(C)CCCOc1ccc(-c2ccc3ncc4c(c3c2)n([C@H]2C[C@@H](O)C2)c(=O)n4C)cn1	-8.40814
1687	CN(C)CCN(C)C(=O)c1ccc(NC(=O)Nc2ccc(-c3nc(N4CCOCC4)c4ccn(CC(F)(F)F)c4n3)cc2)cc1	-12.9825
1688	CN(C)CCN(C)C(=O)c1ccc(NC(=O)Nc2ccc(-c3nc(N4CCOCC4)nc(N4CCOCC4)n3)cc2)cc1.Cl	-12.9825
1689	CN(C)CCN(C)C(=O)c1ccc(NC(=O)Nc2ccc(-c3nc(O[C@H]4CCOC4)nc(N4CCOCC4)n3)cc2)cc1	-12.8913
1690	CN(C)CCNC(=O)Nc1ccc(-c2nc(N3CCOCC3)c3cnn(C4CCN(Cc5ccccc5)CC4)c3n2)cc1	-10.2085
1691	CN(C)CCNC(=O)Nc1ccc2c(c1)C(=O)/C(=C/c1cn(C)c3nccc(N4CC5CCC(C4)O5)c13)O2	-11.6601
1692	CN(C)CCNC(=O)c1ccc(NC(=O)Nc2ccc(-c3nc(C4CCOCC4)nc(N4C5CCC4COC5)n3)cc2)cc1	-13.8442
1693	CN(C)CCNC(=O)c1ccc(NC(=O)Nc2ccc(-c3nc(N4CCOCC4)c4ccn(CC(F)(F)F)c4n3)cc2)cc1	-13.2226
1694	CN(C)CCNC(=O)c1ccc(NC(=O)Nc2ccc(-c3nc(N4CCOCC4)nc(N4CCOCC4)n3)cc2)cc1	-13.0905
1695	CN(C)CCNCCn1ccc2c(N3CCOCC3)nc(-c3ccc(NC(=O)Nc4ccncc4)cc3)nc21	-11.2604
1696	CN(C)CCOc1ccc(NC(=O)Nc2ccc(-c3nc(C4CCOCC4)nc(N4C5CCC4COC5)n3)cc2)cc1	-12.8913
1697	CN(C)CCOc1ccc(NC(=O)Nc2ccc(-c3nc(N4C5CCC4COC5)nc(N4C5CCC4COC5)n3)cc2)cc1	-12.4018
1698	CN(C)CCOc1ccc(NC(=O)Nc2ccc(-c3nc(N4CCOCC4)nc(N4C5CCC4COC5)n3)cc2)cc1	-12.3159
1699	CN(C)CCn1c(=O)ccc2cnc3ccc(-c4cnc5ccccc5c4)cc3c21	-9.14922
1700	CN(C)CCn1ccc2c(N3CCOCC3)nc(-c3ccc(NC(=O)Nc4ccc(F)cc4)cc3)nc21	-11.4489
1701	CN(C)CCn1ccc2c(N3CCOCC3)nc(-c3ccc(NC(=O)Nc4ccccn4)cc3)nc21	-11.528
1702	CN(C)CCn1ccc2c(N3CCOCC3)nc(-c3ccc(NC(=O)Nc4cccnc4)cc3)nc21	-12.0296
1703	CN(C)CCn1ccc2c(N3CCOCC3)nc(-c3ccc(NC(=O)Nc4ccncc4)cc3)nc21	-12.2697
1704	CN(C)CCn1ncc2c(N3CC4CCC(C3)O4)nc(-c3ccc(NC(=O)Nc4cccnc4)cc3)nc21	-12.092
1705	CN(C)Cc1c[nH]c2c(N3CCOCC3)nc(-c3cccc(CO)c3)nc12	-9.90793
1706	CN(C)Cc1ccc(NC(=O)Nc2ccc(-c3nc(N4C5CCC4COC5)nc(N4C5CCC4COC5)n3)cc2)cc1	-12.6237
1707	CN(C)NC(=O)Nc1ccc(-c2nc(N3CCOCC3)c3cnn(C4CCN(Cc5ccccc5)CC4)c3n2)cc1	-10.0567
1708	CN(C)S(=O)(=O)Nc1cc(-c2cnc3cc(-c4cccnc4)ccn23)cnc1Cl	-9.68642
1709	CN(C)S(=O)(=O)Nc1cc(-c2cnc3cc(-c4ccncc4)ccn23)cnc1Cl	-9.39233
1710	CN(C)S(=O)(=O)Nc1cc(-c2cnc3ccc(-c4ccnc(C(F)(F)F)c4)cn23)cnc1Cl	-11.0767
1711	CN(C)S(=O)(=O)Nc1cc(-c2cnc3ccc(-c4ccncc4)cn23)cnc1Cl	-11.0767
1712	CN(C)[C@@H]1C[C@@H](C(N)=O)N(C(=O)c2ccc(NC(=O)Nc3ccc(-c4nc(N5CCOCC5)nc(N5CCOCC5)n4)cc3)cc2)C1	-12.2133
1713	CN(C)[C@H]1C[C@@H](C(N)=O)N(C(=O)c2ccc(NC(=O)Nc3ccc(-c4nc(N5CCOCC5)nc(N5CCOCC5)n4)cc3)cc2)C1	-12.0102
1714	CN(C)c1ccc(-c2ccc3ncc4[nH]c(=O)n(-c5ccc(C(C)(C)C#N)cc5)c4c3n2)cn1	-11.4116
1715	CN(C)c1ccc(-c2ccc3ncc4c(c3n2)n(-c2ccc(C(C)(C)C#N)cc2)c(=O)n4C)cn1	-11.3572
1716	CN(C)c1ccc(-c2ccc3ncc4c(c3n2)n(C2CCN(C(=O)C(C)(C)C)CC2)c(=O)n4C)cn1	-11.3952
1717	CN(C)c1ccc(-c2ccc3ncc4c(c3n2)n(C2CCN(C(=O)C(C)(C)O)CC2)c(=O)n4C)cn1	-11.1991
1718	CN(C)c1ccc(-c2ccc3ncc4c(c3n2)n(C2CCN(C(=O)CO)CC2)c(=O)n4C)cn1	-11.7791
1719	CN(C)c1ccc(-c2ccc3ncc4c(c3n2)n(C2CCN(C(N)=O)CC2)c(=O)n4C)cn1	-12.7504
1720	CN(C)c1ccc(-c2ccc3ncc4c(c3n2)n(C2CCN(CC(F)(F)F)CC2)c(=O)n4C)cn1	-10.7743
1721	CN(C)c1ccc(-c2ccc3ncc4c(c3n2)n(C2CCN(CCO)CC2)c(=O)n4C)cn1	-11.5246
1722	CN(C)c1ccc(-c2ccc3ncc4c(c3n2)n(C2CCNCC2)c(=O)n4C)cn1	-11.0089
1723	CN(C)c1ccc(-c2ccc3ncc4c(c3n2)n(C2CCOCC2)c(=O)n4C)cn1	-10.7649
1724	CN(C)c1ccc(-c2ccc3ncc4c(c3n2)n(C2CCOCC2)c(=O)n4CCO)cn1	-9.95231
1725	CN(C)c1ccc(-c2ccc3ncc4c(c3n2)n([C@H]2CC[C@H](OCCO)CC2)c(=O)n4C)cn1	-10.9675
1726	CN(C)c1ccc(NC(=O)Nc2ccc(-c3nc(N4CCOCC4)nc(N4C5CCC4COC5)n3)cc2)cc1	-11.1391
1727	CN(C)c1nc2ccccc2n1-c1nc2c(c(C(C)(C)S(C)(=O)=O)n1)OC[C@@H]1COCCN21	-7.22689
1728	CN(Cc1cc2nc(-c3cnc(N)nc3)nc(N3CCOCC3)c2s1)S(C)(=O)=O	-10.9064
1729	CN(Cc1ccc(O)cc1)C(=O)Nc1ccccc1	-7.13647
1730	CN(Cc1ccccc1)C(=O)C1CCN(c2ccnc3c2c(/C=C2\Oc4ccc(NC(=O)Nc5cccnc5)cc4C2=O)cn3C)CC1	-9.93887
1731	CN(Cc1ccccc1)C(=O)Nc1ccc(C(F)(F)F)cc1	-7.21925
1732	CN(Cc1ccccn1)C(=O)C1CCN(c2ccnc3c2c(/C=C2\Oc4ccc(NC(=O)Nc5cccnc5)cc4C2=O)cn3C)CC1	-11.42
1733	CN(Cc1cccnc1)C(=O)C1CCN(c2ccnc3c2c(/C=C2\Oc4ccc(NC(=O)Nc5cccnc5)cc4C2=O)cn3C)CC1	-11.2658
1734	CN(Cc1ccncc1)C(=O)C1CCN(c2ccnc3c2c(/C=C2\Oc4ccc(NC(=O)Nc5cccnc5)cc4C2=O)cn3C)CC1	-11.3598
1735	CN1C2CCC1CC(Oc1nc(-c3ccc(NC(=O)Nc4ccc(C(N)=O)cc4)cc3)nc(N3CCOCC3)n1)C2	-11.6927
1736	CN1CC(C)(C)Oc2nc(N3C4CCC3COC4)nc(-c3ccc(NC(=O)Nc4ccccn4)cc3)c2C1=O	-10.5751
1737	CN1CC(C)(C)Oc2nc(N3C4CCC3COC4)nc(-c3ccc(NC(=O)Nc4ccncc4)c(F)c3)c2C1=O	-10.8775
1738	CN1CC(C)(C)Oc2nc(N3C4CCC3COC4)nc(-c3ccc(NC(=O)Nc4ccncc4)cc3)c2C1=O	-11.2088
1739	CN1CC(C)(C)Oc2nc(N3CC4CCC(C3)O4)nc(-c3ccc(NC(=O)Nc4ccc(N5C6CCC5COC6)nc4)c(F)c3)c2C1=O	-10.2271
1740	CN1CC(C)(C)Oc2nc(N3CC4CCC(C3)O4)nc(-c3ccc(NC(=O)Nc4ccccn4)cc3)c2C1=O	-10.7511
1741	CN1CC(C)(C)Oc2nc(N3CC4CCC(C3)O4)nc(-c3ccc(NC(=O)Nc4ccncc4)c(F)c3)c2C1=O	-10.9064
1742	CN1CC(C)(C)Oc2nc(N3CC4CCC(C3)O4)nc(-c3ccc(NC(=O)Nc4ccncc4)cc3)c2C1=O	-11.6192
1743	CN1CC(C)(C)Oc2nc(N3CC4CCC(C3)O4)nc(-c3ccc(NC(=O)Nc4ccncc4F)cc3)c2C1=O	-10.7985
1744	CN1CC(C)(C)Oc2nc(N3CC4CCC(C3)O4)nc(-c3ccc(NC(=O)Oc4ccc(N5CC6CCC(C5)O6)cc4)c(F)c3)c2C1=O	-10.2559
1745	CN1CCC(Cn2c(=O)[nH]c3ncc(-c4ccc(O)cc4)nc32)CC1	-7.02346
1746	CN1CCC(NC(=O)Nc2ccc(-c3nc(N4CCOCC4)c4cnn(C5CCN(Cc6ccccc6)CC5)c4n3)cc2)CC1	-9.82138
1747	CN1CCC(NC(=O)c2ccc(-c3ccc(-n4c(=O)ccc5cnc6ccc(-c7cnc8ccccc8c7)cc6c54)cc3C(F)(F)F)cc2)CC1	-12.0277
1748	CN1CCC(c2nc(-c3cccc4[nH]ccc34)nc3c2OCC2COCCN32)(S(C)(=O)=O)CC1	-7.22689
1749	CN1CCC(n2c(=O)n(C)c3cnc4ccc(-c5ccc(N(C)C)nc5)nc4c32)CC1	-10.9293
1750	CN1CCC(n2c(=O)n(C)c3cnc4ccc(-c5cnc6[nH]ncc6c5)nc4c32)CC1	-11.2423
1751	CN1CCC(n2c(=O)n(C)c3cnc4ccc(-c5cnc6ccccc6c5)nc4c32)CC1	-11.3288
1752	CN1CCN(C(=O)C2CCN(c3ccnc4c3c(/C=C3\Oc5ccc(NC(=O)Nc6cccnc6)cc5C3=O)cn4C)CC2)CC1	-10.1647
1753	CN1CCN(C(=O)C2CCN(c3ccnc4c3c(/C=C3\Oc5cccc(O)c5C3=O)cn4C)CC2)CC1	-12.0102
1754	CN1CCN(C(=O)Nc2ccc(-c3nc(N4CCOCC4)c4cnn(CCCCCCC(=O)NO)c4n3)cc2)CC1	-11.9555
1755	CN1CCN(C(=O)c2ccc(-c3ccc(-n4c(=O)ccc5cnc6ccc(-c7cnc8ccccc8c7)cc6c54)cc3C(F)(F)F)cc2)CC1	-12.5433
1756	CN1CCN(C(=O)c2ccc(-c3ccnc4c3c(/C=C3\Oc5cccc(O)c5C3=O)cn4C)cc2)CC1	-12.6801
1757	CN1CCN(C(=O)c2ccc(NC(=O)Nc3ccc(-c4nc(=O)nc(N5CCOCC5)[nH]4)cc3)cc2)CC1	-8.48225
1758	CN1CCN(C(=O)c2ccc(NC(=O)Nc3ccc(-c4nc(C5CCOCC5)nc(N5C6CCC5COC6)n4)cc3)cc2)CC1	-12.8049
1759	CN1CCN(C(=O)c2ccc(NC(=O)Nc3ccc(-c4nc(N5CCOCC5)c5ccn(CC(F)(F)F)c5n4)cc3)cc2)CC1	-12.3659
1760	CN1CCN(C(=O)c2ccc(NC(=O)Nc3ccc(-c4nc(N5CCOCC5)nc(N5CCOCC5)n4)cc3)cc2)CC1.Cl	-12.4809
1761	CN1CCN(C(=O)c2ccc(NC(=O)Nc3ccc(-c4nc(OC5COC5)nc(N5CCOCC5)n4)cc3)cc2)CC1	-12.0296
1762	CN1CCN(C(=O)c2ccc(NC(=O)Nc3ccc(-c4nc(O[C@H]5CCOC5)nc(N5CCOCC5)n4)cc3)cc2)CC1	-12.3659
1763	CN1CCN(C(=O)c2ccc3nc(Nc4ccc(-c5nc(N6CCOCC6)nc(N6CCOCC6)n5)cc4)[nH]c3c2)CC1	-7.06702
1764	CN1CCN(C(=O)c2cccc(-c3cc4nc(-c5cnc(N)nc5)nc(N5CCOCC5)c4s3)c2)CC1	-10.9064
1765	CN1CCN(C(=O)c2cccc(-c3ncnc4ccc(-c5cnc6ccccc6c5)cc34)c2)CC1	-7.60279
1766	CN1CCN(CC(=O)N2CCN(c3ccc(-n4c(=O)ccc5cnc6ccc(-c7cnc8ccccc8c7)cc6c54)cc3C(F)(F)F)CC2)CC1	-13.0129
1767	CN1CCN(CC(=O)N2CCN(c3ccc(Nc4c(C(N)=O)cnc5ccc(-c6cnc7ccccc7c6)cc45)cc3C(F)(F)F)CC2)CC1	-10.7985
1768	CN1CCN(CCOc2ccc(NC(=O)Nc3ccc(-c4nc(N5C6CCC5COC6)nc(N5C6CCC5COC6)n4)cc3)cc2)CC1	-12.7425
1769	CN1CCN(CCn2ccc3c(N4CCOCC4)nc(-c4ccc(NC(=O)Nc5ccncc5)cc4)nc32)CC1	-10.7985
1770	CN1CCN(Cc2cc3nc(-c4ccc(NC(=O)NC5CC5)cc4)nc(N4CC5CCC(C4)O5)c3s2)CC1	-11.0385
1771	CN1CCN(Cc2cc3nc(-c4ccc(NC(=O)Nc5cccnc5)cc4)nc(N4CC5CCC(C4)O5)c3s2)CC1	-11.7638
1772	CN1CCN(Cc2cc3nc(-c4ccc(NC(=O)Nc5ccncc5)cc4)nc(N4CC5CCC(C4)O5)c3s2)CC1	-11.9055
1773	CN1CCN(Cc2ccc(-n3c(=O)ccc4cnc5ccc(-c6cnc7ccccc7c6)cc5c43)cc2)CC1	-10.1995
1774	CN1CCN(Cc2ccc(NC(=O)Nc3ccc(-c4nc(N5C6CCC5COC6)nc(N5C6CCC5COC6)n4)cc3)cc2)CC1	-12.6801
1775	CN1CCN(Cc2ccc(NC(=O)Nc3ccc(-c4nc(N5CCOCC5)nc(N5C6CCC5COC6)n4)cc3)cc2)CC1	-12.8122
1776	CN1CCN(c2cc(-c3ccnc(Nc4cccc(S(N)(=O)=O)c4)n3)ccn2)CC1	-7.8833
1777	CN1CCN(c2ccc(-c3ccc4ncc5c(c4n3)N(c3cccc(C(F)(F)F)c3)C(=O)N(C)C5)cn2)CC1	-10.6431
1778	CN1CCN(c2ccc(NC(=O)Nc3ccc(-c4nc(C5=CCOCC5)nc(N5C6CCC5COC6)n4)cc3)cc2)CC1	-12.8913
1779	CN1CCN(c2ccc(NC(=O)Nc3ccc(-c4nc(C5CCOCC5)nc(N5C6CCC5COC6)n4)cc3)cc2)CC1	-13.0673
1780	CN1CCN(c2ccc(NC(=O)Nc3ccc(-c4nc(N5C6CCC5COC6)nc(N5C6CCC5COC6)n4)cc3)cc2)CC1	-12.6801
1781	CN1CCN(c2ccc(NC(=O)Nc3ccc(-c4nc(N5C6CCC5COC6)nc(N5[C@H](CO)CC[C@@H]5CO)n4)cc3)cc2)CC1	-12.8913
1782	CN1CCN(c2ccc(NC(=O)Nc3ccc(-c4nc(N5CC6CCC(C5)O6)c5cnn(CC(F)(F)F)c5n4)cc3)cc2)CC1	-12.9825
1783	CN1CCN(c2ccc(NC(=O)Nc3ccc(-c4nc(N5CCOCC5)nc(N5C6CCC5COC6)n4)cc3)cc2)CC1	-12.6237
1784	CN1CCN(c2ccc(NC(=O)Nc3ccc(-c4nc(N5CCSCC5)nc(N5C6CCC5COC6)n4)cc3)cc2)CC1	-11.3925
1785	CN1CCN(c2ccnc3c2c(/C=C2\Oc4cc(O)cc(O)c4C2=O)cn3C)CC1	-12.7167
1786	CN1CCN(c2ccnc3c2c(/C=C2\Oc4cccc(O)c4C2=O)cn3C)CC1	-12.0812
1787	CN1CCN(c2nc(-c3ccc(C(=O)NO)cc3)nc3cc(Cl)ccc23)CC1	-9.78154
1788	CN1Cc2cnc3ccc(-c4ccc(-n5cccn5)nc4)nc3c2N(c2cccc(C(F)(F)F)c2)C1=O	-10.4436
1789	CN1Cc2cnc3ccc(-c4ccc(N)nc4)nc3c2N(c2cccc(C(F)(F)F)c2)C1=O	-11.3885
1790	CN1Cc2cnc3ccc(-c4cnc(N)nc4)nc3c2N(c2cccc(C(F)(F)F)c2)C1=O	-11.413
1791	CN1Cc2cnc3ccc(-c4cnc5[nH]ccc5c4)nc3c2N(c2cccc(C(F)(F)F)c2)C1=O	-10.9855
1792	CN1Cc2cnc3ccc(-c4cnc5ccccc5c4)nc3c2N(c2ccc(C(C)(C)C#N)cc2)C1=O	-10.195
1793	CNC(=O)CCCCCCCn1nc(-c2ccc3oc(N)nc3c2)c2c(N)ncnc21	-11.852
1794	CNC(=O)Cc1ccc(-c2nc(N3CCOCC3)c3cnn(C4CCN(Cc5ccccc5)CC4)c3n2)cc1	-9.63932
1795	CNC(=O)N1CCC(n2c(=O)n(C)c3cnc4ccc(-c5ccc(N(C)C)nc5)nc4c32)CC1	-11.6173
1796	CNC(=O)N1CCC(n2c(=O)n(C)c3cnc4ccc(-c5ccc(OC)nc5)nc4c32)CC1	-11.9914
1797	CNC(=O)N1CCC(n2c(=O)n(C)c3cnc4ccc(-c5cnc6ccccc6c5)nc4c32)CC1	-11.3275
1798	CNC(=O)N1CCC(n2c(=O)n(C)c3cnc4ccc(-c5cnn(C)c5)nc4c32)CC1	-10.5358
1799	CNC(=O)Nc1ccc(-c2cc(-c3ccnc(Nc4ccc(C)c(S(=O)(=O)N(C)C)c4)n3)ccn2)cc1	-10.4263
1800	CNC(=O)Nc1ccc(-c2cc(-c3ccnc(Nc4ccc(C)c(S(=O)(=O)NC)c4)n3)ccn2)cc1	-10.9688
1801	CNC(=O)Nc1ccc(-c2cc(-c3ccnc(Nc4ccc(C)c(S(N)(=O)=O)c4)n3)ccn2)cc1	-11.0385
1802	CNC(=O)Nc1ccc(-c2cc(-c3ccnc(Nc4ccc(Cl)c(S(=O)(=O)N(C)C)c4)n3)ccn2)cc1	-11.2088
1803	CNC(=O)Nc1ccc(-c2cc(-c3ccnc(Nc4ccc(Cl)c(S(=O)(=O)NC)c4)n3)ccn2)cc1	-11.4715
1804	CNC(=O)Nc1ccc(-c2cc(-c3ccnc(Nc4cccc(S(=O)(=O)NC)c4)n3)ccn2)cc1	-11.0767
1805	CNC(=O)Nc1ccc(-c2cc(-c3ccnc(Nc4cccc(S(N)(=O)=O)c4)n3)ccn2)cc1	-10.9688
1806	CNC(=O)Nc1ccc(-c2ccc3ncc4c(c3n2)n(C2CCN(C(=O)CO)CC2)c(=O)n4C)cc1	-11.8505
1807	CNC(=O)Nc1ccc(-c2ccc3ncc4c(c3n2)n(C2CCN(C(=O)[C@H](C)O)CC2)c(=O)n4C)cc1	-11.9283
1808	CNC(=O)Nc1ccc(-c2nc(-c3ccncc3)c(SC)c(N3CCOCC3)n2)cc1	-10.7719
1809	CNC(=O)Nc1ccc(-c2nc(C)c3nc4n(c3n2)CCOC4)cc1	-7.63588
1810	CNC(=O)Nc1ccc(-c2nc(C3=CCOCC3)c3cnn(CC(F)(F)F)c3n2)cc1	-12.2697
1811	CNC(=O)Nc1ccc(-c2nc(Cl)c(SC)c(N3CCOCC3)n2)cc1	-9.86358
1812	CNC(=O)Nc1ccc(-c2nc(N3C4CCC3COC4)c3cnn(C4CCN(C(=O)OC)CC4)c3n2)cc1	-13.5766
1813	CNC(=O)Nc1ccc(-c2nc(N3C4CCC3COC4)c3cnn(CC(F)(F)F)c3n2)cc1	-13.0234
1814	CNC(=O)Nc1ccc(-c2nc(N3C4CCC3COC4)nc3c2C(=O)N(C)CC(C)(C)O3)cc1	-10.7287
1815	CNC(=O)Nc1ccc(-c2nc(N3C4CCC3COC4)nc3c2C(=O)N(C)CC(C)(C)O3)cc1F	-10.7511
1816	CNC(=O)Nc1ccc(-c2nc(N3CC4CCC(C3)O4)c3cnn(C(C)C)c3n2)cc1	-13.9354
1817	CNC(=O)Nc1ccc(-c2nc(N3CC4CCC(C3)O4)c3cnn(C)c3n2)cc1	-12.5068
1818	CNC(=O)Nc1ccc(-c2nc(N3CC4CCC(C3)O4)c3cnn(C4CCC(=O)CC4)c3n2)cc1	-13.5766
1819	CNC(=O)Nc1ccc(-c2nc(N3CC4CCC(C3)O4)c3cnn(C4CCC(OC)(OC)CC4)c3n2)cc1	-12.8584
1820	CNC(=O)Nc1ccc(-c2nc(N3CC4CCC(C3)O4)c3cnn(C4CCC5(CC4)OCCCO5)c3n2)cc1	-12.5771
1821	CNC(=O)Nc1ccc(-c2nc(N3CC4CCC(C3)O4)c3cnn(C4CCC5(CC4)OCCO5)c3n2)cc1	-13.6041
1822	CNC(=O)Nc1ccc(-c2nc(N3CC4CCC(C3)O4)c3cnn(C4CCN(C(=O)OC(C)(C)C)CC4)c3n2)cc1	-13.4777
1823	CNC(=O)Nc1ccc(-c2nc(N3CC4CCC(C3)O4)c3cnn(C4CCN(C(=O)OC(C)C)CC4)c3n2)cc1	-13.6634
1824	CNC(=O)Nc1ccc(-c2nc(N3CC4CCC(C3)O4)c3cnn(C4CCN(C(=O)OC)CC4)c3n2)cc1	-13.5766
1825	CNC(=O)Nc1ccc(-c2nc(N3CC4CCC(C3)O4)c3cnn(C4CCN(Cc5cccnc5)CC4)c3n2)cc1	-13.1147
1826	CNC(=O)Nc1ccc(-c2nc(N3CC4CCC(C3)O4)c3cnn(CC(F)(F)F)c3n2)cc1	-13.0905
1827	CNC(=O)Nc1ccc(-c2nc(N3CC4CCC(C3)O4)c3cnn(CCN(C)C)c3n2)cc1	-11.0968
1828	CNC(=O)Nc1ccc(-c2nc(N3CC4CCC(C3)O4)c3cnn(CCO)c3n2)cc1	-12.06
1829	CNC(=O)Nc1ccc(-c2nc(N3CC4CCC(C3)O4)c3cnn([C@H]4CC[C@@H](O)CC4)c3n2)cc1	-13.3929
1830	CNC(=O)Nc1ccc(-c2nc(N3CC4CCC(C3)O4)c3cnn([C@H]4CC[C@@H](OC)CC4)c3n2)cc1	-13.3365
1831	CNC(=O)Nc1ccc(-c2nc(N3CC4CCC(C3)O4)c3cnn([C@H]4CC[C@H](O)CC4)c3n2)cc1	-13.5251
1832	CNC(=O)Nc1ccc(-c2nc(N3CC4CCC(C3)O4)c3cnn([C@H]4CC[C@H](OC)CC4)c3n2)cc1	-13.253
1833	CNC(=O)Nc1ccc(-c2nc(N3CC4CCC(C3)O4)c3sc(CN4CCN(C)CC4)cc3n2)cc1	-10.9064
1834	CNC(=O)Nc1ccc(-c2nc(N3CC4CCC(C3)O4)c3sc(CN4CCN(S(C)(=O)=O)CC4)cc3n2)cc1	-12.4809
1835	CNC(=O)Nc1ccc(-c2nc(N3CC4CCC(C3)O4)c3sccc3n2)cc1	-12.7425
1836	CNC(=O)Nc1ccc(-c2nc(N3CC4CCC(C3)O4)nc3c2C(=O)N(C)CC(C)(C)O3)cc1	-10.85
1837	CNC(=O)Nc1ccc(-c2nc(N3CC4CCC(C3)O4)nc3c2C(=O)N(C)CC(C)(C)O3)cc1F	-10.7985
1838	CNC(=O)Nc1ccc(-c2nc(N3CC4CCC(C3)O4)nc3c2C(=O)N(CCOC)CC(C)(C)O3)cc1F	-10.4814
1839	CNC(=O)Nc1ccc(-c2nc(N3CCOC(C)C3)c3cnn(C4CCN(C(=O)OC)CC4)c3n2)cc1	-12.187
1840	CNC(=O)Nc1ccc(-c2nc(N3CCOCC3)c3ccc4c(ccn4S(C)(=O)=O)c3n2)cc1	-12.2697
1841	CNC(=O)Nc1ccc(-c2nc(N3CCOCC3)c3ccn(CCN(C)C)c3n2)cc1	-10.6099
1842	CNC(=O)Nc1ccc(-c2nc(N3CCOCC3)c3cnn(C4CCN(C(=O)N(C)C)CC4)c3n2)cc1	-12.6237
1843	CNC(=O)Nc1ccc(-c2nc(N3CCOCC3)c3cnn(C4CCN(C(=O)NC)CC4)c3n2)cc1	-12.2697
1844	CNC(=O)Nc1ccc(-c2nc(N3CCOCC3)c3cnn(C4CCN(C(=O)OC(C)(C)C)CC4)c3n2)cc1	-12.8913
1845	CNC(=O)Nc1ccc(-c2nc(N3CCOCC3)c3cnn(C4CCN(C(=O)OC(C)C)CC4)c3n2)cc1	-13.633
1846	CNC(=O)Nc1ccc(-c2nc(N3CCOCC3)c3cnn(C4CCN(C(=O)OC)CC4)c3n2)cc1	-13.1234
1847	CNC(=O)Nc1ccc(-c2nc(N3CCOCC3)c3cnn(C4CCN(C(C)=O)CC4)c3n2)cc1	-12.2408
1848	CNC(=O)Nc1ccc(-c2nc(N3CCOCC3)c3cnn(C4CCN(C)CC4)c3n2)cc1	-10.85
1849	CNC(=O)Nc1ccc(-c2nc(N3CCOCC3)c3cnn(C4CCN(Cc5ccccc5)CC4)c3n2)cc1	-13.0789
1850	CNC(=O)Nc1ccc(-c2nc(N3CCOCC3)c3cnn(C4CCN(Cc5cccnc5)CC4)c3n2)cc1	-13.2429
1851	CNC(=O)Nc1ccc(-c2nc(N3CCOCC3)c3cnn(C4CCNCC4)c3n2)cc1	-12.4809
1852	CNC(=O)Nc1ccc(-c2nc(N3CCOCC3)c3cnn(CC(F)(F)F)c3n2)cc1	-12.6801
1853	CNC(=O)Nc1ccc(-c2nc(N3CCOCC3)c3ncccc3n2)cc1	-11.1615
1854	CNC(=O)Nc1ccc(-c2nc(N3CCOCC3)nc(N3CCOCC3)n2)cc1	-11.2444
1855	CNC(=O)Nc1ccc(-c2nc(N3CCOCC3)nc3c2cnn3C2CCOCC2)cc1	-10.8237
1856	CNC(=O)Nc1ccc(-c2nc(N3CCOC[C@@H]3C)nc3c2C(=O)N(CCOC)CC(C)(C)O3)cc1F	-10.5584
1857	CNC(=O)Nc1ccc(-c2nc(N3C[C@@H]4C[C@H]3CO4)c3cnn(CC(F)(F)F)c3n2)cc1	-11.6708
1858	CNC(=O)Nc1ccc(-c2nc(N3C[C@H](C)O[C@H](C)C3)c3cnn(C4CCN(Cc5cccnc5)CC4)c3n2)cc1	-10.0567
1859	CNC(=O)Nc1ccc(-c2nc(N3C[C@H]4C[C@@H]3CO4)c3cnn(CC(F)(F)F)c3n2)cc1	-10.0093
1860	CNC(=O)Nc1ccc(-c2ncc(OC)c(N3CCOCC3)n2)cc1	-9.43269
1861	CNC(=O)Nc1ccc(-c2ncc3c(n2)N2CCOCC2C(=O)N3)cc1	-9.27184
1862	CNC(=O)Nc1ccc(-c2ncc3c(n2)N2CCOCC2C(=O)N3CC2CC2)cc1	-10.6352
1863	CNC(=O)Nc1ccc(-c2ncc3c(n2)N2CCOCC2CC(=O)N3)cc1	-8.31754
1864	CNC(=O)Nc1ccc(-c2ncc3c(n2)N2CCOCC2CO3)cc1	-8.99918
1865	CNC(=O)Nc1ccc(-c2ncc3c(n2)N2CCOC[C@@]2(C)C(=O)N3CC2CC2)cc1	-11.4531
1866	CNC(=O)Nc1ccc(Nc2nc3ccccc3n2-c2nc(C)nc(N)n2)cc1	-10.9197
1867	CNC(=O)Nc1ccc2c(c1)C(=O)/C(=C/c1cn(C)c3nccc(-c4ccccc4)c13)O2	-10.5422
1868	CNC(=O)Nc1ccc2c(c1)C(=O)/C(=C/c1cn(C)c3nccc(N4CC5CCC(C4)O5)c13)O2	-11.3472
1869	CNC(=O)Nc1ccc2c(c1)C(=O)/C(=C\c1c(-c3c(C)nn(C)c3C)[nH]c3c(F)cc(OC)cc13)O2	-12.1618
1870	CNC(=O)Nc1ccc2c(c1)C(=O)/C(=C\c1c(-c3c(C)nn(C)c3C)[nH]c3ccc(OC)cc13)O2	-12.5248
1871	CNC(=O)Nc1cccc2c1C(=O)/C(=C/c1cn(C)c3nccc(-c4ccccc4)c13)O2	-7.84847
1872	CNC(=O)Nc1nc(N2CCOCC2)c2ccccc2n1	-10.2442
1873	CNC(=O)c1cc(-c2ccc3c(N4CCOC[C@@H]4C)nc(N4CCOCC4)nc3n2)ccc1OC	-10.9064
1874	CNC(=O)c1cc(-c2ccc3c(N4CCOC[C@@H]4C)nc(N4CCOC[C@@H]4C)nc3n2)ccc1F	-9.16308
1875	CNC(=O)c1cc(-c2ccc3c(N4CCOC[C@@H]4C)nc(N4CCOC[C@@H]4C)nc3n2)ccc1OC	-10.1995
1876	CNC(=O)c1cc(-c2ccc3c(N4CCOC[C@@H]4C)nc(N4CCOC[C@@H]4C)nc3n2)ccc1OC(F)F	-10.496
1877	CNC(=O)c1cc(-c2ccnc(C)c2C#Cc2ccc(C)nc2)ccc1Cl	-9.00415
1878	CNC(=O)c1cc(-c2ccnc(C)c2C#Cc2ccc(N)nc2)ccc1Cl	-10.4671
1879	CNC(=O)c1cc(-c2ccnc(C)c2C#Cc2ccc(N)nc2C)ccc1Cl	-10.0497
1880	CNC(=O)c1cc(-c2ncnc(C)c2C#Cc2ccc(N)nc2)ccc1F	-10.6281
1881	CNC(=O)c1ccc(-c2ccc3c(N4CCOC[C@@H]4C)nc(N4CCOC[C@@H]4C)nc3n2)cc1	-11.0026
1882	CNC(=O)c1ccc(-c2ccc3c(N4CCOC[C@@H]4C)nc(N4CCOC[C@@H]4C)nc3n2)cc1F	-9.30303
1883	CNC(=O)c1ccc(-c2ccc3c(N4CCOC[C@@H]4C)nc(N4CCOC[C@@H]4C)nc3n2)cc1OC	-9.41098
1884	CNC(=O)c1ccc(-c2ccc3c(N4CCOC[C@@H]4C)nc(N4CCOC[C@@H]4C)nc3n2)cn1	-9.79816
1885	CNC(=O)c1ccc(-c2ccc3ncc4nc(C)n(-c5ccc(F)cc5)c4c3c2)cc1	-9.68567
1886	CNC(=O)c1ccc(-c2ccnc(C)c2C#Cc2ccc(N)nc2)cn1	-10.7072
1887	CNC(=O)c1ccc(-c2cnc3[nH]c(=O)n(CC4CCCCC4)c3n2)cc1	-9.84555
1888	CNC(=O)c1ccc(-c2ncnc(C)c2C#Cc2ccc(N)nc2)cc1Cl	-12.0296
1889	CNC(=O)c1ccc(NC(=O)Nc2ccc(-c3nc(N4CCOCC4)c4cccnc4n3)cc2)cc1	-10.6117
1890	CNC(=O)c1ccc(NC(=O)Nc2ccc(-c3nc(N4CCOCC4)c4ncccc4n3)cc2)cc1	-10.4887
1891	CNC(=O)c1ccc(NC(=O)Nc2ccc(-c3nc(N4CCOCC4)nc(N4CCOCC4)n3)cc2)cc1	-12.8913
1892	CNC(=O)c1ccc(NC(=O)Nc2nc(N3CCOCC3)c3ccccc3n2)cc1	-10.2649
1893	CNC(=O)c1ccc(Nc2nc3ccccc3n2-c2nc(C)nc(N)n2)o1	-9.26598
1894	CNC(=O)c1ccc2c(c1)OCCc1cc(C(=O)N(C)c3ccc(C(=O)N(C)C)cc3Cl)sc1-2	-8.96609
1895	CNC(=O)c1cccc(-c2ccc3c(N4CCOC[C@@H]4C)nc(C(C)(C)C)nc3n2)c1	-10.148
1896	CNC(=O)c1cccc(-c2ccc3c(N4CCOC[C@@H]4C)nc(N4CCOC[C@@H]4C)nc3n2)c1	-11.7795
1897	CNC(=O)c1cccc(S(=O)(=O)Nc2cc(-c3sc4c(-c5cccs5)ncnc4c3C)cnc2OC)c1	-8.88871
1898	CNC(=O)c1cnc2ccc(-c3ccc(N)nc3)cc2c1Nc1ccc(C(C)(C)C#N)cc1	-9.34388
1899	CNC(=O)c1cnc2ccc(-c3cnc4ccccc4c3)cc2c1Nc1ccc(C(C)(C)C#N)cc1	-8.98424
1900	CNC(=O)c1cnc2ccc(-c3cnc4ccccc4c3)cc2c1Nc1ccc(N2CCNCC2)c(C(F)(F)F)c1.Cl	-8.71789
1901	CNC(=O)c1nc(-c2ccc(Cl)c(S(=O)(=O)Nc3cccc(F)c3C)c2)cnc1N	-8.24846
1902	CNC(=O)c1nc(-c2ccc(Cl)c(S(=O)(=O)Nc3cccc(F)c3F)c2)cnc1N	-8.87037
1903	CNC(=O)c1nc(-c2nc(-c3cnc4ccccn34)c(C)nc2N)n(C)n1	-6.59651
1904	CNC(=O)c1nnc2ccc(-c3ccc(OCCCN(C)C)nc3)cc2c1N[C@@H](C)C1CCOCC1	-6.78761
1905	CNC1CCN(C(=O)c2ccc(NC(=O)Nc3ccc(-c4nc(N5CCOCC5)nc(N5CCOCC5)n4)cc3)cc2)CC1	-12.4018
1906	CNCCCOc1ccc(-c2ccc3ncc4c(c3c2)n(C2CCOCC2)c(=O)n4C)cn1	-9.57036
1907	CNCCCOc1ccc(-c2ccc3ncc4c(c3c2)n([C@@H]2CCCOC2)c(=O)n4C)cn1	-9.38322
1908	CNCCCOc1ccc(-c2ccc3ncc4c(c3c2)n([C@H]2CCCOC2)c(=O)n4C)cn1	-9.14015
1909	CNCCCOc1ccc(-c2ccc3ncc4c(c3c2)n([C@H]2C[C@@H](OC)C2)c(=O)n4C)cn1	-9.50304
1910	CNCCN(C)C(=O)c1ccc(NC(=O)Nc2ccc(-c3nc(OC)nc(N4CCOCC4)n3)cc2)cc1	-11.0968
1911	CNCCNc1nc(N2CCOC[C@@H]2C)c2ccc(-c3ccc(OC)c(CO)c3)nc2n1	-9.89706
1912	CNCCOc1nc(N2CCOC[C@@H]2C)c2ccc(-c3ccc(OC)c(CO)c3)nc2n1	-12.0102
1913	CNCc1cc(-c2ccc3c(N4CCOC[C@@H]4C)nc(N4CCOC[C@@H]4C)nc3n2)ccc1F	-9.84555
1914	CNCc1ccc(-c2ccc3c(N4CCOC[C@@H]4C)nc(N4CCOC[C@@H]4C)nc3n2)cc1	-12.4018
1915	CNCc1ccc(-c2ccc3c(N4CCOC[C@@H]4C)nc(N4CCOC[C@@H]4C)nc3n2)o1	-9.99013
1916	CNCc1ccc(NC(=O)Nc2ccc(-c3nc(N4C5CCC4COC5)nc(N4C5CCC4COC5)n3)cc2)cc1	-12.7491
1917	CNCc1cccc(-c2ccc3c(N4CCOC[C@@H]4C)nc(N4CCOC[C@@H]4C)nc3n2)c1	-11.3726
1918	CNS(=O)(=O)c1cc(-c2nnc(Nc3ccc(OCC(N)=O)cc3)c3ccccc23)ccc1C	-6.24849
1919	CNc1cc(-c2c(Nc3cc[nH]n3)nc3cccnn23)nc(C)n1	-10.2271
1920	CNc1cc(-c2ccc3c(N4CCOC[C@@H]4C)nc(N4CCOC[C@@H]4C)nc3n2)ccn1	-9.89706
1921	CNc1ccc(-c2ccc3c(N4CCOC[C@@H]4C)nc(N4CCOC[C@@H]4C)nc3n2)cn1	-10.9064
1922	CNc1ccc(C#Cc2c(-c3ccc(S(C)(=O)=O)cc3)ccnc2C)cn1	-11.528
1923	CNc1nc(C)c2cc(-c3ccc(OC)nc3)c(=O)n(C3CCCC3)c2n1	-8.39098
1924	CNc1nc(C)c2cc(-c3cccc(CO)c3)c(=O)n(C3CCCC3)c2n1	-8.28303
1925	CNc1nc(C)c2cc(-c3cnc(OC)c(NS(=O)(=O)c4ccc(F)cc4F)c3)cc(OC3CCOCC3)c2n1	-10.4532
1926	CNc1nc(C)c2cc(-c3cnc(OC)c(NS(=O)(=O)c4ccc(F)cc4F)c3)cc(O[C@@H]3CCOC3)c2n1	-10.2968
1927	CNc1nc(C)nc(-n2c(Nc3cc[nH]n3)nc3ccccc32)n1	-9.64146
1928	CNc1nc(N2CCOC[C@@H]2C)c2ccc(-c3ccc(OC)c(CO)c3)nc2n1	-10.3758
1929	CNc1nc2c(c(-c3ccc4oc(N)nc4c3)nn2C(C)C)c(=O)[nH]1	-9.16308
1930	CNc1nc2cc(-c3cnc4[nH]c(=O)n(CC5CCOCC5)c4n3)ccc2[nH]1	-11.6192
1931	CNc1nc2cc(Cl)ccc2n1-c1nc2c(c(C(C)(C)S(C)(=O)=O)n1)OC[C@@H]1COCCN21	-8.99941
1932	CNc1nc2cc(Cl)ccc2n1-c1nc2c(c(C3(S(C)(=O)=O)CC3)n1)OC[C@@H]1COCCN21	-7.86389
1933	CNc1nc2cc(Cl)ccc2n1-c1nc2c(c(C3(S(C)(=O)=O)CCC3)n1)OC[C@@H]1COCCN21	-7.70231
1934	CNc1nc2cc(F)ccc2n1-c1nc2c(c(C(C)(C)S(C)(=O)=O)n1)OC[C@@H]1COCCN21	-8.31563
1935	CNc1nc2cc(F)ccc2n1-c1nc2c(c(C3(S(C)(=O)=O)CCC3)n1)OC[C@@H]1COCCN21	-7.5215
1936	CNc1nc2ccc(C#N)cc2n1-c1nc2c(c(C(C)(C)S(C)(=O)=O)n1)OC[C@@H]1COCCN21	-7.22689
1937	CNc1nc2ccc(Cl)cc2n1-c1nc2c(c(C(C)(C)S(C)(=O)=O)n1)OC[C@@H]1COCCN21	-7.5755
1938	CNc1nc2ccc(Cl)cc2n1-c1nc2c(c(C3(S(C)(=O)=O)CC3)n1)OC[C@@H]1COCCN21	-7.22689
1939	CNc1nc2ccc(Cl)cc2n1-c1nc2c(c(C3(S(C)(=O)=O)CCC3)n1)OC[C@@H]1COCCN21	-7.22689
1940	CNc1nc2ccc(F)cc2n1-c1nc2c(c(C(C)(C)S(C)(=O)=O)n1)OC[C@@H]1COCCN21	-8.05483
1941	CNc1nc2ccc(F)cc2n1-c1nc2c(c(C3(S(C)(=O)=O)CCC3)n1)OC[C@@H]1COCCN21	-7.45523
1942	CNc1nc2ccccc2n1-c1nc(N2CCOC[C@H]2C)cc(C2(S(C)(=O)=O)CC2)n1	-8.82007
1943	CNc1nc2ccccc2n1-c1nc(N2CCOC[C@H]2C)cc(C2([S@](C)(=N)=O)CC2)n1	-8.29087
1944	CNc1nc2ccccc2n1-c1nc2c(c(C(C)(C)O)n1)OCC1COCCN21	-8.46283
1945	CNc1nc2ccccc2n1-c1nc2c(c(C(C)(C)S(C)(=O)=O)n1)OCC1COCCN21	-8.9046
1946	CNc1nc2ccccc2n1-c1nc2c(c(C(C)(C)S(C)(=O)=O)n1)OCCC1COCCN21	-8.90662
1947	CNc1nc2ccccc2n1-c1nc2c(c(C(C)(C)S(C)(=O)=O)n1)OCC[C@@H]1COCCN21	-7.47291
1948	CNc1nc2ccccc2n1-c1nc2c(c(C(C)(C)S(C)(=O)=O)n1)OC[C@@H]1COCCN21	-8.88871
1949	CNc1nc2ccccc2n1-c1nc2c(c(C3(S(C)(=O)=O)CC3)n1)OC[C@@H]1COCCN21	-8.68364
1950	CNc1nc2ccccc2n1-c1nc2c(c(C3(S(C)(=O)=O)CCC3)n1)OC[C@@H]1COCCN21	-8.46283
1951	CNc1nc2ccccc2n1-c1nc2c(c(C3(S(C)(=O)=O)CCOCC3)n1)OCC1COCCN21	-7.22689
1952	CNc1nc2ccccc2n1-c1nc2c(c(C3(S(C)(=O)=O)CCOCC3)n1)OCCC1COCCN21	-7.92223
1953	CNc1ncnc(-n2c(Nc3cccc(O)c3)nc3ccccc32)n1	-8.99209
1954	COC(=O)CCNC(=O)c1ccc(-c2ccnc(C)c2C#Cc2ccc(N)nc2C)cc1F	-10.7985
1955	COC(=O)CN1CCC(n2c(=O)cnc3cnc4ccc(-c5ccc(N)nc5)cc4c32)CC1	-11.8593
1956	COC(=O)N1CCC(n2c(=O)n(C)c3cnc4ccc(-c5ccc(OC)nc5)cc4c32)CC1	-10.1406
1957	COC(=O)N1CCC(n2c(=O)n(C)c3cnc4ccc(-c5cnc6ccccc6c5)nc4c32)CC1	-10.779
1958	COC(=O)N1CCC(n2ncc3c(N4C5CCC4COC5)nc(-c4ccc(NC(=O)Nc5cccnc5)cc4)nc32)CC1	-13.7651
1959	COC(=O)N1CCC(n2ncc3c(N4CC5CCC(C4)O5)nc(-c4ccc(NC(=O)NC5CC5)cc4)nc32)CC1	-12.9631
1960	COC(=O)N1CCC(n2ncc3c(N4CC5CCC(C4)O5)nc(-c4ccc(NC(=O)Nc5cccnc5)cc4)nc32)CC1	-13.987
1961	COC(=O)N1CCC(n2ncc3c(N4CCOC(C)C4)nc(-c4ccc(NC(=O)Nc5cccnc5)cc4)nc32)CC1	-12.9631
1962	COC(=O)N1CCC(n2ncc3c(N4CCOCC4)nc(-c4ccc(N)cc4)nc32)CC1	-11.7766
1963	COC(=O)N1CCC(n2ncc3c(N4CCOCC4)nc(-c4ccc(NC(=O)NC5CC5)cc4)nc32)CC1	-13.1217
1964	COC(=O)N1CCC(n2ncc3c(N4CCOCC4)nc(-c4ccc(NC(=O)NCCF)cc4)nc32)CC1	-12.9776
1965	COC(=O)N1CCC(n2ncc3c(N4CCOCC4)nc(-c4ccc(NC(=O)Nc5ccc(CCN6CCCC6)cc5)cc4)nc32)CC1	-12.8913
1966	COC(=O)N1CCC(n2ncc3c(N4CCOCC4)nc(-c4ccc(NC(=O)Nc5ccc(CCN6CCN(C)CC6)cc5)cc4)nc32)CC1	-12.8122
1967	COC(=O)N1CCC(n2ncc3c(N4CCOCC4)nc(-c4ccc(NC(=O)Nc5ccc(CCN6CCOCC6)cc5)cc4)nc32)CC1	-12.9825
1968	COC(=O)N1CCC(n2ncc3c(N4CCOCC4)nc(-c4ccc(NC(=O)Nc5ccc(CCO)cc5)cc4)nc32)CC1	-14.0434
1969	COC(=O)N1CCC(n2ncc3c(N4CCOCC4)nc(-c4ccc(NC(=O)Nc5ccc(CO)cc5)cc4)nc32)CC1	-14.1755
1970	COC(=O)N1CCC(n2ncc3c(N4CCOCC4)nc(-c4ccc(NC(=O)Nc5ccc(N6CCN(C)CC6)cc5)cc4)nc32)CC1	-13.3559
1971	COC(=O)N1CCC(n2ncc3c(N4CCOCC4)nc(-c4ccc(NC(=O)Nc5ccccc5)cc4)nc32)CC1	-13.3929
1972	COC(=O)N1CCC(n2ncc3c(N4CCOCC4)nc(-c4ccc(NC(=O)Nc5cccnc5)cc4)nc32)CC1	-13.633
1973	COC(=O)N1CCC(n2ncc3c(N4CCOCC4)nc(-c4ccc(NC(=O)Nc5ccncc5)cc4)nc32)CC1	-13.3929
1974	COC(=O)N1CCC(n2ncc3c(N4CCOCC4)nc(-c4ccc(NC(=O)OCCO)cc4)nc32)CC1	-12.6801
1975	COC(=O)N1CCN(Cc2cnc(Nc3ccc(OC)nc3)c(-c3nc(C)nc(N)n3)c2)CC1	-7.81556
1976	COC(=O)N1CCN(Cc2cnc(Nc3ccc(OC)nc3)c(-c3nc(C)nc4[nH]cnc34)c2)CC1	-9.21857
1977	COC(=O)Nc1ccc(-c2nc(N3CC4CCC(C3)O4)c3sccc3n2)cc1	-11.2604
1978	COC(=O)Nc1ccc(-c2nc(N3CCOCC3)c3cnn(-c4ccccc4)c3n2)cc1	-10.9064
1979	COC(=O)Nc1ccc(-c2nc(N3CCOCC3)c3cnn(C4CCN(C(=O)OC)CC4)c3n2)cc1	-11.7718
1980	COC(=O)Nc1ccc(-c2nc(N3CCOCC3)c3cnn(C4CCN(Cc5ccccc5)CC4)c3n2)cc1	-11.2088
1981	COC(=O)Nc1ccc(-c2nc(N3CCOCC3)c3cnn(C4CCN(Cc5cccnc5)CC4)c3n2)cc1	-11.7766
1982	COC(=O)[C@@H]1CCCN1C(=O)c1ccc(NC(=O)Nc2ccc(-c3nc(N4CCOCC4)nc(N4CCOCC4)n3)cc2)cc1	-11.8304
1983	COC(=O)[C@@H]1CCCN1c1nc(N2CCOC[C@@H]2C)c2ccc(-c3ccc(OC)c(CO)c3)nc2n1	-10.6663
1984	COC(=O)[C@@H]1C[C@@H](O)CN1C(=O)c1ccc(NC(=O)Nc2ccc(-c3nc(N4CCOCC4)nc(N4CCOCC4)n3)cc2)cc1	-11.9732
1985	COC(=O)[C@@H]1C[C@@H](O)CN1c1nc(N2CCOC[C@@H]2C)c2ccc(-c3ccc(OC)c(CO)c3)nc2n1	-10.9368
1986	COC(=O)c1cc(-c2ccc3c(N4CCOC[C@@H]4C)nc(N4CCOC[C@@H]4C)nc3n2)ccc1OC	-9.63932
1987	COC(=O)c1cc(-c2nc3c(N4CCOC[C@H]4C)nc(N4CCOC[C@H]4C)nc3[nH]2)c2cc[nH]c2c1	-8.96275
1988	COC(=O)c1ccc(-c2ccc3c(N4CCOC[C@@H]4C)nc(N4CCOC[C@@H]4C)nc3n2)cc1OC	-9.46035
1989	COC(=O)c1ccc(-c2ccc3ncc4nc(C)n(-c5ccc(F)cc5)c4c3c2)cc1	-9.52531
1990	COC(=O)c1ccc(NC(=O)Nc2ccc(-c3nc(N4CCOCC4)nc(N4CCOCC4)n3)cc2)cc1	-12.1376
1991	COC(=O)c1cccc(-c2ccc3c(N4CCOC[C@@H]4C)nc(N4CCOC[C@@H]4C)nc3n2)c1	-9.07628
1992	COC(=O)c1cccc(-c2nc(N3CCOC[C@@H]3C)c3ccc(-c4ccc(OC)c(CO)c4)nc3n2)c1	-8.74494
1993	COC(=O)c1cncc(-c2ccc3c(N4CCOC[C@@H]4C)nc(N4CCOC[C@@H]4C)nc3n2)c1	-8.53376
1994	COC(=O)c1cncn1-c1nc(N2CCOC[C@@H]2C)c2ccc(-c3ccc(OC)c(CO)c3)nc2n1	-10.0029
1995	COC(C)(C)c1cc2nc(-c3cnc(N)nc3)nc(N3CCOCC3)c2s1	-10.9064
1996	COC(Cn1ccc2c(N3CCOCC3)nc(-c3ccc(NC(=O)Nc4ccncc4)cc3)nc21)OC	-12.6801
1997	COC(Cn1nc(-c2ccc3oc(N)nc3c2)c2c(N)ncnc21)OC	-10.7743
1998	COC(OC)c1cc(N)ncc1-c1nc(N2CCOCC2)nc(N2CCOCC2)n1	-8.62181
[truncated: 2,393 more rows]

## Sheet: mglur5_dataset
	rdkit_smiles	Binding Affinity
0	Brc1cccc(-c2nc(-c3ccccn3)no2)c1	-9.8555
1	Brc1cccc(Sc2ccnc(-c3ccccn3)n2)c1	-7.96803
2	Brc1cccc2nc(C#Cc3ccccn3)ccc12	-8.76052
3	C#Cc1ccc(C#Cc2csc(C)n2)cn1	-7.94969
4	C#Cc1cccc2c1CCN1C(=O)CN=C(c3cccs3)C=C21	-10.3639
5	C#Cc1cn(C2=NCC(=O)N3CCc4c(cccc4-c4cscn4)C3=C2)cn1	-9.83576
6	C#Cc1cncc(C#Cc2csc(C)n2)c1	-10.9306
7	C#Cc1nc(C#Cc2cccc(F)c2)cs1	-7.95574
8	C#Cc1ncccc1C#Cc1csc(C)n1	-9.56727
9	C(#CC1CCCCC1)c1ccccn1	-9.91899
10	C(#Cc1ccc2ccccc2n1)c1ccccn1	-8.62683
11	C(#Cc1ccccn1)C1=CC(N2CCOCC2)CCC1	-9.6606
12	C(#Cc1ccccn1)C1=CC(Nc2cccnc2)CCC1	-11.4061
13	C(#Cc1ccccn1)C1=CC(Oc2cccnc2)CCC1	-12.2133
14	C(#Cc1ccccn1)C1=CC(Oc2ccncc2)CCC1	-11.0385
15	C(#Cc1ccccn1)C1=CC(Sc2ccc3ccccc3c2)CCC1	-9.50581
16	C(#Cc1ccccn1)C1=CC(Sc2ccncc2)CCC1	-10.85
17	C(#Cc1ccccn1)C1=CCC(NC2CCCC2)CC1	-8.59794
18	C(#Cc1ccccn1)C1=CCC(Nc2ccc3ccccc3c2)CC1	-9.29131
19	C(#Cc1ccccn1)C1=CCC(Nc2cccnc2)CC1	-11.18
20	C(#Cc1ccccn1)C1=CCCC1	-12.0102
21	C(#Cc1ccccn1)C1=CCCCC1	-12.1618
22	C(#Cc1ccccn1)C1=CCNCC1	-8.91271
23	C(#Cc1cncnc1)c1ccccc1	-9.0174
24	C(#Cc1cscn1)c1ccccc1	-9.97153
25	C(#Cc1nccs1)c1ccccc1	-10.0783
26	C(#Cc1ncn2c1COc1ccccc1-2)c1ccccc1	-9.71716
27	C(#Cc1ncn2c1COc1ccccc1-2)c1cccnc1	-9.07057
28	C/C=C/C[C@@H](NC(=O)c1nccs1)c1cnc(Nc2ccc(C)nc2)c(Cl)c1	-11.3925
29	C=C(C)c1cccc2c1CCN1C(=O)CN=C(n3cnc(COC)c3)C=C21	-11.1176
30	C=C(C)c1cccc2c1CCN1C(=O)CN=C(n3cnc([C@@H](C)OC)c3)C=C21	-10.9688
31	C=C(C)c1cccc2c1CCN1C(=O)CN=C(n3cnc([C@H](C)OC)c3)C=C21	-10.7985
32	C=CC[C@@H](NC(=O)c1nccs1)c1cnc(Nc2ccc(C)nc2)c(Cl)c1	-12.1618
33	C=Cc1ccc([N+](=O)[O-])c(N2CCN(C(=O)C#Cc3ccccc3)CC2)n1	-10.4671
34	C=Cc1cccc2c1CCN1C(=O)CN=C(n3cnc(COC)c3)C=C21	-10.511
35	C=Cc1cncc(C#Cc2csc(C)n2)c1	-12.2673
36	CC(=O)N1CC(Oc2cc(C)nc(C(=O)Nc3nc(C)cs3)c2)C1	-9.15074
37	CC(=O)N1CCN(Cc2cc3c(C#Cc4ccccc4)nc(C)cn3c2)CC1	-9.27184
38	CC(=O)N1CCc2nc(C#Cc3ccccc3)sc2C1	-10.0159
39	CC(=O)N1[C@H]2CC[C@@H]1C[C@@](O)(C#Cc1cccc(C)c1)C2	-8.95174
40	CC(=O)Nc1cccc(C#Cc2csc(C)n2)c1	-8.17391
41	CC(=O)Nc1cccc(C#Cc2nc(C)cn3cc(C(F)(F)F)cc23)c1	-8.72652
42	CC(=O)Nc1nc(C#Cc2cccnc2)cs1	-8.20397
43	CC(=O)c1c(C)nc(C(=O)Nc2cccc(C)n2)c2[nH]ccc12	-8.95502
44	CC(=O)c1cccc2c1CCN1C(=O)CN=C(n3cnc(C)c3)C=C21	-9.11809
45	CC(=O)c1cccc2c1CCN1C(=O)CN=C(n3cnc(C4CCC4)c3)C=C21	-10.5751
46	CC(=O)c1ccccc1-c1cccc(-n2nnc(-c3ccccn3)n2)c1	-9.10664
47	CC(C)(C)C[C@@H]1COCc2nc(OCc3cccc(C#N)c3)cc(=O)n21	-11.5628
48	CC(C)(C)C[C@@H]1COCc2nc(OCc3ccccn3)cc(=O)n21	-11.1991
49	CC(C)(C)NC(=O)N1CC=C(c2cn(-c3ccccc3F)nn2)CC1	-7.31619
50	CC(C)(C)OC(=O)N1CC=C(C#Cc2ccccn2)CC1	-12.1144
51	CC(C)(C)OC(=O)N1CC=C(c2cn(-c3ccc(F)cc3)nn2)CC1	-8.53376
52	CC(C)(C)OC(=O)N1CC=C(c2cn(-c3cccc(F)c3)nn2)CC1	-8.53376
53	CC(C)(C)OC(=O)N1CC=C(c2cn(-c3ccccc3)nn2)CC1	-8.70769
54	CC(C)(C)OC(=O)N1CC=C(c2cn(-c3ccccc3F)nn2)CC1	-8.59019
55	CC(C)(C)OC(=O)N1CC=C(c2cn(-c3ccccn3)nn2)CC1	-7.30935
56	CC(C)(C)OC(=O)N1CC=C(c2cn(-c3cccnc3)nn2)CC1	-7.33722
57	CC(C)(C)OC(=O)N1CC=C(c2cn(-c3ncccc3F)nn2)CC1	-7.72659
58	CC(C)(C)c1cc2n(n1)CCN(C(=O)c1ccc3ccccc3c1)C2	-9.02847
59	CC(C)(C)c1cn(C2=NCC(=O)N3CCc4c(cccc4C4CCCO4)C3=C2)cn1	-8.98309
60	CC(C)(NC(=O)c1ccc(C#Cc2ccnc(Cl)c2)cn1)C(F)(F)F	-9.86562
61	CC(C)(O)Cc1cc(-c2cccc(Cl)c2)ncc1C1CCCN1C(=O)c1nccs1	-7.36651
62	CC(C)CN1CC(c2nc(-c3cccc(Cl)c3)no2)CC1=O	-8.63956
63	CC(C)CN1CCc2nc(C#Cc3ccccc3)sc2C1	-8.84525
64	CC(C)C[C@@H]1COCc2nc(OCc3cccc(C#N)c3)cc(=O)n21	-12.0296
65	CC(C)C[C@@H]1COCc2nc(OCc3ccccn3)cc(=O)n21	-10.6663
66	CC(C)N1CCc2nc(C#Cc3ccc(Cl)cc3)ccc2C1=O	-6.98097
67	CC(C)N1CCc2nc(C#Cc3cccc(Cl)c3)ccc2C1=O	-10.5964
68	CC(C)N1CCc2nc(C#Cc3ccccc3)ccc2C1=O	-8.41498
69	CC(C)N1CCc2nc(C#Cc3ccccc3Cl)ccc2C1=O	-7.59753
70	CC(C)N1CCc2nc(C#Cc3ccccn3)ccc2C1=O	-9.15587
71	CC(C)N1CCc2nc(C#Cc3cccnc3)ccc2C1=O	-6.41958
72	CC(C)N1CCc2nc(C#Cc3cccs3)ccc2C1=O	-9.10838
73	CC(C)NC(=O)c1ccc(C#Cc2ccccc2)nc1	-7.01928
74	CC(C)Nc1cc(-c2csc(N(C)C(=O)c3ccc(F)cc3)n2)ncn1	-7.43807
75	CC(C)Nc1nc(N)c(C(=O)Nc2ccccn2)nc1Cl	-10.8237
76	CC(C)OC(=O)N1CC=C(c2cn(-c3cccnc3F)nn2)CC1	-7.7844
77	CC(C)S(=O)(=O)N1CCc2nc(C#Cc3ccccc3)sc2C1	-11.2604
78	CC(C)S(=O)(=O)N1Cc2nc(C#Cc3ccccc3)sc2C1	-9.75428
79	CC(C)c1ccc(-n2cnc3c(sc4nccc(N(C)C)c43)c2=O)cc1	-7.84174
80	CC(C)c1cccc(-c2c(-c3ccc4n[nH]cc4c3)nsc2NC(=O)[C@@H]2C[C@H]2C)n1.Cl	-10.4263
81	CC(C)c1cccc(-c2c(-c3ccc4nn(C)cc4c3)nsc2NC(=O)C2CC2)n1.Cl	-10.511
82	CC(C)c1cccc(-c2c(-c3ccc4nn(C)cc4c3)nsc2NC(=O)[C@@H]2C[C@H]2C)n1.Cl	-10.9368
83	CC(C)c1cn(C2=NCC(=O)N3CCc4c(-c5ccc(F)nc5)ccnc4C3=C2)cn1	-8.00212
84	CC(C)c1cn(C2=NCC(=O)N3CCc4c(cccc4-c4cnn(C)c4)C3=C2)cn1	-9.35455
85	CC(C)c1cn(C2=NCC(=O)N3CCc4c(cccc4-c4nccn4C)C3=C2)cn1	-7.84847
86	CC(C)c1nc2c(s1)CCN(C(=O)c1cc3ncc(Br)cn3n1)CC2	-9.72138
87	CC(C)c1nc2c(s1)CCN(C(=O)c1cc3ncc(Cl)cn3n1)CC2	-9.44762
88	CC(C)n1cc(C2=NCC(=O)N3CCc4c(I)cccc4C3=C2)cn1	-11.1176
89	CC(C)n1cc(C2=NCC(=O)N3CCc4c(cccc4-n4cccn4)C3=C2)cn1	-10.6281
90	CC(O)c1cn(C2=NCC(=O)N3CCc4c(cccc4C4CC4)C3=C2)cn1	-12.2697
91	CC(OC(=O)Nc1ccccc1)c1cn2ncnc2s1	-7.22689
92	CC1(C)CC(=O)c2cc(C#Cc3ccccc3)cnc2C1	-10.1784
93	CC1(C)CC(=O)c2cnc(Nc3ccc(C#N)cc3)nc2C1	-9.00894
94	CC1(C)CC(=O)c2cnc(Nc3ccc(Cl)cc3)nc2C1	-9.42294
95	CC1(C)CCCN(C(=O)c2ncc(C#Cc3ccccc3)cn2)C1	-8.86375
96	CC1(C)CCc2nc(C#Cc3ccccc3)ccc2C1=O	-10.8625
97	CC1(C)CN(C(=O)c2ccc(C#Cc3cccc(F)c3)cn2)CCO1	-9.12975
98	CC1(C)COCCN1C(=O)c1ccc(C#Cc2cccc(Cl)c2)cn1	-10.4133
99	CC1(C)COCCN1C(=O)c1ccc(C#Cc2cccc(F)c2)cn1	-9.7376
100	CC1(C)COCCN1C(=O)c1ncc(C#Cc2cccc(Cl)c2)cn1	-9.78021
101	CC1=C2c3cccc(-c4cc(C)no4)c3CCN2C(=O)CN=C1n1cnc(C2CC2)c1	-8.69696
102	CC1C(=O)N=C(NC(=O)Nc2cccc(Cl)c2)N1C	-9.01255
103	CC1CC(=O)c2cc(C#Cc3ccccc3)cnc2C1	-10.7114
104	CC1CC(=O)c2cnc(N[C@H]3CC[C@H](C)CC3)nc2C1	-8.51783
105	CC1CC(=O)c2cnc(Nc3ccc(C#N)c(F)c3)nc2C1	-9.68642
106	CC1CC(=O)c2cnc(Nc3ccc(C#N)cc3)nc2C1	-10.0631
107	CC1CC(=O)c2cnc(Nc3ccc(Cl)cc3)nc2C1	-10.587
108	CC1CC(=O)c2cnc(Nc3ccc(Cl)cn3)nc2C1	-8.78387
109	CC1CC(=O)c2cnc(Nc3ccc(Cl)nc3)nc2C1	-10.4504
110	CC1CC(=O)c2cnc(Nc3ccc(OC(F)F)cc3)nc2C1	-9.82138
111	CC1CC(=O)c2cnc(Nc3cccc(Cl)c3)nc2C1	-7.51376
112	CC1CCC(n2cnc3c(oc4nccc(N(C)C)c43)c2=O)CC1	-8.65192
113	CC1CCC(n2cnc3c(sc4nccc(N(C)C)c43)c2=O)CC1	-8.90059
114	CC1CCCC(n2cnc3c(sc4nccc(N(C)C)c43)c2=O)C1	-8.13423
115	CC1CCCCN1C(=O)c1ccc(Nc2ccc(Cl)cc2)nc1	-9.08989
116	CC1CCCN(C(=O)N2CC(c3nc(-c4cccc(Cl)c4)no3)C2)C1	-7.86563
117	CC1CCCN(C(=O)c2ccc(Nc3ccc(Cl)cc3)cc2)C1	-8.31192
118	CC1CCCN(C(=O)c2ccc(Nc3ccc(Cl)cc3)nc2)C1	-8.96609
119	CC1CCCN(C(=O)c2ccc(Nc3ccc(Cl)cc3)nn2)C1	-8.78469
120	CC1CCCN(C(=O)c2cnc(Nc3ccc(Cl)cc3)c(Cl)c2)C1	-9.98386
121	CC1CCCN(C(=O)c2cnc(Nc3ccc(Cl)cc3)nc2)C1	-8.60216
122	CC1CCN(C(=O)c2ccc(Nc3ccc(Cl)cc3)nc2)CC1	-8.09705
123	CC1CCN(c2c(S(=O)(=O)c3cc(F)cc(F)c3)cnc3cc(Cl)ccc23)CC1	-9.14709
124	CC1CCN(c2c(S(=O)(=O)c3ccc(Cl)c(Cl)c3)cnc3ccc(Cl)cc23)CC1	-9.89064
125	CC1CCN(c2c(S(=O)(=O)c3ccc(Cl)c(Cl)c3)cnc3ccc(F)cc23)CC1	-9.7697
126	CC1CCN(c2c(S(=O)(=O)c3ccc(Cl)cc3)cnc3ccc(Cl)cc23)CC1	-8.67306
127	CC1CCN(c2c(S(=O)(=O)c3ccccc3)cnc3ccccc23)CC1	-9.49644
128	CC1CN(C(=O)N2CC(c3nc(-c4cccc(Cl)c4)no3)C2)CC(C)O1	-8.59614
129	CCC(=O)N1CCc2nc(C#Cc3ccccc3)sc2C1	-10.5264
130	CCC(=O)c1cccc2c1CCN1C(=O)CN=C(n3cnc(C4CCC4)c3)C=C21	-11.7272
131	CCC(C#Cc1cccc(C)n1)Sc1cccc(Cl)c1	-8.67812
132	CCC(C)NC(=O)c1nn(C)c2nc(OCc3cccc(C)n3)ccc12	-10.0567
133	CCC(O)(CO)c1cc(F)cc(OCC#Cc2ccccn2)c1	-9.30303
134	CCC1CC(=O)c2cnc(Nc3ccc(Cl)cc3)nc2C1	-8.5231
135	CCC1CCCCN1C(=O)c1cnc(Nc2ccc(C)nc2)c(Cl)c1	-9.95647
136	CCC1CCCN(C(=O)c2cnc(Nc3ccc(C)nc3)c(Cl)c2)C1	-10.2983
137	CCCC(=O)N1CCC(=CC#Cc2cccc(C)n2)CC1	-10.3881
138	CCCC(NC(=O)c1nccs1)c1cnc(Nc2ccc(C)nc2)c(Cl)c1	-10.6926
139	CCCC1CCCCN1C(=O)c1cnc(Nc2ccc(C)nc2)c(Cl)c1	-10.5272
140	CCCC1CCCN(C(=O)c2cnc(Nc3ccc(C)nc3)c(Cl)c2)C1	-9.66387
141	CCCCC1CCCCN1C(=O)c1cnc(Nc2ccc(C)nc2)c(Cl)c1	-10.7493
142	CCCCCCCCC[C@@H]1[C@H](C(=O)O)[C@H]1C(N)(CC1c2ccccc2Oc2ccccc21)C(=O)O	-7.59172
143	CCCCCC[C@@H]1[C@H](C(=O)O)[C@H]1C(N)(CC1c2ccccc2Oc2ccccc21)C(=O)O	-6.20583
144	CCCCCOC(=O)N(C)c1cc(C)cc(OCc2cccc(Cl)c2)c1	-10.1995
145	CCCCN(C)C(=O)N1CCC(=CC#Cc2cccc(C)n2)CC1	-10.4843
146	CCCCN1CC(=O)N=C1NC(=O)Nc1cccc(Cl)c1	-8.81853
147	CCCCNC(=O)N1CCC(=CC#Cc2cccc(C)n2)CC1	-9.59247
148	CCCC[C@@H](NC(=O)c1nccs1)c1cnc(Nc2ccc(C)nc2)c(Cl)c1	-10.6488
149	CCCCc1c(O)noc1C[C@H](N)C(=O)O	-5.47123
150	CCCCc1nc2c(sc3nccc(N(C)C)c32)c(=O)n1-c1ccc(CC)cc1	-8.65192
151	CCCCn1c(-c2cnc(Nc3ccc(C)nc3)c(Cl)c2)nc2ccccc21	-9.19509
152	CCCN(CCc1ccc(NC(=O)CCc2cn(CCCCCCCCCCN(C)CCCCCNC(=O)COc3cncc(C#Cc4csc(C)n4)c3)nn2)cc1)C1CCc2c(O)cccc2C1	-9.26482
153	CCCN(CCc1ccc(NC(=O)CCc2cn(CCCCCCCCN(C)CCCCCNC(=O)COc3cncc(C#Cc4csc(C)n4)c3)nn2)cc1)C1CCc2c(O)cccc2C1	-8.48312
154	CCCN(CCc1ccc(NC(=O)CCc2cn(CCCCCCNC(=O)COc3cncc(C#Cc4csc(C)n4)c3)nn2)cc1)C1CCc2c(O)cccc2C1	-8.31192
155	CCCN(Cc1cnc(Nc2ccc(C)nc2)c(Cl)c1)C(=O)c1nccs1	-8.90864
156	CCCN1Cc2cc(-c3nnn(-c4cccnc4F)c3C)ccc2C1=O	-7.98058
157	CCCOc1cccnc1Nc1cccc(C)n1	-8.31192
158	CCC[C@@H](NC(=O)c1ccccn1)c1cnc(Nc2ccc(C)nc2)c(Cl)c1	-10.7114
159	CCC[C@@H](NC(=O)c1cocn1)c1cnc(Nc2ccc(C)nc2)c(Cl)c1	-10.816
160	CCC[C@@H](NC(=O)c1cscn1)c1cnc(Nc2ccc(C)nc2)c(Cl)c1	-10.6431
161	CCC[C@@H](NC(=O)c1nc(C)cs1)c1cnc(Nc2ccc(C)nc2)c(Cl)c1	-11.3168
162	CCC[C@@H](NC(=O)c1ncco1)c1cnc(Nc2ccc(C)nc2)c(Cl)c1	-10.4643
163	CCC[C@@H](NC(=O)c1nccs1)c1cnc(Nc2ccc(C)nc2)c(Cl)c1	-11.4343
164	CCC[C@@H](NC(=O)c1nccs1)c1cnc(Nc2ccc(F)nc2)c(Cl)c1	-11.1706
165	CCC[C@@H](NC(=O)c1nccs1)c1cnc(Nc2ccc(OC)nc2)c(Cl)c1	-11.1479
166	CCC[C@@H](NC(=O)c1nccs1)c1cnc(Nc2cccnc2)c(Cl)c1	-10.1529
167	CCC[C@@H](NC(=O)c1nccs1)c1cnc(Nc2cnc(C)nc2)c(Cl)c1	-10.4409
168	CCC[C@@H](NC(=O)c1nccs1)c1cnc(Nc2cnc(C)s2)c(Cl)c1	-10.2559
169	CCC[C@H](NC(=O)c1nccs1)c1cnc(Nc2ccc(C)nc2)c(Cl)c1	-8.60337
170	CCCc1ccc(-n2cnc3c(sc4nccc(N(C)C)c43)c2=O)cc1	-8.16808
171	CCCc1cccc(-c2c(-c3ccc4nn(C)cc4c3)nsc2NC(=O)[C@@H]2C[C@H]2C)n1	-10.9064
172	CCCc1cccc2c1CCN1C(=O)CN=C(n3cnc(-c4ncco4)c3)C=C21	-11.7272
173	CCCc1cccc2c1CCN1C(=O)CNC(n3cnc(C)c3)C=C21	-11.3168
174	CCCc1cccnc1Nc1cccc(C)n1	-9.14165
175	CCCn1c(-c2cnc(Nc3ccc(C)nc3)c(Cl)c2)nc2c(Cl)cccc21	-9.5431
176	CCCn1c(-c2cnc(Nc3ccc(C)nc3)c(Cl)c2)nc2ccc(Cl)cc21	-9.79816
177	CCCn1c(-c2cnc(Nc3ccc(C)nc3)c(Cl)c2)nc2cccc(Cl)c21	-11.2749
178	CCCn1c(-c2cnc(Nc3ccc(C)nc3)c(Cl)c2)nc2ccccc21	-9.95349
179	CCCn1c(-c2cnc(Nc3ccc(Cl)cc3)c(Cl)c2)nc(C)c1C	-9.41098
180	CCCn1c(-c2cnc(Nc3ccc(Cl)cc3)c(Cl)c2)nc2ccccc21	-9.60548
181	CCCn1cc(C)nc1-c1cnc(Nc2ccc(Cl)cc2)c(Cl)c1	-9.46035
182	CCN(C(=O)N1CC/C(=C\C#Cc2cccc(C)n2)C1)C(C)C	-10.9566
183	CCN(C(=O)N1CCC(=CC#Cc2cccc(C)n2)CC1)C(C)C	-10.712
184	CCN(C(=O)c1ccc(C#Cc2cccc(Cl)c2)cn1)C(C)(C)C	-10.3881
185	CCN(C(=O)c1ccc(C#Cc2cccc(F)c2)cn1)C(C)(C)C	-10.0567
186	CCN(C(=O)c1ncc(C#Cc2cccc(Cl)c2)cn1)C(C)(C)C	-10.0029
187	CCN(C(=O)c1ncc(C#Cc2cccc(F)c2)cn1)C(C)(C)C	-9.57973
188	CCN(C)c1ncnc2sc3c(=O)n(-c4ccc(OC)cc4)cnc3c12	-7.22689
189	CCN(CC)C(=O)c1ccc(Nc2ccc(Cl)cc2)nc1	-9.04996
190	CCN(CC)C(=O)c1nn(C)c2nc(OCc3cccc(C)n3)ccc12	-11.0535
191	CCN(CC)C(=O)c1nn(C)c2nc(OCc3ccccn3)ccc12	-11.3348
192	CCN(CC)C(=O)c1nn(C)c2nc(OCc3ccccn3)cnc12	-9.86562
193	CCN(CC)c1c(S(=O)(=O)c2ccc(C)cc2)cnc2ccccc12	-9.12916
194	CCN(c1cncnc1)c1cncc(NC(=O)c2cccc(Br)c2)c1	-9.84063
195	CCN(c1cncnc1)c1cncc(NC(=O)c2cccc(C#N)c2)c1	-8.24548
196	CCN(c1cncnc1)c1cncc(NC(=O)c2cccc(Cl)c2)c1	-9.38776
197	CCN1C(NC(=O)Nc2cccc(Cl)c2)=NC(=O)C1C	-9.11809
198	CCN1CC(=O)N=C1NC(=O)Nc1cccc(Cl)c1	-9.41098
199	CCN1CCC(=O)N=C1NC(=O)Nc1cccc(Cl)c1	-9.41098
200	CCN1CCc2nc(C#Cc3cccc(F)c3)sc2C1	-10.148
201	CCN1CCc2nc(C#Cc3ccccc3)sc2C1	-8.48225
202	CCN1Cc2cc(-c3nnn(-c4cccnc4F)c3C)ccc2C1=O	-8.53376
203	CCNC(=O)c1nn(C)c2nc(OCc3cccc(C)n3)ccc12	-9.90139
204	CCNc1cc(-c2csc(N(C)C(=O)c3ccc(F)cc3)n2)ncn1	-7.27626
205	CCNc1cccnc1Nc1cccc(C)n1	-7.93973
206	CCNc1ncnc2sc3c(=O)n(-c4ccc(OC)cc4)cnc3c12	-7.22689
207	CCOC(=O)N1CC(=CC#Cc2cccc(C)n2)C1	-9.98593
208	CCOC(=O)N1CC/C(=C/C#Cc2cccc(C)n2)C1	-9.0174
209	CCOC(=O)N1CC/C(=C\C#Cc2cccc(C)n2)C1	-11.6863
210	CCOC(=O)N1CC2(CC(=CC#Cc3cccc(C)n3)C2)C1	-11.1662
211	CCOC(=O)N1CCC(=CC#Cc2cccc(C#N)c2)CC1	-12.2817
212	CCOC(=O)N1CCC(=CC#Cc2cccc(C)c2)CC1	-11.7874
213	CCOC(=O)N1CCC(=CC#Cc2cccc(C)n2)CC1	-11.8502
214	CCOC(=O)N1CCC(=CC#Cc2cccc(Cl)c2)CC1	-12.3092
215	CCOC(=O)N1CCC(=CC#Cc2cccc(F)c2)CC1	-11.1976
216	CCOC(=O)N1CCC(=CC#Cc2ccccn2)CC1	-11.6379
217	CCOC(=O)N1[C@H]2CC[C@@H]1C[C@@](O)(C#Cc1cccc(C)c1)C2	-10.3905
218	CCOC(=O)c1cc2c(C#Cc3ccc(F)cc3)nc(C)cn2c1	-9.13551
219	CCOC(=O)c1cc2c(C#Cc3cccc(C#N)c3)nc(C)cn2c1	-11.9985
220	CCOC(=O)c1cc2c(C#Cc3cccc(C(F)(F)F)c3)nc(C)cn2c1	-9.54449
221	CCOC(=O)c1cc2c(C#Cc3cccc(Cl)c3)nc(C)cn2c1	-10.9079
222	CCOC(=O)c1cc2c(C#Cc3ccccc3)nc(C)cn2c1	-11.3168
223	CCOC(=O)c1cc2c(C#Cc3ccccc3F)nc(C)cn2c1	-9.27184
224	CCOC(=O)c1cc2c(C#Cc3cccnc3)nc(C)cn2c1	-8.31754
225	CCOC(=O)c1cc2c(C#Cc3ccsc3)nc(C)cn2c1	-11.4531
226	CCOC(=O)c1cn(C2=NCC(=O)N3CCc4c(I)cccc4C3=C2)cn1	-8.27602
227	CCOCc1cn(C2=NCC(=O)N3CCc4c(cccc4-c4nc(C)cs4)C3=C2)cn1	-9.22893
228	CCOCc1cn(C2=NCC(=O)N3CCc4c(cccc4-c4nccs4)C3=C2)cn1	-10.2968
229	CCOc1c(C)ccnc1Nc1cccc(C)n1	-8.00212
230	CCOc1cc(-c2ccc(C)cc2)cnc1Nc1cccc(C)n1	-8.98539
231	CCOc1cc(-c2cccc(F)c2)cnc1Nc1cccc(C)n1	-9.81666
232	CCOc1cc(-c2ccccc2)cnc1Nc1cccc(C)n1	-9.37203
233	CCOc1cc(-c2ccccc2C#N)cnc1Nc1cccc(C)n1	-10.5422
234	CCOc1cc(-c2ccccn2)cnc1Nc1cccc(C)n1	-9.56419
235	CCOc1cc(-c2cccnc2)cnc1Nc1cccc(C)n1	-11.2088
236	CCOc1cc(-c2cccnc2C#N)cnc1Nc1cccc(C)n1	-10.0856
237	CCOc1cc(-c2ccsn2)cnc1Nc1cccc(C)n1	-9.4278
238	CCOc1cc(-c2cnccc2C)cnc1Nc1cccc(C)n1	-10.4263
239	CCOc1cc(-c2cncnc2)cnc1Nc1cccc(C)n1	-10.5584
240	CCOc1cc(Br)cnc1Nc1cccc(C)n1	-10.4005
241	CCOc1cc(C#N)cnc1Nc1cccc(C)n1	-10.4133
242	CCOc1cc(C)cnc1Nc1cccc(C)n1	-9.8505
243	CCOc1cc(Cl)cnc1Nc1cccc(C)n1	-11.0026
244	CCOc1cc(Oc2cccnc2)cnc1Nc1cccc(C)n1	-10.9688
245	CCOc1ccc(-c2nsc(NC(=O)[C@@H]3C[C@H]3C)c2C)cc1	-10.9368
246	CCOc1ccccc1-c1cc(F)cc(-n2nnc(-c3ccccn3)n2)c1	-9.06166
247	CCOc1ccccc1-c1cccc(-n2nnc(-c3ccccn3)n2)c1	-9.27227
248	CCOc1cccnc1Nc1cccc(C(=O)OC)n1	-7.50993
249	CCOc1cccnc1Nc1cccc(C(F)(F)F)n1	-8.21017
250	CCOc1cccnc1Nc1cccc(C)n1	-10.496
251	CCOc1cccnc1Nc1cccc(OC)n1	-8.93773
252	CCOc1cccnc1Nc1ccccn1	-9.7628
253	CCOc1nccnc1Nc1cccc(C)n1	-9.00415
254	CCS(=O)(=O)N1CCC(=CC#Cc2cccc(C)n2)CC1	-9.77757
255	CC[C@@H](NC(=O)c1nccs1)c1cnc(Nc2ccc(C)nc2)c(Cl)c1	-11.0611
256	CC[C@@H]1CCCCN1C(=O)c1cnc(Nc2ccc(C)nc2)c(Cl)c1	-10.4342
257	CC[C@@H]1CCCCN1C(=O)c1cnc(Nc2ccc(Cl)cc2)c(Cl)c1	-10.2177
258	CC[C@@H]1CCCN(C(=O)c2cnc(Nc3ccc(C)nc3)c(Cl)c2)C1	-10.3346
259	CC[C@@H]1C[C@H]1C(=O)Nc1snc(-c2ccc3nn(C)cc3c2)c1-c1cccc(N(C)C)n1.Cl	-10.5751
260	CC[C@H]1CCCCN1C(=O)c1cnc(Nc2ccc(C)nc2)c(Cl)c1	-9.17139
261	CC[C@H]1CCCN(C(=O)c2cnc(Nc3ccc(C)nc3)c(Cl)c2)C1	-10.1965
262	CCc1c(C(=O)Nc2cccc(C)n2)nn(C)c1-c1ccccc1	-10.7287
263	CCc1cc(C2=NCC(=O)N3CCc4c(OC)cccc4C3=C2)ccn1	-9.22029
264	CCc1ccc(-n2c(C)nc3c(sc4nccc(N(C)C)c43)c2=O)cc1	-9.222
265	CCc1ccc(-n2c(CC)nc3c(sc4nccc(N(C)C)c43)c2=O)cc1	-7.69574
266	CCc1ccc(-n2ccc3c(sc4nccc(N(C)C)c43)c2=O)cc1	-8.98309
267	CCc1ccc(-n2cnc3c(sc4cncc(N(C)C)c43)c2=O)cc1	-8.13423
268	CCc1ccc(-n2cnc3c(sc4nccc(N(C)C)c43)c2=O)cc1	-9.07359
269	CCc1ccc(-n2cnc3c(sc4nccc(N(C)CC)c43)c2=O)cc1	-8.03133
270	CCc1ccc(-n2cnc3c(sc4nccc(NC)c43)c2=O)cc1	-7.5333
271	CCc1ccc(-n2cnc3c(sc4nccc(NCC#N)c43)c2=O)cc1	-8.15091
272	CCc1cccc(-c2c(-c3ccc4n[nH]cc4c3)nsc2NC(=O)[C@@H]2C[C@H]2C)n1.Cl	-10.5584
273	CCc1cccc(-c2c(-c3ccc4nn(C)cc4c3)nsc2NC(=O)[C@@H]2C[C@H]2C)n1.Cl	-11.3168
274	CCc1cccc2c1CCN1C(=O)CN=C(n3cnc(C(C)C)c3)C=C21	-10.7072
275	CCc1ccccc1-c1cc(F)cc(-n2nnc(-c3ccccn3)n2)c1	-7.93973
276	CCc1ccccc1-c1cccc(-n2nnc(-c3ccccn3)n2)c1	-8.83263
277	CCc1cn(C2=NCC(=O)N3CCc4c(cccc4-c4ccc(F)cc4)C3=C2)cn1	-11.2088
278	CCc1cn(C2=NCC(=O)N3CCc4c(cccc4-c4ccco4)C3=C2)cn1	-11.3792
279	CCc1cn(C2=NCC(=O)N3CCc4c(cccc4-c4ncco4)C3=C2)cn1	-10.85
280	CCc1cn(C2=NCC(=O)N3CCc4c(cccc4C(C)O)C3=C2)cn1	-9.00654
281	CCc1cn(C2=NCC(=O)N3CCc4c(cccc4C4(F)CCC4)C3=C2)cn1	-9.84555
282	CCc1cn(C2=NCC(=O)N3CCc4c(cccc4C4(F)COC4)C3=C2)cn1	-8.31192
283	CCc1cn(C2=NCC(=O)N3CCc4c(cccc4C4CCCO4)C3=C2)cn1	-10.3294
284	CCc1nc2c(s1)CCN(C(=O)c1cc3ncc(Br)cn3n1)CC2	-10.6099
285	CCc1ncn(C2=NCC(=O)N3CCc4c(cccc4-c4ccc(F)nc4)C3=C2)n1	-11.0385
286	CCc1sc(C)nc1C#Cc1cccnc1	-8.4614
287	CCn1c(-c2cnc(Nc3ccc(C)nc3)c(Cl)c2)nc2ccccc21	-9.89706
288	CCn1ccnc1-c1c[nH]c2c(C(=O)Nc3ccn(C)n3)nc(C)cc12	-10.3183
289	CCn1nc(-c2cnccc2C)c2ncc(OCc3ccccn3)nc21	-11.1176
290	CN(C(=O)c1ccc(C#Cc2cccc(Cl)c2)cn1)C(C)(C)C	-10.6663
291	CN(C(=O)c1ccc(C#Cc2cccc(F)c2)cn1)C(C)(C)C	-10.276
292	CN(C(=O)c1ccc(C#Cc2ccnc(Cl)c2)cn1)C(C)(C)C	-10.2968
293	CN(C(=O)c1ccc(C#Cc2cncc(Cl)c2)cn1)C(C)(C)C	-10.0567
294	CN(C(=O)c1ccc(F)cc1)c1nc(-c2cncnc2)cs1	-7.47291
295	CN(C(=O)c1ncc(C#Cc2cccc(F)c2)cn1)C(C)(C)C	-9.94177
296	CN(C)S(=O)(=O)N1CCc2nc(C#Cc3ccccc3)sc2C1	-11.6496
297	CN(C)c1ccc(C(=O)N[C@H]2CCC[C@H](NC(=O)c3cccc(Cl)c3)C2)cc1	-9.03346
298	CN(C)c1ccnc2sc3c(=O)n(-c4ccc(Br)cc4)ccc3c12	-7.37067
299	CN(C)c1ccnc2sc3c(=O)n(-c4ccc(Br)cc4)cnc3c12	-8.45808
300	CN(C)c1ccnc2sc3c(=O)n(-c4ccc(C5CC5)cc4)cnc3c12	-7.68409
301	CN(C)c1ccnc2sc3c(=O)n(-c4ccc(Cl)cc4)cnc3c12	-8.2389
302	CN(C)c1ccnc2sc3c(=O)n(-c4ccc(F)cc4)cnc3c12	-7.15453
303	CN(C)c1ccnc2sc3c(=O)n(-c4ccc5scnc5c4)ccc3c12	-8.42537
304	CN(C)c1ccnc2sc3c(=O)n(C45CC6CC(CC(C6)C4)C5)cnc3c12	-9.69785
305	CN(C)c1ccnc2sc3c(=O)n(C4CCCC4)cnc3c12	-8.50232
306	CN(C)c1ccnc2sc3c(=O)n(C4CCCCC4)cnc3c12	-8.84525
307	CN(C)c1ccnc2sc3c(=O)n(C4CCCCCC4)cnc3c12	-9.72539
308	CN(C)c1ccnc2sc3c(=O)n(C4CCCCCC4)nnc3c12	-8.71059
309	CN(C)c1ccnc2sc3c(=O)n(C4CCCCCCC4)cnc3c12	-9.60878
310	CN(C)c1ccnc2sc3c(=O)n(N4CCCCCC4)cnc3c12	-9.22546
311	CN(C)c1cnc(C(=O)Nc2ccccn2)c(N)n1	-7.62742
312	CN(C)c1nc(N)c(C(=O)Nc2ccccn2)nc1Cl	-9.78021
313	CN(C)c1ncc(C(=O)Nc2ccccn2)nc1Cl	-9.68266
314	CN(C)c1ncnc2sc3c(=O)n(-c4ccc(C(F)(F)F)cc4)cnc3c12	-7.22689
315	CN(C)c1ncnc2sc3c(=O)n(-c4ccc(OC(F)(F)F)cc4)cnc3c12	-7.22689
316	CN(C)c1ncnc2sc3c(=O)n(C4CCCCC4)cnc3c12	-9.5431
317	CN(c1cccnc1)c1cc(F)cc(-n2nnc(-c3ccccn3)n2)c1	-10.85
318	CN(c1cccnc1)c1ccnc(NC(=O)c2cccc(Br)c2)c1	-9.83093
319	CN(c1cccnc1)c1ccnc(NC(=O)c2cccc(Cl)c2)c1	-8.43032
320	CN(c1cccnc1)c1cncc(NC(=O)c2cccc(Br)c2)c1	-9.30501
321	CN(c1cccnc1)c1cncc(NC(=O)c2cccc(C#N)c2)c1	-8.1798
322	CN(c1cncnc1)c1cc(C(=O)Nc2cccc(Cl)n2)ccc1F	-9.02847
323	CN(c1cncnc1)c1cc(Cl)cc(C(=O)Nc2cccc(F)n2)c1	-9.31098
324	CN(c1cncnc1)c1cc(Cl)nc(NC(=O)c2cccc(Br)c2)c1	-8.60095
325	CN(c1cncnc1)c1cc(Cl)nc(NC(=O)c2cccc(C#N)c2)c1	-7.69574
326	CN(c1cncnc1)c1cc(Cl)nc(NC(=O)c2cccc(Cl)c2)c1	-8.63227
327	CN(c1cncnc1)c1cc(NC(=O)c2cccc(Cl)c2)ccn1	-8.81943
328	CN(c1cncnc1)c1ccnc(NC(=O)c2cccc(Br)c2)c1	-9.66786
329	CN(c1cncnc1)c1ccnc(NC(=O)c2cccc(C#N)c2)c1	-8.10744
330	CN(c1cncnc1)c1cncc(NC(=O)c2cccc(Br)c2)c1	-9.88269
331	CN(c1cncnc1)c1cncc(NC(=O)c2cccc(C#N)c2)c1	-8.24021
332	CN(c1cncnc1)c1cncc(NC(=O)c2cccc(Cl)c2)c1	-9.47865
333	CN1C(=O)CN=C1NC(=O)Nc1cccc(Cl)c1	-10.276
334	CN1CC(=O)N/C1=N\C(=O)Nc1ccccc1	-7.98023
335	CN1CC(=O)N/C1=N\C(=O)Nc1ccccc1Cl	-7.7491
336	CN1CC(=O)N/C1=N\C(=O)Nc1ccccn1	-8.71969
337	CN1CC(=O)N/C1=N\C(=O)Nc1ccncc1	-8.5231
338	CN1CC(=O)N/C1=N\C(=O)Nc1ccncc1Cl	-8.83352
339	CN1CC(=O)N/C1=N\C(=O)Nc1ccsc1	-8.28421
340	CN1CC(=O)N/C1=N\C(=O)Nc1csc(Cl)c1	-9.5925
341	CN1CC(=O)N/C1=N\C(=O)Nc1ncccc1Cl	-9.65342
342	CN1CC(=O)N=C1NC(=O)Nc1cccc(Br)c1	-9.16308
343	CN1CC(=O)N=C1NC(=O)Nc1cccc(C#N)c1	-7.7844
344	CN1CC(=O)N=C1NC(=O)Nc1cccc(Cl)c1	-10.1673
345	CN1CC(=O)N=C1NC(=O)Nc1cccs1	-7.64925
346	CN1CC(=O)N=C1NC(=O)c1cccc(Cl)c1	-8.09705
347	CN1CCC(=O)N=C1NC(=O)Nc1cccc(Br)c1	-9.97766
348	CN1CCC(=O)N=C1NC(=O)Nc1cccc(C#N)c1	-9.95349
349	CN1CCC(=O)N=C1NC(=O)Nc1cccc(C(F)(F)F)c1	-8.48225
350	CN1CCC(=O)N=C1NC(=O)Nc1cccc(Cl)c1	-10.3639
351	CN1CCC(=O)N=C1NC(=O)Nc1cccc(F)c1	-8.07185
352	CN1CCC(=O)N=C1NC(=S)Nc1cccc(Cl)c1	-8.92301
353	CN1CCC/C1=N\C(=O)Nc1cccc(Cl)c1	-8.87323
354	CN1CCS/C1=N\C(=O)Nc1cccc(Cl)c1	-9.38776
355	CN1CCc2nc(C#Cc3ccc(Cl)cc3)ccc2C1=O	-8.15636
356	CN1CCc2nc(C#Cc3cccc(Cl)c3)ccc2C1=O	-9.92528
357	CN1CCc2nc(C#Cc3cccc(F)c3)ccc2C1=O	-9.63932
358	CN1CCc2nc(C#Cc3ccccc3)ccc2C1=O	-9.50431
359	CN1CCc2nc(C#Cc3ccccc3Cl)ccc2C1=O	-7.7991
360	CN1CCc2nc(C#Cc3ccccn3)ccc2C1=O	-8.3441
361	CN1CCc2nc(C#Cc3cccnc3)ccc2C1=O	-6.22015
362	CN1CCc2nc(C#Cc3cccs3)ccc2C1=O	-8.39138
363	CN1Cc2c(C#Cc3ccccc3)ncn2-c2ccc(F)cc2C1=O	-9.04233
364	CN1Cc2c(C#Cc3ccccc3)ncn2-c2cccc(Cl)c2C1=O	-8.3176
365	CNC(=O)c1cc2c(C#Cc3cccc(C(F)(F)F)c3)nc(C)cn2c1	-9.54449
366	CNC(=O)c1cc2c(C#Cc3cccc(F)c3)nc(C)cn2c1	-9.95349
367	CNC(=O)c1cc2c(C#Cc3ccccc3)nc(C)cn2c1	-9.81718
368	CNC(=O)c1cc2c(C#Cc3ccccc3F)nc(C)cn2c1	-8.31754
369	CNC(=O)c1cc2c(C#Cc3ccsc3)nc(C)cn2c1	-10.3625
370	CNC(=O)c1ccc(C#Cc2ccccc2)nc1	-6.57643
371	CNc1cc(-c2csc(N(C)C(=O)c3ccc(F)cc3)n2)ncn1	-7.16126
372	CNc1cccc(-c2c(-c3ccc4nn(C)cc4c3)nsc2NC(=O)[C@@H]2C[C@H]2C)n1.Cl	-10.2365
373	CNc1ncc(Cl)nc1C(=O)Nc1ccccn1	-9.7335
374	CNc1ncnc2sc3c(=O)n(-c4ccc(OC)cc4)cnc3c12	-7.22689
375	CO/N=C1/C=C(C#Cc2cccc(C)n2)CCC1	-11.872
376	COC(=O)N1CC(F)(F)C(O)(C#Cc2cccc(C)c2)[C@@H]2CCC[C@@H]21	-9.60548
377	COC(=O)N1CC2CCC(O)(C#Cc3cccc(C)c3)CC2C1	-8.63316
378	COC(=O)N1CCC(=CC#Cc2cccc(C)n2)CC1	-11.5341
379	COC(=O)N1CCC(O)(C#Cc2cccc(C)c2)C2CCCCC21	-9.46812
380	COC(=O)N1CCC(O)(C#Cc2cccc(C)c2)CC12CCC2	-9.22893
381	COC(=O)N1CCC(O)(C#Cc2cccc(C)c2)[C@@H]2CCC[C@@H]21	-10.5249
382	COC(=O)N1CCC(O)(C#Cc2cccc(C)c2)[C@H]2CCC[C@H]21	-9.57659
383	COC(=O)N1CCC2(CC1)CC(O)(C#Cc1cccc(C)c1)C2	-9.29131
384	COC(=O)N1CCC2(CC1)CC(O)(C#Cc1cccc(C)c1)CO2	-8.71277
385	COC(=O)N1CCC2CC(O)(C#Cc3cccc(C)c3)C2C1	-10.5502
386	COC(=O)N1CCCCC12CCCC(O)(C#Cc1cccc(C)c1)C2	-10.0407
387	COC(=O)N1CC[C@@H]2[C@H]1CCC[C@@]2(O)C#Cc1cccc(C)c1	-10.906
388	COC(=O)N1C[C@@H]2CC[C@H]1C[C@@]2(O)C#Cc1cccc(C)c1	-10.0497
389	COC(=O)N1C[C@@H]2[C@@H](CCC2(O)C#Cc2cccc(C)c2)C1	-10.0307
390	COC(=O)N1C[C@@H]2[C@@H](CCCC2(O)C#Cc2cccc(C)c2)C1	-8.5843
391	COC(=O)N1C[C@H]2CC(O)(C#Cc3cccc(C)c3)C[C@H]2C1	-7.31619
392	COC(=O)N1C[C@H]2COC[C@@H](C1)[C@]2(O)C#Cc1cccc(C)c1	-7.8744
393	COC(=O)N1[C@H]2CCC[C@@H]1C[C@](O)(C#Cc1cccc(C)c1)C2	-8.57847
394	COC(=O)N1[C@H]2CC[C@@H]1C[C@@H](C#Cc1cccc(C)c1)C2	-10.2104
395	COC(=O)N1[C@H]2CC[C@@H]1C[C@@](O)(C#Cc1ccc(F)cc1)C2	-8.12607
396	COC(=O)N1[C@H]2CC[C@@H]1C[C@@](O)(C#Cc1cccc(C#N)c1)C2	-9.58289
397	COC(=O)N1[C@H]2CC[C@@H]1C[C@@](O)(C#Cc1cccc(C)c1)C2	-10.4056
398	COC(=O)N1[C@H]2CC[C@@H]1C[C@@](O)(C#Cc1cccc(C)n1)C2	-8.70914
399	COC(=O)N1[C@H]2CC[C@@H]1C[C@@](O)(C#Cc1cccc(Cl)c1)C2	-10.72
400	COC(=O)N1[C@H]2CC[C@@H]1C[C@@](O)(C#Cc1cccc(F)c1)C2	-10.2432
401	COC(=O)N1[C@H]2CC[C@@H]1C[C@@](O)(C#Cc1cccc(OC(F)F)c1)C2	-10.1464
402	COC(=O)N1[C@H]2CC[C@@H]1C[C@@](O)(C#Cc1cccc(OC)c1)C2	-10.1136
403	COC(=O)N1[C@H]2CC[C@@H]1C[C@@](O)(C#Cc1ccccc1)C2	-9.307
404	COC(=O)N1[C@H]2CC[C@@H]1C[C@](C#Cc1cccc(C)c1)(OC)C2	-9.7671
405	COC(=O)N1[C@H]2CC[C@@H]1C[C@](O)(C#Cc1cccc(C)c1)C2	-10.3557
406	COC(=O)c1c(N)sc(-c2ccccc2)c1C	-6.57643
407	COC(=O)c1cccc(-c2cc(F)cc(-n3nnc(-c4ccccn4)n3)c2)c1	-9.26854
408	COC(=O)c1cccc(-c2cccc(-n3nnc(-c4ccccn4)n3)c2)c1	-9.23418
409	COC(=O)c1cccc2c1CCN1C(=O)CN=C(n3cnc(C4CC4)c3)C=C21	-10.2462
410	COC(=O)c1ccccc1-c1cccc(-n2nnc(-c3ccccn3)n2)c1	-9.47865
411	COC(=O)c1cn(C2=NCC(=O)N3CCc4c(I)cccc4C3=C2)cn1	-8.7373
412	COC(=O)c1cncc(OCC#Cc2cccc(C)n2)c1	-8.35409
413	COC(C)c1cccc2c1CCN1C(=O)CN=C(c3ccn(C)n3)C=C21	-10.1563
414	COC1(OC)CC(C#Cc2cncc([C@H]3NC(=O)O[C@@H]3c3cccc(F)c3)c2)C1	-7.22689
415	COC1(c2cn(C3=NCC(=O)N4CCc5c(cccc5-c5ccc(F)nc5)C4=C3)cn2)CC1	-10.1818
416	COC1CCCN(C(=O)N2CC(c3nc(-c4cccc(Cl)c4)no3)C2)C1	-8.23239
417	COCC(=O)N(C)c1cc(C)cc(OCc2cccc(Cl)c2)c1	-9.75428
418	COCC(=O)N1CCC(=CC#Cc2cccc(C)n2)CC1	-9.2017
419	COCCOCc1cccc2c1CCN1C(=O)CN=C(c3cccc(OC)c3)C=C21	-8.31192
420	COCCOc1cccc(C2=NCC(=O)N3CCc4c(OC)cccc4C3=C2)c1	-10.4133
421	COCCc1cn(C2=NCC(=O)N3CCc4c(cccc4-c4ccc(F)nc4)C3=C2)cn1	-10.7072
422	COCCc1cn(C2=NCC(=O)N3CCc4c(cccc4-c4cscn4)C3=C2)cn1	-10.5922
423	COCCc1cn(C2=NCC(=O)N3CCc4c(cccc4-c4nccs4)C3=C2)cn1	-10.4133
424	COCOc1cc(C)nc(C(=O)Nc2ccc(F)cn2)c1	-8.80647
425	COCOc1cc(C)nc(C(=O)Nc2ccccn2)c1	-9.84555
426	COCOc1cc(C)nc(C(=O)Nc2nc(C)cs2)c1	-9.93599
427	COC[C@@H](C)Oc1cc(C)nc(C(=O)Nc2nc(C)cs2)c1	-8.57269
428	COC[C@H](C)Oc1cc(C)nc(C(=O)Nc2nc(C)cs2)c1	-8.63189
429	COC[C@H](NC(=O)c1nccs1)c1cnc(Nc2ccc(C)nc2)c(Cl)c1	-10.2978
430	COCc1cn(C2=NCC(=O)N3CCc4c(C5=CCCC5)cccc4C3=C2)cn1	-11.528
431	COCc1cn(C2=NCC(=O)N3CCc4c(C5CC5)ccc(F)c4C3=C2)cn1	-11.0385
432	COCc1cn(C2=NCC(=O)N3CCc4c(OC(C)C)cccc4C3=C2)cn1	-9.35887
433	COCc1cn(C2=NCC(=O)N3CCc4c(cc(F)cc4C4CC4)C3=C2)cn1	-12.0296
434	COCc1cn(C2=NCC(=O)N3CCc4c(ccc(F)c4C4CC4)C3=C2)cn1	-12.2697
435	COCc1cn(C2=NCC(=O)N3CCc4c(cccc4-c4cscn4)C3=C2)cn1	-10.7511
436	COCc1cn(C2=NCC(=O)N3CCc4c(cccc4-c4ncc(C)s4)C3=C2)cn1	-10.6281
437	COCc1cn(C2=NCC(=O)N3CCc4c(cccc4-c4ncc[nH]4)C3=C2)cn1	-10.7287
438	COCc1cn(C2=NCC(=O)N3CCc4c(cccc4C(C)(C)C)C3=C2)cn1	-9.60548
439	COCc1cn(C2=NCC(=O)N3CCc4c(cccc4C4CC4)C3=C2)cn1	-10.4795
440	COCc1cn(C2=NCC(=O)N3CCc4c(cccc4C4CCC4)C3=C2)cn1	-11.3792
441	COCc1cncc(C#Cc2ccccn2)c1	-10.9368
442	COCc1nc2c(s1)CCN(C(=O)c1cc3ncc(Br)cn3n1)CC2	-8.33263
443	COCc1ncn(C2=NCC(=O)N3CCc4c(ccc(F)c4C4CC4)C3=C2)n1	-12.2697
444	COCc1ncn(C2=NCC(=O)N3CCc4c(cccc4C4CC4)C3=C2)n1	-12.0296
445	CO[C@@H](C)COc1cc(C)nc(C(=O)Nc2nc(C)cs2)c1	-8.56131
446	CO[C@@H](C)c1cn(C2=NCC(=O)N3CCc4c(cccc4C4CC4)C3=C2)cn1	-11.7272
447	CO[C@H](C)COc1cc(C)nc(C(=O)Nc2nc(C)cs2)c1	-9.7335
448	CO[C@H](C)c1cn(C2=NCC(=O)N3CCc4c(C5CC5)ccc(F)c4C3=C2)cn1	-11.528
449	CO[C@H](C)c1cn(C2=NCC(=O)N3CCc4c(ccc(F)c4C4CC4)C3=C2)cn1	-11.6192
450	CO[C@H](C)c1cn(C2=NCC(=O)N3CCc4c(cccc4C4CC4)C3=C2)cn1	-12.0296
451	COc1cc(-c2cccc(Cl)c2)ncc1C1CCCN1C(=O)C1CCC1	-11.1237
452	COc1cc(-c2cccc(Cl)c2)ncc1C1CCCN1C(=O)c1cncs1	-10.9725
453	COc1cc(-c2n[nH]c3nc(-c4ccccc4)c(C#N)c(C4CC4)c23)ccc1Cl	-10.1082
454	COc1cc(C(=O)N2CCCCC2)cnc1Nc1ccc(Cl)cc1	-8.15091
455	COc1cc(C)nc(C(=O)Nc2ccc(F)cn2)c1	-7.42139
456	COc1cc(C2=NCC(=O)N3CCc4c(Cl)cccc4C3=C2)ccn1	-10.1238
457	COc1cc(C2=NCC(=O)N3CCc4c(I)cccc4C3=C2)ccn1	-11.1615
458	COc1cc(C2=NCC(=O)N3CCc4c(OC)cccc4C3=C2)ccn1	-10.1683
459	COc1cc(C2=NCC(=O)N3CCc4c(cccc4-c4ccc(F)nc4)C3=C2)ccn1	-11.528
460	COc1cc(C2=NCC(=O)N3CCc4c(cccc4-c4ccccn4)C3=C2)ccn1	-10.4133
461	COc1cc(C2=NCC(=O)N3CCc4c(cccc4-c4ccncc4F)C3=C2)ccn1	-11.2604
462	COc1cc(C2=NCC(=O)N3CCc4c(cccc4-c4cnccn4)C3=C2)ccn1	-10.1995
463	COc1cc(C2=NCC(=O)N3CCc4c(cccc4N4CCOCC4)C3=C2)ccn1	-10.1563
464	COc1cc(CN2CCN(c3ccccc3OC)CC2)ccc1OCc1cn(CCCCCCCCCCN(C)CCCCCNC(=O)COc2cccc(C#Cc3csc(C)n3)c2)nn1	-9.28362
465	COc1cc(CN2CCN(c3ccccc3OC)CC2)ccc1OCc1cn(CCCCCCCCCCN(C)CCCCCNC(=O)COc2cncc(C#Cc3csc(C)n3)c2)nn1	-9.06297
466	COc1cc(CN2CCN(c3ccccc3OC)CC2)ccc1OCc1cn(CCCCCCCCN(C)CCCCCNC(=O)COc2cccc(C#Cc3csc(C)n3)c2)nn1	-9.43515
467	COc1cc(CN2CCN(c3ccccc3OC)CC2)ccc1OCc1cn(CCCCCCCCN(C)CCCCCNC(=O)COc2cncc(C#Cc3csc(C)n3)c2)nn1	-8.70044
468	COc1cc(CN2CCN(c3ccccc3OC)CC2)ccc1OCc1cn(CCOCCOCCOCCNC(=O)COc2cncc(C#Cc3csc(C)n3)c2)nn1	-8.48225
469	COc1cc(CN2CCN(c3ccccc3OC)CC2)ccc1OCc1cn(CCOCCOCCOCCOCCOCCNC(=O)COc2cncc(C#Cc3csc(C)n3)c2)nn1	-8.65258
470	COc1ccc(-c2c(C)c(C(=O)Nc3cccc(C)n3)nn2C)cc1	-11.0026
471	COc1ccc(-c2cccc3c2CCN2C(=O)CN=C(n4cnc(C5CC5)c4)C=C32)cn1	-9.21686
472	COc1ccc(-c2cncc(C#Cc3csc(C)n3)c2)cc1	-9.47336
473	COc1ccc(-c2nsc(NC(=O)[C@@H]3C[C@H]3C)c2C)cc1	-9.68266
474	COc1ccc(-c2nsc(NC(=O)[C@@H]3C[C@H]3C)c2C)cc1F	-9.67893
475	COc1ccc(-n2c(C)nc(C(=O)Nc3cccc(C)n3)c2C)cc1	-9.72539
476	COc1ccc(-n2ccc3c(sc4nccc(N(C)C)c43)c2=O)cc1	-7.68358
477	COc1ccc(-n2cnc3c(sc4nccc(N(C)C)c43)c2=O)cc1	-7.22689
478	COc1ccc(-n2cnc3c(sc4ncnc(N(C)C)c43)c2=O)c(F)c1	-7.22689
479	COc1ccc(-n2cnc3c(sc4ncnc(N(C)C)c43)c2=O)cc1	-8.59019
480	COc1ccc(-n2cnc3c(sc4ncnc(N(C)C)c43)c2=O)cn1	-7.22689
481	COc1ccc(-n2cnc3c(sc4ncnc(NC5CC5)c43)c2=O)cc1	-7.22689
482	COc1ccc(C#Cc2csc(C)n2)cn1	-9.09542
483	COc1ccc(C(=O)N2CCC(=CC#Cc3cccc(C)n3)CC2)cc1	-9.42537
484	COc1ccc(C(=O)N2CCc3c(sc(NCc4ccc(F)cc4)c3C#N)C2)cc1	-8.37842
485	COc1ccc(C(=O)N2CCc3c(sc(NCc4cccc(F)c4)c3C#N)C2)cc1	-7.67016
486	COc1ccc(C(=O)N[C@H]2CCC[C@H](NC(=O)c3cccc(Cl)c3)C2)cc1	-8.89382
487	COc1ccc(C(=O)Nc2sc3c(c2C#N)CCN(C(=O)c2cc(C(C)C)n[nH]2)C3)cc1	-7.65777
488	COc1ccc(C)c(C2=NCC(=O)N3CCc4c(OC)cccc4C3=C2)c1	-7.75479
489	COc1ccc(C)cc1-c1cccc(-n2nnc(-c3ccccn3)n2)c1	-9.27981
490	COc1ccc(C2=NCC(=O)N3CCc4c(OC)cccc4C3=C2)cc1	-8.12337
491	COc1ccc(COc2cc(C)cc(N3C(=O)c4ccccc4C3=O)c2)cc1	-7.93973
492	COc1ccc(N2CC(c3nc(-c4cccc(Cl)c4)no3)CC2=O)cc1	-7.84509
493	COc1ccc(Nc2ccc(C(=O)N3CCCCC3)cn2)cc1	-8.24218
494	COc1ccc(Nc2ncc3c(n2)CC(C)CC3=O)cc1	-8.89462
495	COc1ccc(OCC#Cc2cccc(C)n2)cc1	-9.05643
496	COc1ccc(S(=O)(=O)N2CCC(=CC#Cc3cccc(C)n3)CC2)cc1	-10.811
497	COc1ccc2c(n1)CCN(C(=O)c1cc3ncc(Br)cn3n1)CC2	-9.46035
498	COc1cccc(-c2c(-c3ccc4nn(C)cc4c3)nsc2NC(=O)[C@@H]2C[C@H]2C)n1	-10.5584
499	COc1cccc(-c2nc(-c3ccccn3)no2)c1	-8.95502
500	COc1cccc(-c2noc([C@@H]3CCCCN3C(=O)C3CCC3)n2)c1	-10.0856
501	COc1cccc(-c2noc([C@H]3CCCCN3C(=O)C3CCC3)n2)c1	-9.30303
502	COc1cccc(-c2noc([C@H]3CCCN(C(=O)C4CCC4)C3)n2)c1	-8.24218
503	COc1cccc(C#Cc2ccc3c(n2)CCN(C(C)C)C3=O)c1	-8.7155
504	COc1cccc(C#Cc2ccc3c(n2)CCN(C)C3=O)c1	-8.36431
505	COc1cccc(C#Cc2ccc3c(n2)CCN(C2CCCCC2)C3=O)c1	-6.31951
506	COc1cccc(C#Cc2cccc(C)n2)c1	-10.9064
507	COc1cccc(C#Cc2csc(C)n2)c1	-10.3758
508	COc1cccc(C#Cc2nc(C)cn3cc(C(F)(F)F)cc23)c1	-10.0898
509	COc1cccc(C#Cc2nncc(C)n2)c1	-9.27981
510	COc1cccc(C(=O)N2CCC(=CC#Cc3cccc(C)n3)CC2)c1	-10.2843
511	COc1cccc(C(=O)N2CCc3oc(-c4ccc(F)cn4)nc3C2)c1	-9.68642
512	COc1cccc(C(=O)N2CCn3nc(-c4ccc(F)cn4)cc3C2)c1	-9.0223
513	COc1cccc(C(=O)N[C@H]2CCC[C@H](NC(=O)c3cccc(Cl)c3)C2)c1	-8.73051
514	COc1cccc(C(=O)Nc2cccc(C)n2)c1	-6.32336
515	COc1cccc(C2=NCC(=O)N3CCc4c(Br)cccc4C3=C2)c1	-8.48225
516	COc1cccc(C2=NCC(=O)N3CCc4c(C(C)=O)cccc4C3=C2)c1	-10.5751
517	COc1cccc(C2=NCC(=O)N3CCc4c(CN(C)C)cccc4C3=C2)c1	-8.8142
518	COc1cccc(C2=NCC(=O)N3CCc4c(I)cccc4C3=C2)c1	-9.71343
519	COc1cccc(C2=NCC(=O)N3CCc4c(OC)cc(Cl)cc4C3=C2)c1	-8.94416
520	COc1cccc(C2=NCC(=O)N3CCc4c(OC)cccc4C3=C2)c1	-9.68013
521	COc1cccc(C2=NCC(=O)N3CCc4c(OC)cccc4C3=C2)n1	-8.89264
522	COc1cccc(C2=NCC(=O)N3CCc4c(ccc(Cl)c4OC)C3=C2)c1	-10.071
523	COc1cccc(C2=NCC(=O)N3CCc4c(cccc4-c4ccccc4)C3=C2)c1	-8.43486
524	COc1cccc(C2=NCC(=O)N3CCc4c(cccc4C(C)(C)O)C3=C2)c1	-9.44762
525	COc1cccc(C2=NCC(=O)N3CCc4c(cccc4C4CCCO4)C3=C2)c1	-11.1176
526	COc1cccc(C2=NCC(=O)N3CCc4c(cccc4N4CCOCC4)C3=C2)c1	-10.6281
527	COc1cccc(N2CC(c3nc(-c4cccc(Cl)c4)no3)CC2=O)c1	-8.80989
528	COc1cccc(NC(=O)NC2=NC(=O)CN2C)c1	-7.98058
529	COc1cccc(NC(=O)c2cc(Cl)cc(Oc3cncnc3)c2)n1	-10.3522
530	COc1cccc(NC(=O)c2cccc3oc(=O)[nH]c23)c1	-7.374
531	COc1cccc(OCC#Cc2ccc(C)cn2)c1	-7.36451
532	COc1cccc(OCC#Cc2cccc(C)n2)c1	-9.13716
533	COc1cccc(OCC#Cc2ccccn2)c1	-8.33455
534	COc1cccc([C@H]2OC(=O)N[C@@H]2c2cccc(C#Cc3ccccc3)c2)c1	-10.7511
535	COc1cccc([C@H]2OC(=O)N[C@@H]2c2cncc(C#CC3CC(F)(F)C3)c2)c1	-9.99013
536	COc1cccc2c1CCN1C(=O)CN=C(c3ccc(C)o3)C=C21	-10.7985
537	COc1cccc2c1CCN1C(=O)CN=C(c3cccc(C(F)(F)F)c3)C=C21	-8.12337
538	COc1cccc2c1CCN1C(=O)CN=C(c3cccs3)C=C21	-10.4396
539	COc1cccc2c1CCN1C(=O)CN=C(c3ccn(C)n3)C=C21	-9.63932
540	COc1cccc2c1CCN1C(=O)CN=C(c3ccnc(N(C)C)c3)C=C21	-7.7844
541	COc1cccc2c1CCN1C(=O)CN=C(c3cnc4c(c3)OCCN4C)C=C21	-7.58086
542	COc1cccc2c1CCN1C(=O)CN=C(n3cnc(C(C)C)c3)C=C21	-9.22029
543	COc1cccc2nc(C#Cc3ccccc3)ccc12	-9.11809
544	COc1cccc2nc(C#Cc3cccnc3)ccc12	-9.08989
545	COc1ccccc1-c1cc(F)cc(-n2nnc(-c3ccccn3)n2)c1	-9.36323
546	COc1ccccc1-c1cccc(-n2nnc(-c3ccccn3)n2)c1	-9.04867
547	COc1ccccc1-n1cc(C2=CCN(C(=O)OC(C)(C)C)CC2)nn1	-7.76941
548	COc1ccccc1C#Cc1csc(C)n1	-10.5535
549	COc1ccccc1C(=O)N1CCC(=CC#Cc2cccc(C)n2)CC1	-10.0856
550	COc1ccccc1C(=O)Nc1cccc(NC(=O)c2cccc(Cl)c2)c1	-10.7572
551	COc1ccccc1N1CC(c2nc(-c3cccc(Cl)c3)no2)CC1=O	-8.86375
552	COc1cccnc1Nc1cccc(C)n1	-9.05254
553	COc1ccnc(C(=O)Nc2cncc(Oc3cncnc3)c2)c1	-9.18202
554	COc1ncc(-c2cc(F)cc(-n3nnc(-c4ccccn4)n3)c2)cn1	-9.99013
555	COc1ncc(-c2cccc(-n3nnc(-c4ccccn4)n3)c2)cn1	-9.28553
556	COc1ncccc1C#Cc1csc(C)n1	-9.46552
557	COc1ncn(C2=NCC(=O)N3CCc4c(cccc4C4CC4)C3=C2)n1	-11.2604
558	CSc1ccc(-n2cnc3c(sc4ncnc(N(C)C)c43)c2=O)cc1	-7.22689
559	CSc1cccnc1Nc1cccc(C)n1	-8.72976
560	C[C@@H](Oc1nnc(-c2cc[nH]c(=O)c2)n1C)c1cc(-c2cccc(Cl)c2)on1	-11.3168
561	C[C@@H](Oc1nnc(-c2cc[nH]c(=O)c2)n1C)c1nnn(-c2cccc(Cl)c2)n1	-11.3792
562	C[C@@H](Oc1nnc(-c2cc[nH]c(=O)c2)n1C)c1noc(-c2cccc(Cl)c2)n1	-11.1615
563	C[C@@H](Oc1nnc(-c2ccn(C)c(=O)c2)n1C)c1cc(-c2cccc(Cl)c2)on1	-10.9368
564	C[C@@H](Oc1nnc(-c2ccn(C)c(=O)c2)n1C)c1noc(-c2cccc(Cl)c2)n1	-10.9064
565	C[C@@H](Oc1nnc(-c2cn[nH]c(=O)c2)n1C)c1cc(-c2cccc(Cl)c2)on1	-11.4489
566	C[C@@H](Oc1nnc(-c2cn[nH]c(=O)c2)n1C)c1nnn(-c2cccc(Cl)c2)n1	-11.6192
567	C[C@@H](Oc1nnc(-c2cn[nH]c(=O)c2)n1C)c1noc(-c2cccc(Cl)c2)n1	-11.0767
568	C[C@@H]1CCCN1C(=O)c1nn(C)c2nc(OCc3ccccn3)ccc12	-11.1524
569	C[C@@H]1C[C@H]1C(=O)Nc1snc(-c2ccc3n[nH]cc3c2)c1-c1cccc(N(C)C)n1.Cl	-10.4005
570	C[C@@H]1C[C@H]1C(=O)Nc1snc(-c2ccc3nn(C)cc3c2)c1-c1cccc(C(F)F)n1	-10.0783
571	C[C@@H]1C[C@H]1C(=O)Nc1snc(-c2ccc3nn(C)cc3c2)c1-c1cccc(C2CC2)n1.Cl	-10.6663
572	C[C@@H]1C[C@H]1C(=O)Nc1snc(-c2ccc3nn(C)cc3c2)c1-c1cccc(C2CCC2)n1.Cl	-10.3183
573	C[C@@H]1C[C@H]1C(=O)Nc1snc(-c2ccc3nn(C)cc3c2)c1-c1cccc(C2CCCC2)n1	-10.7287
574	C[C@@H]1C[C@H]1C(=O)Nc1snc(-c2ccc3nn(C)cc3c2)c1-c1cccc(CF)n1	-10.3639
575	C[C@@H]1C[C@H]1C(=O)Nc1snc(-c2ccc3nn(C)cc3c2)c1-c1cccc(N(C)C)n1	-10.9064
576	C[C@@H]1C[C@H]1C(=O)Nc1snc(-c2ccc3nn(C)cc3c2)c1-c1ccccn1.Cl	-10.6864
577	C[C@H](c1ccccc1)N1C[C@H](c2nc(-c3cccc(Cl)c3)no2)CC1=O	-8.31192
578	C[C@]1(O)C[C@@H](C#Cc2cncc([C@H]3NC(=O)O[C@@H]3c3cccc(F)c3)c2)C1	-8.60216
579	C[C@]1(O)C[C@H](C#Cc2cncc([C@H]3NC(=O)O[C@@H]3c3cccc(F)c3)c2)C1	-7.79978
580	Cc1c(-c2ccc(Br)cc2)nsc1NC(=O)[C@@H]1C[C@H]1C	-8.77653
581	Cc1c(-c2ccc(Cl)c(Cl)c2)nsc1NC(=O)[C@@H]1C[C@H]1C	-7.46844
582	Cc1c(-c2ccc(Cl)cc2)nsc1NC(=O)[C@@H]1C[C@H]1C	-8.47246
583	Cc1c(-c2ccc3c(c2)CN(C(C)C)C3=O)nnn1-c1cccnc1F	-8.09705
584	Cc1c(-c2ccc3c(c2)CN(C2CC2)C3=O)nnn1-c1cccnc1F	-7.59172
585	Cc1c(-c2nn(C)c3nc(OCc4ccccn4)cnc23)cnn1C	-11.0312
586	Cc1c(C(=O)Nc2cc(Cl)ccn2)nn(C)c1-c1ccc(F)cc1	-9.55809
587	Cc1c(C(=O)Nc2ccc(Cl)cn2)nn(C)c1-c1ccc(F)cc1	-9.59247
588	Cc1c(C(=O)Nc2ccc(F)cn2)nn(C)c1-c1ccc(F)cc1	-11.2993
589	Cc1c(C(=O)Nc2cccc(C(F)(F)F)n2)nn(C)c1-c1ccc(F)cc1	-9.79816
590	Cc1c(C(=O)Nc2cccc(Cl)n2)nn(C)c1-c1ccc(F)cc1	-11.0239
591	Cc1c(C(=O)Nc2ccnc(Cl)c2)nn(C)c1-c1ccc(F)cc1	-10.2936
592	Cc1c(C(=O)Nc2ccnc(Cl)n2)nn(C)c1-c1ccc(F)cc1	-11.5196
593	Cc1c(C(=O)Nc2ccnc(F)c2)nn(C)c1-c1ccc(F)cc1	-10.4728
594	Cc1c(C(=O)Nc2ccncc2)nn(C)c1-c1ccc(F)cc1	-9.30205
595	Cc1c(C(C)OC(=O)NC2CCCCC2)oc2ncnn12	-7.90854
596	Cc1c(C(C)OC(=O)Nc2ccc(Cl)c(Cl)c2)oc2ncnn12	-7.63588
597	Cc1c(C(C)OC(=O)Nc2ccc(Cl)cc2)oc2ncnn12	-8.04487
598	Cc1c(C(C)OC(=O)Nc2cccc(Cl)c2)oc2ncnn12	-10.4988
599	Cc1c(C(C)OC(=O)Nc2cccc(F)c2)oc2ncnn12	-10.3625
600	Cc1c(C(C)OC(=O)Nc2cccc(F)c2)sc2nncn12	-10.2261
601	Cc1c(C(C)OC(=O)Nc2ccccc2)oc2nc(-c3ccc(F)cc3)nn12	-11.3168
602	Cc1c(C(C)OC(=O)Nc2ccccc2)oc2nc(-c3cccs3)nn12	-11.4531
603	Cc1c(C(C)OC(=O)Nc2ccccc2)oc2nc(C(F)(F)F)nn12	-10.4988
604	Cc1c(C(C)OC(=O)Nc2ccccc2)oc2nc(C3CC3)nn12	-11.1804
605	Cc1c(C(C)OC(=O)Nc2ccccc2)oc2nc(Cl)nn12	-11.3168
606	Cc1c(C(C)OC(=O)Nc2ccccc2)oc2ncnn12	-10.2261
607	Cc1c(C(C)OC(=O)Nc2ccccc2)sc2nccn12	-11.1804
608	Cc1c(C(C)OC(=O)Nc2ccccc2)sc2nncn12	-9.81718
609	Cc1c(C(C)OC(=O)Nc2ccccc2Cl)oc2ncnn12	-8.99918
610	Cc1c(C(C)OC(=O)Nc2cccnc2)sc2ncnn12	-9.27184
611	Cc1c(C2=CCN(C(=O)N(C)C(C)C)CC2)nnn1-c1cccnc1F	-7.50993
612	Cc1c(C2=CCN(C(=O)OC(C)(C)C)CC2)nnn1-c1ncccc1F	-9.63932
613	Cc1c(C2=CCN(C(=O)OC(C)C)CC2)nnn1-c1cccnc1F	-10.496
614	Cc1c(Cl)cncc1-c1nn(C)c2nc(OCc3ccccn3)cnc12	-12.1144
615	Cc1c([C@@H](C)OC(=O)Nc2cccc(F)c2)sc2nncn12	-10.4988
616	Cc1c([C@@H](C)OC(=O)Nc2ccccc2)sc2ncnn12	-8.52203
617	Cc1c[nH]c(NC(=O)c2nc(C)cc3c(-c4ccccn4)c[nH]c23)n1	-9.43515
618	Cc1c[nH]c(NC(=O)c2nc(C)cc3cc[nH]c23)n1	-9.30303
619	Cc1cc(-c2cc(C)c(C3CCCN3C(=O)c3cnccn3)cn2)ccn1	-9.17886
620	Cc1cc(-c2cc(C)c(C3CCCN3C(=O)c3cncs3)cn2)ccn1	-9.06429
621	Cc1cc(-c2cc(F)cc(Cl)c2)ncc1C1CCCN1C(=O)c1cnccn1	-8.72981
622	Cc1cc(-c2cc(F)cc(Cl)c2)ncc1C1CCCN1C(=O)c1cncs1	-9.7174
623	Cc1cc(-c2cc(F)cc(F)c2)ncc1C1CCCN1C(=O)c1cnccn1	-7.92063
624	Cc1cc(-c2cc(F)cc(F)c2)ncc1C1CCCN1C(=O)c1cncs1	-8.85385
625	Cc1cc(-c2cccc(Cl)c2)ncc1C1CC(F)CN1C(=O)C1CCC1	-9.57102
626	Cc1cc(-c2cccc(Cl)c2)ncc1C1CC(F)CN1C(=O)c1cnccn1	-9.41146
627	Cc1cc(-c2cccc(Cl)c2)ncc1C1CC(F)CN1C(=O)c1cncs1	-9.76661
628	Cc1cc(-c2cccc(Cl)c2)ncc1C1CC(O)CN1C(=O)C1CCC1	-8.88872
629	Cc1cc(-c2cccc(Cl)c2)ncc1C1CC(O)CN1C(=O)c1cnccn1	-8.39708
630	Cc1cc(-c2cccc(Cl)c2)ncc1C1CC(O)CN1C(=O)c1nccs1	-9.56778
631	Cc1cc(-c2cccc(Cl)c2)ncc1C1CCCN1C(=O)C1CC(=O)N(C)C1	-6.88256
632	Cc1cc(-c2cccc(Cl)c2)ncc1C1CCCN1C(=O)C1CCC1	-10.9633
633	Cc1cc(-c2cccc(Cl)c2)ncc1C1CCCN1C(=O)C1CCS(=O)(=O)C1	-7.61892
634	Cc1cc(-c2cccc(Cl)c2)ncc1C1CCCN1C(=O)c1ccccn1	-9.26137
635	Cc1cc(-c2cccc(Cl)c2)ncc1C1CCCN1C(=O)c1cccnc1	-9.14945
636	Cc1cc(-c2cccc(Cl)c2)ncc1C1CCCN1C(=O)c1ccncc1	-9.68846
637	Cc1cc(-c2cccc(Cl)c2)ncc1C1CCCN1C(=O)c1ccncn1	-9.62591
638	Cc1cc(-c2cccc(Cl)c2)ncc1C1CCCN1C(=O)c1cnccn1	-10.376
639	Cc1cc(-c2cccc(Cl)c2)ncc1C1CCCN1C(=O)c1cncnc1	-9.40489
640	Cc1cc(-c2cccc(Cl)c2)ncc1C1CCCN1C(=O)c1cncs1	-11.2628
641	Cc1cc(-c2cccc(Cl)c2)ncc1C1CCCN1C(=O)c1nccs1	-10.822
642	Cc1cc(-c2cccc(Cl)c2)ncc1[C@H]1CCCN1C(=O)c1nccs1	-10.9005
643	Cc1cc(-c2cccc(F)c2)ncc1C1CCCN1C(=O)c1cnccn1	-8.98446
644	Cc1cc(-c2cccc(F)c2)ncc1C1CCCN1C(=O)c1cncs1	-10.0765
645	Cc1cc(-c2cccc3c2CCN2C(=O)CN=C(n4cnc(C5CC5)c4)C=C32)sn1	-10.9688
646	Cc1cc(-c2ocnc2CO)cc(OCc2cccc(Cl)c2)n1	-10.2968
647	Cc1cc(-n2c(C)ccc2C)cc(OCc2cccc(Cl)c2)n1	-10.0159
648	Cc1cc(-n2cc(C(N)=O)nc2C)cc(OCc2cccc(Cl)c2)n1	-10.0292
649	Cc1cc(C#Cc2cn(-c3ccc(C#N)cc3)c(C)n2)ccn1	-9.90905
650	Cc1cc(C#Cc2cn(-c3ccc(F)cc3)c(C)n2)ccn1	-10.5734
651	Cc1cc(C#Cc2cn(-c3ccc(F)cc3F)c(C)n2)ccn1	-10.0946
652	Cc1cc(C#Cc2cn(-c3ccc(S(C)(=O)=O)cc3)c(C)n2)ccn1	-9.1329
653	Cc1cc(C#Cc2cn(-c3cccc(C#N)c3)c(C)n2)ccn1	-10.1563
654	Cc1cc(C#Cc2cn(-c3cccc(F)c3)c(C)n2)ccn1	-10.9005
655	Cc1cc(C#Cc2cn(-c3cccc(S(C)(=O)=O)c3)c(C)n2)ccn1	-9.47468
656	Cc1cc(C#Cc2cn(-c3ccccc3)c(C)n2)ccn1	-10.7291
657	Cc1cc(C#Cc2ncn3c2COc2ccccc2-3)ccn1	-10.9688
658	Cc1cc(C#N)cc(-c2cc(-n3cccn3)ccn2)c1	-10.4299
659	Cc1cc(C#N)cc(-c2cc(-n3cccn3)ncn2)c1	-11.3161
660	Cc1cc(C#N)cc(-c2ccnc(-n3cccn3)c2)c1	-10.7027
661	Cc1cc(C#N)cc(OCc2cccc(Cl)c2)n1	-11.8244
662	Cc1cc(C(=O)N(C)Cc2cccnc2)cc(OCc2cccc(Cl)c2)n1	-10.3183
663	Cc1cc(C(=O)N2CCCC2c2ccc(-c3cccc(Cl)c3)nc2)no1	-9.51301
664	Cc1cc(C(=O)N2CCCC2c2cnc(-c3cccc(Cl)c3)cc2C)no1	-10.6663
665	Cc1cc(C(F)(F)F)c2c(N)c(C(=O)c3ccc(F)cc3)oc2n1	-8.69342
666	Cc1cc(C)c(N)c(C#Cc2cccc(F)c2)n1	-11.0026
667	Cc1cc(C)c2c(N)c(C(=O)c3ccc(F)cc3)oc2n1	-7.46806
668	Cc1cc(C)c2c(N)c(C(=O)c3ccc(F)cc3F)oc2n1	-7.26986
669	Cc1cc(CNC(=O)c2nn(C)c3nc(OCc4ccccn4)ccc23)on1	-8.24284
670	Cc1cc(COc2cc(C#N)cc(Cl)n2)ccn1	-10.9064
671	Cc1cc(Cl)cc(C(=O)N2CCc3oc(-c4ccc(F)cn4)nc3C2)c1	-10.4133
672	Cc1cc(F)cc(C(=O)N2CCn3nc(-c4ccc(F)cn4)cc3C2)c1	-9.55205
673	Cc1cc(N(C)C(=O)C(F)(F)F)cc(OCc2cccc(Cl)c2)n1	-10.5584
674	Cc1cc(N(C)c2cncnc2)cc(OCc2cccc(Cl)c2)n1	-10.85
675	Cc1cc(NC(=O)c2cccc3oc(=O)[nH]c23)ccn1	-7.50993
676	Cc1cc(NC(=O)c2nc(C)sc2Nc2cccnc2)ccn1	-10.0292
677	Cc1cc(NC(=O)c2nc(C)sc2Nc2cncnc2)ccn1	-9.66786
678	Cc1cc(NC(=O)c2nn(C)c(-c3ccc(F)cc3)c2C)ccn1	-9.98699
679	Cc1cc(OC2CCC2)cc(C(=O)Nc2ccc(F)cn2)n1	-9.59894
680	Cc1cc(OC2CCC2)cc(C(=O)Nc2ccccn2)n1	-10.4532
681	Cc1cc(OC2CCC2)cc(C(=O)Nc2nc(C)cs2)n1	-10.276
682	Cc1cc(OC2CCCC2)cc(C(=O)Nc2ccc(F)cn2)n1	-7.822
683	Cc1cc(OC2CCCC2)cc(C(=O)Nc2ccccn2)n1	-9.59894
684	Cc1cc(OC2CCCC2)cc(C(=O)Nc2nc(C)cs2)n1	-9.71739
685	Cc1cc(OC2CCCCC2)cc(C(=O)Nc2ccc(F)cn2)n1	-7.8744
686	Cc1cc(OC2CCCCC2)cc(C(=O)Nc2ccccn2)n1	-8.38258
687	Cc1cc(OC2CCCCC2)cc(C(=O)Nc2nc(C)cs2)n1	-8.15091
688	Cc1cc(OC2CCCOC2)cc(C(=O)Nc2ccc(F)cn2)n1	-9.00415
689	Cc1cc(OC2CCCOC2)cc(C(=O)Nc2ccccn2)n1	-9.476
690	Cc1cc(OC2CCCOC2)cc(C(=O)Nc2nc(C)cs2)n1	-9.75428
691	Cc1cc(OC2CCOCC2)cc(C(=O)Nc2ccc(F)cn2)n1	-8.19176
692	Cc1cc(OC2CCOCC2)cc(C(=O)Nc2ccccn2)n1	-8.32691
693	Cc1cc(OC2CCOCC2)cc(C(=O)Nc2nc(C)cs2)n1	-9.06826
694	Cc1cc(OC2CCSC2)cc(C(=O)Nc2nc(C)cs2)n1	-10.1082
695	Cc1cc(OC2CN(S(C)(=O)=O)C2)cc(C(=O)Nc2nc(C)cs2)n1	-8.99587
696	Cc1cc(OC2COC2)cc(C(=O)Nc2ccc(F)cn2)n1	-9.46552
697	Cc1cc(OC2COC2)cc(C(=O)Nc2ccccn2)n1	-10.1995
698	Cc1cc(OC2COC2)cc(C(=O)Nc2nc(C)cs2)n1	-10.3522
699	Cc1cc(OC2CS(=O)(=O)C2)cc(C(=O)Nc2nc(C)cs2)n1	-9.14467
700	Cc1cc(OC2CSC2)cc(C(=O)Nc2nc(C)cs2)n1	-10.6469
701	Cc1cc(OC2C[S+]([O-])C2)cc(C(=O)Nc2nc(C)cs2)n1	-9.7335
702	Cc1cc(OCC2CCCO2)cc(C(=O)Nc2ccc(F)cn2)n1	-8.08938
703	Cc1cc(OCC2CCCO2)cc(C(=O)Nc2ccccn2)n1	-8.7806
704	Cc1cc(OCC2CCCO2)cc(C(=O)Nc2nc(C)cs2)n1	-9.35887
705	Cc1cc(OCC2CCO2)cc(C(=O)Nc2ccc(F)cn2)n1	-8.05244
706	Cc1cc(OCC2CCO2)cc(C(=O)Nc2ccccn2)n1	-8.8489
707	Cc1cc(OCC2CCO2)cc(C(=O)Nc2nc(C)cs2)n1	-9.13419
708	Cc1cc(OCC2CCOC2)cc(C(=O)Nc2ccc(F)cn2)n1	-8.80137
709	Cc1cc(OCC2CCOC2)cc(C(=O)Nc2ccccn2)n1	-9.51421
710	Cc1cc(OCC2CCOC2)cc(C(=O)Nc2nc(C)cs2)n1	-9.5431
711	Cc1cc(OCC2COC2)cc(C(=O)Nc2ccc(F)cn2)n1	-7.72659
712	Cc1cc(OCC2COC2)cc(C(=O)Nc2ccccn2)n1	-9.14467
713	Cc1cc(OCC2COC2)cc(C(=O)Nc2nc(C)cs2)n1	-9.78021
714	Cc1cc(OCc2ccc(Cl)cc2)cc(N2C(=O)c3ccccc3C2=O)c1	-7.374
715	Cc1cc(OCc2ccc(F)cc2)cc(N2C(=O)c3ccccc3C2=O)c1	-8.24218
716	Cc1cc(OCc2cccc(C#N)c2)cc(N2C(=O)c3ccccc3C2=O)c1	-11.2088
717	Cc1cc(OCc2cccc(Cl)c2)cc(-c2cccnc2)c1	-9.86562
718	Cc1cc(OCc2cccc(Cl)c2)cc(-n2c(C)ccc2C)c1	-9.26482
719	Cc1cc(OCc2cccc(Cl)c2)cc(-n2ccnc2C)c1	-10.3183
720	Cc1cc(OCc2cccc(Cl)c2)cc(N(C)C(=O)Cc2c(F)cccc2F)c1	-9.97766
721	Cc1cc(OCc2cccc(Cl)c2)cc(N2C(=O)c3ccccc3C2=O)c1	-11.3534
722	Cc1cc(OCc2ccccc2)cc(N2C(=O)c3ccccc3C2=O)c1	-9.94177
723	Cc1cc(O[C@@H]2CCOC2)cc(C(=O)Nc2ccc(F)cn2)n1	-10.5264
724	Cc1cc(O[C@@H]2CCOC2)cc(C(=O)Nc2ccccn2)n1	-10.8237
725	Cc1cc(O[C@@H]2CCOC2)cc(C(=O)Nc2nc(C)cs2)n1	-10.7072
726	Cc1cc(O[C@@H]2CO[C@@H](C)C2)cc(C(=O)Nc2ccc(F)cn2)n1	-8.16808
727	Cc1cc(O[C@@H]2CO[C@@H](C)C2)cc(C(=O)Nc2nc(C)cs2)n1	-9.14015
728	Cc1cc(O[C@@H]2CO[C@H](C)C2)cc(C(=O)Nc2ccc(F)cn2)n1	-9.14922
729	Cc1cc(O[C@@H]2CO[C@H](C)C2)cc(C(=O)Nc2nc(C)cs2)n1	-9.8864
730	Cc1cc(O[C@H]2CCOC2)cc(C(=O)Nc2ccc(F)cn2)n1	-8.83891
731	Cc1cc(O[C@H]2CCOC2)cc(C(=O)Nc2ccccn2)n1	-9.56113
732	Cc1cc(O[C@H]2CCOC2)cc(C(=O)Nc2nc(C)cs2)n1	-9.91344
733	Cc1cc(O[C@H]2CO[C@@H](C)C2)cc(C(=O)Nc2ccc(F)cn2)n1	-7.70363
734	Cc1cc(O[C@H]2CO[C@@H](C)C2)cc(C(=O)Nc2nc(C)cs2)n1	-8.81506
735	Cc1cc(O[C@H]2CO[C@H](C)C2)cc(C(=O)Nc2ccc(F)cn2)n1	-9.62216
736	Cc1cc(O[C@H]2CO[C@H](C)C2)cc(C(=O)Nc2nc(C(F)(F)F)cs2)n1	-7.61407
737	Cc1cc(O[C@H]2CO[C@H](C)C2)cc(C(=O)Nc2nc(C(F)F)cs2)n1	-8.65126
738	Cc1cc(O[C@H]2CO[C@H](C)C2)cc(C(=O)Nc2nc(C)c(F)s2)n1	-8.43943
739	Cc1cc(O[C@H]2CO[C@H](C)C2)cc(C(=O)Nc2nc(C)cs2)n1	-10.0783
740	Cc1cc(O[C@H]2CO[C@H](C)C2)cc(C(=O)Nc2nc(C3CC3)cs2)n1	-8.65323
741	Cc1cc(O[C@H]2CO[C@H](C)C2)cc(C(=O)Nc2nc(CF)cs2)n1	-9.60548
742	Cc1cc(Oc2cncnc2)cc(C(=O)Nc2ccc(F)cn2)n1	-11.1176
743	Cc1cc(Sc2ccc(Cl)cc2)nc(-c2ccccn2)n1	-8.45808
744	Cc1cc2c(-c3ccccn3)c[nH]c2c(C(=O)Nc2ccn(C)n2)n1	-10.2085
745	Cc1cc2c(C#Cc3ccc(F)cc3)nc(C)cn2c1	-9.13551
746	Cc1cc2c(C#Cc3cccc(C(F)(F)F)c3)nc(C)cn2c1	-9.68083
747	Cc1cc2c(C#Cc3ccccc3)nc(C)cn2c1	-10.3625
748	Cc1cc2c(C#Cc3cccnc3)nc(C)cn2c1	-8.1812
749	Cc1cc2c(C#Cc3ccsc3)nc(C)cn2c1	-10.2261
750	Cc1cc2cc[nH]c2c(C(=O)Nc2ccccn2)n1	-11.2604
751	Cc1cc2cc[nH]c2c(C(=O)Nc2ccn(C)n2)n1	-8.82731
752	Cc1ccc(-c2c(C)c(C(=O)Nc3cccc(C)n3)nn2C)cc1	-11.6927
753	Cc1ccc(-c2cc(-c3cc(Cl)cc(C#N)c3)ncn2)nc1	-11.7251
754	Cc1ccc(-c2cc(F)cc(-n3nnc(-c4ccccn4)n3)c2)cc1	-8.3633
755	Cc1ccc(-c2cc3n(n2)CCN(C(=O)c2ccccc2)C3)nc1	-9.42537
756	Cc1ccc(-c2cccc(-n3nnc(-c4ccccn4)n3)c2)cc1	-8.33224
757	Cc1ccc(-c2cccc3c2CCN2C(=O)CN=C(n4cnc(C5CC5)c4)C=C32)nc1	-9.50028
758	Cc1ccc(-c2ccnc3c2CCN2C(=O)CN=C(n4cnc(C5CC5)c4)C=C32)cn1	-10.9064
759	Cc1ccc(-c2nc3c(o2)CCN(C(=O)c2ccccc2)C3)nc1	-9.61543
760	Cc1ccc(-n2ccc3c(sc4nccc(N(C)C)c43)c2=O)cc1	-8.48175
761	Cc1ccc(-n2cnc3c(sc4cncc(N(C)C)c43)c2=O)cc1	-7.76351
762	Cc1ccc(-n2cnc3c(sc4ncc5c(c43)NCCO5)c2=O)cc1	-8.79968
763	Cc1ccc(-n2cnc3c(sc4ncc5c(c43)NC[C@@H](C)O5)c2=O)cc1	-8.88383
764	Cc1ccc(-n2cnc3c(sc4nccc(N(C)C)c43)c2=O)cc1	-8.65919
765	Cc1ccc(-n2cnc3c(sc4ncnc(N(C)C)c43)c2=O)cc1	-7.22689
766	Cc1ccc(-n2cnc3c(sc4ncnc(NC5CC5)c43)c2=O)cc1	-7.22689
767	Cc1ccc(-n2nc(C)c3conc3c2=O)cc1	-7.8051
768	Cc1ccc(C#CC23CC4CC(C2)CC(NC(=O)c2cnccn2)(C4)C3)cn1	-8.80137
769	Cc1ccc(C#Cc2ccc3c(n2)CCN(C(C)C)C3=O)cc1	-6.4008
770	Cc1ccc(C#Cc2ccc3c(n2)CCN(C)C3=O)cc1	-7.69067
771	Cc1ccc(C#Cc2ccc3c(n2)CCN(C2CCCCC2)C3=O)cc1	-6.22514
772	Cc1ccc(C#Cc2csc(C)n2)cc1	-8.68991
773	Cc1ccc(C#Cc2ncn3c2COc2ccccc2-3)cc1	-7.56599
774	Cc1ccc(C)c(C#Cc2nncc(C)n2)c1	-8.21329
775	Cc1ccc(C2=NCC(=O)N3CCc4c(cccc4N4CCOCC4)C3=C2)o1	-10.85
776	Cc1ccc(N)c(C#Cc2cccc(F)c2)n1	-10.6352
777	Cc1ccc(NC(=O)NC2=NC(=O)CN2C)nc1	-7.92032
778	Cc1ccc(NC(=O)c2nn(C)c(-c3ccc(F)cc3)c2C)nc1	-10.0106
779	Cc1ccc(Nc2ccc(C(=O)N3CCCCC3)cn2)cc1	-8.09705
780	Cc1ccc(Nc2ccc(C(=O)N3CCCCC3)cn2)cn1	-9.10382
781	Cc1ccc(Nc2ncc(-c3nc4ccccc4n3CC(C)C)cc2Cl)cn1	-9.89706
782	Cc1ccc(Nc2ncc(C(=O)N3CCCC(C)C3)cc2Cl)cn1	-9.60411
783	Cc1ccc(Nc2ncc(C(=O)N3CCCCC3)cc2Cl)cn1	-9.71414
784	Cc1ccc(Nc2ncc(C(=O)N3CCCC[C@@H]3C)cc2Cl)cn1	-8.39098
785	Cc1ccc(Nc2ncc(C(=O)N3CCCC[C@H]3C)cc2Cl)cn1	-9.26252
786	Cc1ccc(Nc2ncc(C3CCCN3C(=O)c3nccs3)cc2Cl)cn1	-9.59894
787	Cc1ccc(Nc2ncc([C@@H](Cc3ccccc3)NC(=O)c3nccs3)cc2Cl)cn1	-10.3021
788	Cc1ccc(Nc2ncc([C@@H](NC(=O)c3nccs3)C(C)C)cc2Cl)cn1	-8.55849
789	Cc1ccc(Nc2ncc([C@H](NC(=O)c3nccs3)C(C)(C)C)cc2Cl)cn1	-10.6488
790	Cc1ccc(Nc2ncc([C@H](NC(=O)c3nccs3)C(C)C)cc2Cl)cn1	-11.4871
791	Cc1ccc(Nc2ncc([C@H](NC(=O)c3nccs3)C3CC3)cc2Cl)cn1	-11.3348
792	Cc1ccc(Nc2ncc([C@H](NC(=O)c3nccs3)C3CCC3)cc2Cl)cn1	-11.3598
793	Cc1ccc(Nc2ncc([C@H](NC(=O)c3nccs3)C3CCCC3)cc2Cl)cn1	-11.0167
794	Cc1ccc(Nc2ncc([C@H](NC(=O)c3nccs3)C3CCCCC3)cc2Cl)cn1	-10.5295
795	Cc1ccc(Nc2ncc3c(n2)CC(C)(C)CC3=O)cc1	-9.01014
796	Cc1ccc(Nc2ncc3c(n2)CC(C)CC3=O)cc1	-9.8939
797	Cc1ccc(Nc2ncc3c(n2)CC(C)CC3=O)cn1	-9.89171
798	Cc1ccc(O)c(/N=N/c2ccccc2)n1	-8.97367
799	Cc1ccc(O)c(C(=O)Nc2cccc(C)n2)c1	-9.92461
800	Cc1ccc(OCC#Cc2cccc(C)n2)cc1	-9.87074
801	Cc1ccc(OCC#Cc2cccc(C)n2)cn1	-8.05006
802	Cc1ccc(Oc2cccc(NC(=O)c3cccc(C)n3)n2)cn1	-7.56075
803	Cc1ccc(Oc2cccc(NC(=O)c3cccc(Cl)c3)n2)cn1	-7.43386
804	Cc1ccc(S(=O)(=O)N2CC(c3nc(-c4cccc(C)c4)no3)C2)cc1	-8.82731
805	Cc1ccc(S(=O)(=O)N2CC(c3nc(-c4cccc(Cl)c4)no3)C2)cc1	-8.63956
806	Cc1ccc(S(=O)(=O)N2CC=C(C#Cc3ccccn3)CC2)cc1	-11.4564
807	Cc1ccc(S(=O)(=O)N2CCC(=CC#Cc3cccc(C)n3)CC2)cc1	-11.0619
808	Cc1ccc(S(=O)(=O)c2cnc3ccccc3c2-c2ccc(Cl)cc2)cc1	-10.5922
809	Cc1ccc(S(=O)(=O)c2cnc3ccccc3c2N2CCOCC2)cc1C	-9.93027
810	Cc1ccc(S(=O)(=O)c2cnc3ccccc3c2NCc2ccccc2)cc1	-9.13866
811	Cc1ccc([N+](=O)[O-])c(N2CCC(=CC#Cc3ccc(C#N)cn3)CC2)n1	-12.7536
812	Cc1ccc2ncc(S(=O)(=O)c3cccc(F)c3)c(N3CCC(C)CC3)c2c1	-9.5256
813	Cc1cccc(-c2c(-c3ccc4nn(C)cc4c3)nsc2NC(=O)[C@@H]2C[C@H]2C)n1.Cl	-10.4263
814	Cc1cccc(-c2cc(F)cc(-n3nnc(-c4ccccn4)n3)c2)c1	-7.93973
815	Cc1cccc(-c2cc([C@@H](C)Oc3nnc(-c4cn[nH]c(=O)c4)n3C)no2)c1	-11.2088
816	Cc1cccc(-c2cc3n(n2)CCN(C(=O)c2ccccc2)C3)n1	-8.92509
817	Cc1cccc(-c2cccc(-n3nnc(-c4ccccn4)n3)c2)c1	-8.49673
818	Cc1cccc(-c2nc(-c3ccccn3)no2)c1	-9.07225
819	Cc1cccc(-c2nccc(Sc3ccc(Cl)c(Cl)c3)n2)n1	-9.1477
820	Cc1cccc(-c2noc(C3CC(=O)N(c4ccc(F)cc4)C3)n2)c1	-9.04996
821	Cc1cccc(-c2noc(C3CCCN3C(=O)C3CCC3)n2)c1	-8.07185
822	Cc1cccc(-c2noc(C3CN(C(=O)C4CCC4)C3)n2)c1	-8.59019
823	Cc1cccc(-c2noc(C3CN(C(=O)C4CCCC4)C3)n2)c1	-8.04768
824	Cc1cccc(-c2noc(C3CN(C(=O)C4CCCO4)C3)n2)c1	-8.21017
825	Cc1cccc(-c2noc(C3CN(C(=O)C4CCOC4)C3)n2)c1	-8.43486
826	Cc1cccc(-c2noc(C3CN(C(=O)C4CCOCC4)C3)n2)c1	-8.24218
827	Cc1cccc(-c2noc(C3CN(C(=O)c4cccc(F)c4)C3)n2)c1	-8.15091
828	Cc1cccc(-c2noc(C3CN(C(=O)c4ccccc4F)C3)n2)c1	-8.39098
829	Cc1cccc(-c2noc(C3CN(S(=O)(=O)c4ccc(Cl)cc4)C3)n2)c1	-8.53376
830	Cc1cccc(-c2noc(C3CN(S(=O)(=O)c4ccc(F)cc4)C3)n2)c1	-8.62056
831	Cc1cccc(-c2noc(C3CN(S(=O)(=O)c4cccc(C)c4)C3)n2)c1	-8.84525
832	Cc1cccc(-c2noc([C@@H]3CCCCN3C(=O)C3CCC3)n2)c1	-9.00059
833	Cc1cccc(-c2noc([C@@H]3CCCN(C(=O)C4CCC4)C3)n2)c1	-7.67392
834	Cc1cccc(-c2noc([C@@H]3CCN3C(=O)c3ccc(C#N)cc3)n2)c1	-8.39098
835	Cc1cccc(-c2noc([C@@H]3CCN3C(=O)c3ccccc3F)n2)c1	-8.24218
836	Cc1cccc(-c2noc([C@H]3CCCCN3C(=O)C3CC3)n2)c1	-9.26137
837	Cc1cccc(-c2noc([C@H]3CCCCN3C(=O)C3CCC3)n2)c1	-9.30303
838	Cc1cccc(-c2noc([C@H]3CCCCN3C(=O)C3CCCC3)n2)c1	-8.89264
839	Cc1cccc(-c2noc([C@H]3CCCCN3C(=O)C3CCCCC3)n2)c1	-8.04768
840	Cc1cccc(-c2noc([C@H]3CCCCN3C(=O)c3ccc(F)c(F)c3)n2)c1	-7.22689
841	Cc1cccc(-c2noc([C@H]3CCCCN3C(=O)c3ccc(F)cc3)n2)c1	-7.22689
842	Cc1cccc(-c2noc([C@H]3CCCCN3C(=O)c3cccc(F)c3)n2)c1	-7.67392
843	Cc1cccc(-c2noc([C@H]3CCCCN3C(=O)c3cccs3)n2)c1	-8.77653
844	Cc1cccc(-c2noc([C@H]3CCCN(C(=O)C4CCC4)C3)n2)c1	-8.80137
845	Cc1cccc(-n2nnc([C@@H](C)Oc3nnc(-c4cn[nH]c(=O)c4)n3C)n2)c1	-11.528
846	Cc1cccc(/C=C/c2ccccc2)n1	-8.67733
847	Cc1cccc(C#C/C=C2/CCCN(c3nc(C)ccc3[N+](=O)[O-])C2)n1	-8.96765
848	Cc1cccc(C#C/C=C2\CCN(C(=O)N(C)C(C)C)C2)n1	-11.0342
849	Cc1cccc(C#C/C=C2\CCN(C(=O)c3cccc(Cl)c3)C2)n1	-11.0963
850	Cc1cccc(C#C/C=C2\CCN(C(=O)c3ccco3)C2)n1	-11.3135
851	Cc1cccc(C#CC(C)Nc2cccc(Cl)c2)n1	-8.79381
852	Cc1cccc(C#CC(C)Oc2cccc(Cl)c2)n1	-9.34177
853	Cc1cccc(C#CC(C)Sc2cccc(Cl)c2)n1	-9.8555
854	Cc1cccc(C#CC(Sc2cccc(Cl)c2)C(C)C)n1	-9.04867
855	Cc1cccc(C#CC=C2CCN(C(=O)CC(C)(C)C)CC2)n1	-9.9752
856	Cc1cccc(C#CC=C2CCN(C(=O)Cc3cc(F)cc(F)c3)CC2)n1	-9.15074
857	Cc1cccc(C#CC=C2CCN(C(=O)Cc3ccccc3)CC2)n1	-9.65342
858	Cc1cccc(C#CC=C2CCN(C(=O)N(C)C(C)(C)C)CC2)n1	-8.98194
859	Cc1cccc(C#CC=C2CCN(C(=O)N(C)C(C)c3ccccc3)CC2)n1	-11.4061
860	Cc1cccc(C#CC=C2CCN(C(=O)NC(C)(C)C)CC2)n1	-8.72379
861	Cc1cccc(C#CC=C2CCN(C(=O)NC(C)c3ccccc3)CC2)n1	-8.94201
862	Cc1cccc(C#CC=C2CCN(C(=O)OC(C)(C)C)CC2)n1	-10.6978
863	Cc1cccc(C#CC=C2CCN(C(=O)OCCc3ccccc3)CC2)n1	-11.0311
864	Cc1cccc(C#CC=C2CCN(C(=O)OCc3ccccc3)CC2)n1	-10.3784
865	Cc1cccc(C#CC=C2CCN(C(=O)c3cccc(Cl)c3)CC2)n1	-11.4272
866	Cc1cccc(C#CC=C2CCN(C(=O)c3cccc(F)c3)CC2)n1	-10.4991
867	Cc1cccc(C#CC=C2CCN(C(=O)c3ccccc3)CC2)n1	-10.3667
868	Cc1cccc(C#CC=C2CCN(S(=O)(=O)CC3CCCCC3)CC2)n1	-8.64473
869	Cc1cccc(C#CC=C2CCN(S(=O)(=O)Cc3ccccc3)CC2)n1	-8.70052
870	Cc1cccc(C#CC=C2CCN(S(=O)(=O)c3ccc(C#N)cc3)CC2)n1	-10.6135
871	Cc1cccc(C#CC=C2CCN(S(=O)(=O)c3cccc(Br)c3)CC2)n1	-10.2842
872	Cc1cccc(C#CC=C2CCN(S(=O)(=O)c3ccccc3)CC2)n1	-9.80549
873	Cc1cccc(C#CC=C2CCN(c3ccccc3)CC2)n1	-10.2897
874	Cc1cccc(C#CC=C2CCN(c3ccccc3[N+](=O)[O-])CC2)n1	-12.1381
875	Cc1cccc(C#CC=C2CCN(c3ncc(-c4ccccc4)cc3C#N)CC2)n1	-12.0075
876	Cc1cccc(C#CC=C2CCN(c3ncccc3[N+](=O)[O-])CC2)c1	-12.6573
877	Cc1cccc(C#CC=C2CCN(c3ncccc3[N+](=O)[O-])CC2)n1	-12.7462
878	Cc1cccc(C#CCC(C)c2ccccc2)n1	-10.2659
879	Cc1cccc(C#CCCCc2ccccc2)n1	-9.39233
880	Cc1cccc(C#CCCc2cccc(Cl)c2)n1	-11.7272
881	Cc1cccc(C#CCCc2ccccc2)n1	-10.1006
882	Cc1cccc(C#CCN(C)c2ccccc2)n1	-7.46154
883	Cc1cccc(C#CCNC(=O)c2cccc(Cl)c2)n1	-8.02128
884	Cc1cccc(C#CCNc2cccc(Cl)c2)n1	-9.62555
885	Cc1cccc(C#CCNc2ccccc2)n1	-9.47865
886	Cc1cccc(C#CCOc2cc(O)nc3ccccc23)n1	-8.70409
887	Cc1cccc(C#CCOc2ccc(C(C)C)cc2)n1	-10.0638
888	Cc1cccc(C#CCOc2ccc(Cl)c(Cl)c2)n1	-11.0767
889	Cc1cccc(C#CCOc2ccc(Cl)cc2)n1	-9.94177
890	Cc1cccc(C#CCOc2ccc3c(c2)CCCC3)n1	-10.5584
891	Cc1cccc(C#CCOc2cccc(Cl)c2)n1	-9.9476
892	Cc1cccc(C#CCOc2cccc([N+](=O)[O-])c2)n1	-9.10948
893	Cc1cccc(C#CCSc2cccc(Cl)c2)n1	-10.4532
894	Cc1cccc(C#CCSc2ccccc2)n1	-8.9036
895	Cc1cccc(C#C[C@@]2(O)C[C@@H]3CC[C@H](C2)N3/C(=N/C#N)N(C)C)c1	-9.64633
896	Cc1cccc(C#C[C@@]2(O)C[C@@H]3CC[C@H](C2)N3C(=O)C(C)(C)C)c1	-9.28745
897	Cc1cccc(C#C[C@@]2(O)C[C@@H]3CC[C@H](C2)N3C(=O)N(C)C)c1	-9.78912
898	Cc1cccc(C#C[C@@]2(O)C[C@@H]3CC[C@H](C2)N3C(=O)N2CCC2)c1	-9.51421
899	Cc1cccc(C#C[C@@]2(O)C[C@@H]3CC[C@H](C2)N3S(C)(=O)=O)c1	-8.91784
900	Cc1cccc(C#C[C@@]2(O)C[C@@H]3CC[C@H](C2)N3c2ncccc2C#N)c1	-9.63932
901	Cc1cccc(C#C[C@]23CCC[C@](NC(=O)c4ccccn4)(CC2)C3)n1	-11.6927
902	Cc1cccc(C#Cc2cc3ccccc3s2)n1	-9.29131
903	Cc1cccc(C#Cc2ccc(Cl)cc2)n1	-8.9549
904	Cc1cccc(C#Cc2ccc3c(n2)CCN(C(C)C)C3=O)c1	-10.1649
905	Cc1cccc(C#Cc2ccc3c(n2)CCN(C)C3=O)c1	-10.1735
906	Cc1cccc(C#Cc2ccc3c(n2)CCN(C2CCCC2)C3=O)c1	-8.41691
907	Cc1cccc(C#Cc2ccc3c(n2)CCN(C2CCCCC2)C3=O)c1	-7.48928
908	Cc1cccc(C#Cc2cccc(Cl)c2)n1	-11.7788
909	Cc1cccc(C#Cc2ccccc2)n1	-11.0623
910	Cc1cccc(C#Cc2ccccc2Cl)n1	-11.402
911	Cc1cccc(C#Cc2ccccn2)n1	-9.82185
912	Cc1cccc(C#Cc2cccnc2)n1	-10.7582
913	Cc1cccc(C#Cc2ccncc2)n1	-10.1284
914	Cc1cccc(C#Cc2cncnc2)c1	-11.4871
915	Cc1cccc(C#Cc2csc(C)n2)c1	-11.1682
916	Cc1cccc(C#Cc2nc(C)cn3cccc23)c1	-13.2254
917	Cc1cccc(C#Cc2ncn3c2COc2ccccc2-3)c1	-10.2443
918	Cc1cccc(C#Cc2ncn3c2COc2ccccc2-3)n1	-9.46078
919	Cc1cccc(C#Cc2nncc(C)n2)c1	-12.187
920	Cc1cccc(C(=O)N2CCC(=CC#Cc3cccc(C)n3)CC2)c1	-9.61612
921	Cc1cccc(C(=O)N2CCn3nc(-c4ccc(F)cn4)cc3C2)c1	-9.71343
922	Cc1cccc(C(=O)NC23CCCC(C(=O)Nc4ccnc(C)n4)(CC2)C3)n1	-9.64742
923	Cc1cccc(C(=O)NC23CCCC(NC(=O)c4cccc(Cl)c4)(CC2)C3)n1	-11.1119
924	Cc1cccc(C(=O)NC23CCCC(NC(=O)c4ccncc4)(CC2)C3)c1	-9.75428
925	Cc1cccc(C(=O)N[C@@H]2CCC[C@@]3(CN=C(c4cccc(Cl)c4)O3)C2)n1	-8.87961
926	Cc1cccc(C(=O)N[C@@]23CCC[C@@](NC(=O)c4ccccn4)(CC2)C3)n1	-11.7277
927	Cc1cccc(C(=O)N[C@H]2CCC[C@@]3(CN=C(c4cccc(Cl)c4)O3)C2)n1	-8.34816
928	Cc1cccc(C(=O)N[C@H]2CCC[C@H](NC(=O)c3cccc(Cl)c3)C2)n1	-8.91169
929	Cc1cccc(C(=O)N[C@H]2CCC[C@H](NC(=O)c3ccccn3)C2)c1	-8.59019
930	Cc1cccc(C(=O)N[C@H]2CCC[C@]3(CN=C(c4cccc(Cl)c4)O3)C2)n1	-10.8237
931	Cc1cccc(C(=O)Nc2cccc(C)n2)c1	-7.53929
932	Cc1cccc(C(=O)Nc2cccc(Oc3ccc(C)nc3)n2)c1	-7.08538
933	Cc1cccc(C(=O)Nc2cccc(Oc3cccnc3)n2)c1	-9.78465
934	Cc1cccc(C(=O)Nc2cccc(Oc3cccnc3)n2)n1	-8.04768
935	Cc1cccc(C(=O)Nc2cccc(Oc3cncnc3)n2)c1	-10.0359
936	Cc1cccc(C(=O)Nc2cncc(Oc3cccnc3)n2)c1	-9.65342
937	Cc1cccc(C(=O)Nc2cncc(Oc3cncnc3)n2)c1	-9.9509
938	Cc1cccc(C)c1-c1cc(F)cc(-n2nnc(-c3ccccn3)n2)c1	-8.66925
939	Cc1cccc(C)c1-c1cccc(-n2nnc(-c3ccccn3)n2)c1	-8.62119
940	Cc1cccc(COc2cc(=O)n3c(n2)COC[C@H]3Cc2ccccc2)n1	-10.6281
941	Cc1cccc(COc2cc(=O)n3cc(Oc4cccnc4)ccc3n2)n1	-10.2365
942	Cc1cccc(N2CC(c3nc(-c4cccc(Cl)c4)no3)CC2=O)c1	-8.09705
943	Cc1cccc(NC(=O)C23CCCC(NC(=O)c4cccc(Cl)c4)(CC2)C3)n1	-9.60005
944	Cc1cccc(NC(=O)C23CCCC(NC(=O)c4nc(C)cs4)(CC2)C3)n1	-10.781
945	Cc1cccc(NC(=O)NC2=NC(=O)C(c3ccccc3)N2C)c1	-8.39098
946	Cc1cccc(NC(=O)NC2=NC(=O)CCN2)c1	-7.7844
947	Cc1cccc(NC(=O)NC2=NC(=O)CCN2C)c1	-8.67265
948	Cc1cccc(NC(=O)NC2=NC(=O)CN2C)c1	-8.94416
949	Cc1cccc(NC(=O)c2cc(-c3cc(F)cc(F)c3)ccn2)n1	-9.67522
950	Cc1cccc(NC(=O)c2cc(-c3cccc(C#N)c3)ccn2)n1	-7.41323
951	Cc1cccc(NC(=O)c2cc(-c3ccccc3)n(C)n2)n1	-9.98386
952	Cc1cccc(NC(=O)c2cc(F)cc(F)c2)n1	-6.98055
953	Cc1cccc(NC(=O)c2cc(N(C)c3cncnc3)ccn2)n1	-8.13698
954	Cc1cccc(NC(=O)c2cc(Oc3cncnc3)ccn2)n1	-10.4005
955	Cc1cccc(NC(=O)c2ccc(-c3cccc(Cl)c3)cc2)n1	-7.46755
956	Cc1cccc(NC(=O)c2ccc(-c3cccc(F)c3)c(C#N)c2)n1	-10.4396
957	Cc1cccc(NC(=O)c2ccc(-c3ccccc3)c(C#N)c2)n1	-10.9184
958	Cc1cccc(NC(=O)c2ccc(-c3ccccc3)cc2)n1	-7.02768
959	Cc1cccc(NC(=O)c2ccc(-c3ccccn3)cn2)n1	-7.09953
960	Cc1cccc(NC(=O)c2ccc(Oc3ccccc3)cc2)n1	-7.00364
961	Cc1cccc(NC(=O)c2cccc(-c3ccccc3)c2)n1	-6.86909
962	Cc1cccc(NC(=O)c2cccc(Br)c2)n1	-7.58301
963	Cc1cccc(NC(=O)c2cccc(Br)n2)n1	-10.8775
964	Cc1cccc(NC(=O)c2cccc(C#N)c2)n1	-7.59945
965	Cc1cccc(NC(=O)c2cccc(C)n2)n1	-10.6281
966	Cc1cccc(NC(=O)c2cccc(I)c2)n1	-7.18133
967	Cc1cccc(NC(=O)c2cccc3oc(=O)[nH]c23)c1	-9.71117
968	Cc1cccc(NC(=O)c2cccc3oc(=O)[nH]c23)n1	-9.91471
969	Cc1cccc(NC(=O)c2nc(Br)cs2)n1	-9.67893
970	Cc1cccc(NC(=O)c2nc(C)c(-c3ccccn3)c3cc[nH]c23)n1	-8.7373
971	Cc1cccc(NC(=O)c2nc(C)c(C)c3cc[nH]c23)n1	-8.00212
972	Cc1cccc(NC(=O)c2nc(C)cc3c(-c4ccccn4)c[nH]c23)n1	-10.6469
973	Cc1cccc(NC(=O)c2nc(C)cc3cc(-c4cccnc4)[nH]c23)n1	-10.4005
974	Cc1cccc(NC(=O)c2nc(C)cc3cc[nH]c23)n1	-10.6021
975	Cc1cccc(NC(=O)c2nc(C)ccc2N)n1	-10.85
976	Cc1cccc(NC(=O)c2nc(C)ccc2Nc2cccnc2)n1	-11.2604
977	Cc1cccc(NC(=O)c2nc(C)ccc2O)n1	-11.528
978	Cc1cccc(NC(=O)c2nc(C)cnc2N)n1	-11.4489
979	Cc1cccc(NC(=O)c2nc(C)n(-c3ccc(C(F)(F)F)cc3)c2C)n1	-10.4107
980	Cc1cccc(NC(=O)c2nc(C)n(-c3ccc(Cl)c(Cl)c3)c2C)n1	-11.6393
981	Cc1cccc(NC(=O)c2nc(C)n(-c3ccc(Cl)cc3)c2C)n1	-10.9992
982	Cc1cccc(NC(=O)c2nc(C)n(-c3ccc(F)c(Cl)c3)c2C)n1	-11.0968
983	Cc1cccc(NC(=O)c2nc(C)n(-c3ccc(F)cc3)c2C)n1	-11.1615
984	Cc1cccc(NC(=O)c2nc(C)sc2Nc2cccnc2)n1	-10.9688
985	Cc1cccc(NC(=O)c2nc(Cl)cnc2N)n1	-11.7272
986	Cc1cccc(NC(=O)c2nccc3c(-c4ccccn4)c[nH]c23)n1	-8.95502
987	Cc1cccc(NC(=O)c2nccc3cc[nH]c23)n1	-7.92032
988	Cc1cccc(NC(=O)c2nn(C)c(-c3cc(F)cc(F)c3)c2C)n1	-11.6927
989	Cc1cccc(NC(=O)c2nn(C)c(-c3ccc(C(F)(F)F)cc3)c2C)n1	-10.5264
990	Cc1cccc(NC(=O)c2nn(C)c(-c3ccc(Cl)c(Cl)c3)c2C)n1	-12.187
991	Cc1cccc(NC(=O)c2nn(C)c(-c3ccc(Cl)cc3)c2C)n1	-11.8897
992	Cc1cccc(NC(=O)c2nn(C)c(-c3ccc(F)c(F)c3)c2C)n1	-11.8165
993	Cc1cccc(NC(=O)c2nn(C)c(-c3ccc(F)cc3)c2C)n1	-12.6237
994	Cc1cccc(NC(=O)c2nn(C)c(-c3ccc(F)cc3F)c2C)n1	-11.9055
995	Cc1cccc(NC(=O)c2nn(C)c(-c3ccc(N(C)C)cc3)c2C)n1	-8.84982
996	Cc1cccc(NC(=O)c2nn(C)c(-c3cccc(Cl)c3)c2C)n1	-11.7638
997	Cc1cccc(NC(=O)c2nn(C)c(-c3ccccc3)c2C)n1	-11.8029
998	Cc1cccc(NC(=O)c2nn(C)c(-c3ccncc3)c2C)n1	-10.1563
999	Cc1cccc(NC(=O)c2nn(C)c(C3CCCCC3)c2C)n1	-10.7743
1000	Cc1cccc(NC(=O)c2nn(C)c(OC3CCCCC3)c2C)n1	-10.0029
1001	Cc1cccc(NC(=O)c2nn(C)c(OCC3CCCCC3)c2C)n1	-8.43486
1002	Cc1cccc(NC(=O)c2nn(C)c(OCc3ccc(F)cc3)c2C)n1	-8.64538
1003	Cc1cccc(NC(=O)c2nn(C)c3c2CCCC3)n1	-10.7287
1004	Cc1cccc(Nc2ncc3c(n2)C(C)(C)CCC3=O)c1	-8.56697
1005	Cc1cccc(Nc2ncc3c(n2)CCCC3=O)c1	-9.00534
1006	Cc1cccc(Nc2ncccc2OC(C)C)n1	-8.59019
1007	Cc1cccc(Nc2ncccc2OCc2ccccc2)n1	-8.67265
1008	Cc1cccc(S(=O)(=O)N2CC(c3nc(-c4cccc(Cl)c4)no3)C2)c1	-9.1477
1009	Cc1cccc(S(=O)(=O)N2CC=C(C#Cc3ccccn3)CC2)c1	-11.4343
1010	Cc1cccc(Sc2ccnc(-c3ccccn3)n2)c1	-8.09705
1011	Cc1ccccc1-c1cc(F)cc(-n2nnc(-c3ccccn3)n2)c1	-9.84555
1012	Cc1ccccc1-c1cccc(-n2nnc(-c3ccccn3)n2)c1	-9.88113
1013	Cc1ccccc1-n1cc(C2=CCN(C(=O)OC(C)(C)C)CC2)nn1	-8.66588
1014	Cc1ccccc1-n1ncc2c(=O)n(-c3ccc(Cl)cc3)c(C)nc21	-7.25726
1015	Cc1ccccc1C#Cc1ccc2c(n1)CCN(C(C)C)C2=O	-8.71496
1016	Cc1ccccc1C#Cc1ccc2c(n1)CCN(C)C2=O	-8.74035
1017	Cc1ccccc1C#Cc1ccc2c(n1)CCN(C1CCCC1)C2=O	-6.44306
1018	Cc1ccccc1C#Cc1ncn2c1COc1ccccc1-2	-7.94471
1019	Cc1ccccc1N1CC(c2nc(-c3cccc(Cl)c3)no2)CC1=O	-9.17886
1020	Cc1cccnc1-c1nn(C)c2nc(OCc3ccccn3)cnc12	-10.85
1021	Cc1cccnc1C(=O)N[C@H]1CCC[C@H](NC(=O)c2cccc(Cl)c2)C1	-7.37097
1022	Cc1cccnc1NC(=O)NC1=NC(=O)CN1C	-8.76422
1023	Cc1ccnc(-c2cc3n(n2)CCN(C(=O)c2ccccc2)C3)c1	-9.06166
1024	Cc1ccnc(C(=O)N[C@H]2CCC[C@H](NC(=O)c3cccc(Cl)c3)C2)c1	-7.86563
1025	Cc1ccnc(NC(=O)c2cc(F)cc(Oc3cncnc3)c2)n1	-7.91273
1026	Cc1ccnc(NC(=O)c2nn(C)c(-c3ccc(F)cc3)c2C)c1	-10.0688
1027	Cc1ccncc1-c1nn(C)c2nc(OCc3ccccn3)cnc12	-12.3321
1028	Cc1ccncc1-c1nn(C2CC2)c2nc(OCc3ccccn3)cnc12	-10.9064
1029	Cc1ccnnc1-c1nn(C)c2nc(OCc3ccccn3)cnc12	-10.3407
1030	Cc1cn(C)c(-c2cnc(Nc3ccc(Cl)cc3)c(Cl)c2)n1	-7.95981
1031	Cc1cn(C2=NCC(=O)N3CCc4c(Cl)cccc4C3=C2)cn1	-8.8976
1032	Cc1cn(C2=NCC(=O)N3CCc4c(I)cccc4C3=C2)c(C)n1	-8.78882
1033	Cc1cn(C2=NCC(=O)N3CCc4c(ccc(F)c4-c4cccnc4F)C3=C2)cn1	-9.7017
1034	Cc1cn(C2=NCC(=O)N3CCc4c(cccc4-c4ccc(F)nc4)C3=C2)cn1	-10.5584
1035	Cc1cn(C2=NCC(=O)N3CCc4c(cccc4-c4cccnc4)C3=C2)cn1	-9.79816
1036	Cc1cn(C2=NCC(=O)N3CCc4c(cccc4-c4ccncc4)C3=C2)cn1	-9.7335
1037	Cc1cn(C2=NCC(=O)N3CCc4c(cccc4-c4cnc(C)o4)C3=C2)cn1	-10.1082
1038	Cc1cn(C2=NCC(=O)N3CCc4c(cccc4-c4cnccn4)C3=C2)cn1	-9.64633
1039	Cc1cn(C2=NCC(=O)N3CCc4c(cccc4-c4cncnc4)C3=C2)cn1	-8.95502
1040	Cc1cn(C2=NCC(=O)N3CCc4c(cccc4-c4cncs4)C3=C2)cn1	-10.148
1041	Cc1cn(C2=NCC(=O)N3CCc4c(cccc4-c4coc(C)n4)C3=C2)cn1	-9.87074
1042	Cc1cn2cc(-c3nc(C)no3)cc2c(C#Cc2ccccc2)n1	-11.5894
1043	Cc1cn2cc(C#N)cc2c(C#Cc2cccc(C(F)(F)F)c2)n1	-11.0441
1044	Cc1cn2cc(C#N)cc2c(C#Cc2cccc(F)c2)n1	-12.8164
1045	Cc1cn2cc(C#N)cc2c(C#Cc2ccccc2)n1	-12.5437
1046	Cc1cn2cc(C#N)cc2c(C#Cc2ccccc2F)n1	-11.9985
1047	Cc1cn2cc(C#N)cc2c(C#Cc2ccsc2)n1	-13.2254
1048	Cc1cn2cc(C(=O)N3C(C)CCC3C)cc2c(C#Cc2ccsc2)n1	-9.13551
1049	Cc1cn2cc(C(=O)N3CCC(F)(F)C3)cc2c(C#Cc2ccsc2)n1	-9.81718
1050	Cc1cn2cc(C(=O)N3CCCC3(C)C)cc2c(C#Cc2ccsc2)n1	-8.45386
1051	Cc1cn2cc(C(=O)N3CCCC3)cc2c(C#Cc2cccc(C(F)(F)F)c2)n1	-9.68083
1052	Cc1cn2cc(C(=O)N3CCCC3)cc2c(C#Cc2cccc(F)c2)n1	-10.9079
1053	Cc1cn2cc(C(=O)N3CCCC3)cc2c(C#Cc2ccccc2)n1	-10.0898
1054	Cc1cn2cc(C(=O)N3CCCC3)cc2c(C#Cc2ccccc2F)n1	-9.40817
1055	Cc1cn2cc(C(=O)N3CCCC3)cc2c(C#Cc2ccsc2)n1	-10.9079
1056	Cc1cn2cc(C(=O)N3CCCC3C)cc2c(C#Cc2ccsc2)n1	-10.4988
1057	Cc1cn2cc(C(=O)N3CCCCC3C)cc2c(C#Cc2ccsc2)n1	-9.95349
1058	Cc1cn2cc(C(=O)N3CCN(C)CC3)cc2c(C#Cc2cccc(C(F)(F)F)c2)n1	-9.40817
1059	Cc1cn2cc(C(=O)N3CCN(C)CC3)cc2c(C#Cc2cccc(F)c2)n1	-9.54449
1060	Cc1cn2cc(C(=O)N3CCN(C)CC3)cc2c(C#Cc2ccccc2)n1	-9.95349
1061	Cc1cn2cc(C(=O)N3CCN(C)CC3)cc2c(C#Cc2ccccc2F)n1	-8.45386
1062	Cc1cn2cc(C(=O)N3CCN(C)CC3)cc2c(C#Cc2ccsc2)n1	-9.68083
1063	Cc1cn2cc(C(=O)N3CCOCC3)cc2c(C#Cc2cccc(C(F)(F)F)c2)n1	-11.1804
1064	Cc1cn2cc(C(=O)N3CCOCC3)cc2c(C#Cc2cccc(F)c2)n1	-10.9079
1065	Cc1cn2cc(C(=O)N3CCOCC3)cc2c(C#Cc2ccccc2)n1	-11.0441
1066	Cc1cn2cc(C(=O)N3CCOCC3)cc2c(C#Cc2ccccc2F)n1	-9.81718
1067	Cc1cn2cc(C(=O)N3CCOCC3)cc2c(C#Cc2ccsc2)n1	-11.3168
1068	Cc1cn2cc(C(=O)N3C[C@@H]4C[C@H]3CN4C)cc2c(C#Cc2ccsc2)n1	-7.77221
1069	Cc1cn2cc(C(=O)N3C[C@H](C)O[C@H](C)C3)cc2c(C#Cc2ccsc2)n1	-9.27184
1070	Cc1cn2cc(C(=O)N3C[C@H]4CC[C@@H]3C4)cc2c(C#Cc2ccsc2)n1	-8.86285
1071	Cc1cn2cc(C(F)(F)F)cc2c(C#Cc2ccc(Cl)cc2)n1	-8.1812
1072	Cc1cn2cc(C(F)(F)F)cc2c(C#Cc2ccc(F)cc2)n1	-9.95349
1073	Cc1cn2cc(C(F)(F)F)cc2c(C#Cc2cccc(-c3ccoc3)c2)n1	-7.22689
1074	Cc1cn2cc(C(F)(F)F)cc2c(C#Cc2cccc(-c3ccsc3)c2)n1	-7.63588
1075	Cc1cn2cc(C(F)(F)F)cc2c(C#Cc2cccc(-c3cnoc3)c2)n1	-8.72652
1076	Cc1cn2cc(C(F)(F)F)cc2c(C#Cc2cccc(Br)c2)n1	-10.7714
1077	Cc1cn2cc(C(F)(F)F)cc2c(C#Cc2cccc(C#N)c2)n1	-11.1804
1078	Cc1cn2cc(C(F)(F)F)cc2c(C#Cc2cccc(C(F)(F)F)c2)n1	-9.27184
1079	Cc1cn2cc(C(F)(F)F)cc2c(C#Cc2cccc(Cl)c2)n1	-9.95349
1080	Cc1cn2cc(C(F)(F)F)cc2c(C#Cc2cccc(F)c2)n1	-11.0441
1081	Cc1cn2cc(C(F)(F)F)cc2c(C#Cc2ccccc2)n1	-10.4988
1082	Cc1cn2cc(C(F)(F)F)cc2c(C#Cc2ccccc2Cl)n1	-7.63588
1083	Cc1cn2cc(C(F)(F)F)cc2c(C#Cc2ccccc2F)n1	-9.81718
1084	Cc1cn2cc(C(F)(F)F)cc2c(C#Cc2ccccn2)n1	-10.3625
1085	Cc1cn2cc(C(F)(F)F)cc2c(C#Cc2cccnc2)n1	-8.99918
1086	Cc1cn2cc(C(F)(F)F)cc2c(C#Cc2cccs2)n1	-10.2261
1087	Cc1cn2cc(C(F)(F)F)cc2c(C#Cc2ccncc2)n1	-10.0898
1088	Cc1cn2cc(C(F)(F)F)cc2c(C#Cc2ccoc2)n1	-10.3625
1089	Cc1cn2cc(C(F)(F)F)cc2c(C#Cc2ccsc2)n1	-11.3168
1090	Cc1cn2cc(C(N)=O)cc2c(C#Cc2cccc(C(F)(F)F)c2)n1	-10.0898
1091	Cc1cn2cc(C(N)=O)cc2c(C#Cc2ccccc2F)n1	-8.99918
1092	Cc1cn2cc(C(N)=O)cc2c(C#Cc2ccsc2)n1	-10.3625
1093	Cc1cn2cc(CN3CCCCC3)cc2c(C#Cc2ccccc2)n1	-9.68083
1094	Cc1cn2cc(CN3CCN(C)CC3)cc2c(C#Cc2ccccc2)n1	-8.99918
1095	Cc1cn2cc(CN3CCNC(=O)C3)cc2c(C#Cc2ccccc2)n1	-9.54449
1096	Cc1cn2cccc2c(C#Cc2ccc(Cl)cc2)n1	-8.86285
1097	Cc1cn2cccc2c(C#Cc2ccc(F)cc2)n1	-11.0441
1098	Cc1cn2cccc2c(C#Cc2cccc(O)c2)n1	-9.27184
1099	Cc1cn2cccc2c(C#Cc2ccccc2)n1	-12.1347
1100	Cc1cn2cccc2c(C#Cc2cncnc2)n1	-8.1812
1101	Cc1cnc(-c2cccc3c2CCN2C(=O)CN=C(n4cnc(C5CC5)c4)C=C32)cn1	-11.0026
1102	Cc1cnc(-c2cccc3c2CCN2C(=O)CN=C(n4cnc(C5CC5)c4)C=C32)o1	-9.79362
1103	Cc1cnc(N)c(C(=O)Nc2ccccn2)n1	-10.7072
1104	Cc1cnc(N2CCC/C(=C\C#Cc3cccc(C)n3)C2)c([N+](=O)[O-])c1	-10.0344
1105	Cc1cnc(NC(=O)c2nn(C)c(-c3ccc(F)cc3)c2C)s1	-8.00212
1106	Cc1cnc2cc(C(=O)N3CCc4ncsc4CC3)nn2c1	-8.38258
1107	Cc1cncc(C#CC23CC4CC(C2)CC(NC(=O)c2cccc(F)c2)(C4)C3)n1	-8.02446
1108	Cc1cncc(C#Cc2csc(C)n2)c1	-12.0296
1109	Cc1cncc(C(=O)NC23CC4CC(CC(C#Cc5cccnc5)(C4)C2)C3)n1	-11.8897
1110	Cc1cncc(C(=O)NC23CCCC(NC(=O)c4cccc(F)c4)(CC2)C3)n1	-10.5347
1111	Cc1cncc(C(=O)N[C@@]23CCC[C@@](NC(=O)c4cccc(F)c4)(CC2)C3)n1	-8.92603
1112	Cc1cncc(C(=O)N[C@]23CCC[C@](NC(=O)c4cccc(F)c4)(CC2)C3)n1	-11.0195
1113	Cc1cncc(C(=O)Nc2ccccn2)n1	-9.657
1114	Cc1cnccc1NC(=O)/N=C1\NC(=O)CN1C	-8.16032
1115	Cc1cnnc(C#Cc2ccc(-c3ccccc3)cc2)n1	-8.98886
1116	Cc1cnnc(C#Cc2ccc(F)c(C)c2)n1	-9.78912
1117	Cc1cnnc(C#Cc2ccc(Oc3ccccc3)cc2)n1	-10.0856
1118	Cc1cnnc(C#Cc2cccc(Br)c2)n1	-11.6192
1119	Cc1cnnc(C#Cc2cccc(C#N)c2)n1	-10.3407
1120	Cc1cnnc(C#Cc2cccc(C(F)(F)F)c2)n1	-10.0497
1121	Cc1cnnc(C#Cc2cccc(Cl)c2)n1	-11.8304
1122	Cc1cnnc(C#Cc2cccc(F)c2)n1	-9.97766
1123	Cc1cnnc(C#Cc2cccc3ccccc23)n1	-7.29589
1124	Cc1cnnc(C#Cc2ccccc2)n1	-9.75428
1125	Cc1coc(-c2cccc3c2CCN2C(=O)CN=C(n4cnc(C5CC5)c4)C=C32)n1	-9.72138
1126	Cc1csc(C#CC23CC4CC(C2)CC(NC(=O)c2ccn(C)n2)(C4)C3)n1	-9.43515
1127	Cc1csc(C#Cc2ccccc2)n1	-11.1615
1128	Cc1csc(C#Cc2cccnc2)n1	-11.2088
1129	Cc1csc(C(=O)N[C@@]23CCC[C@@](C#Cc4cnccn4)(CC2)C3)n1	-10.116
1130	Cc1csc(C(=O)N[C@]23CCC[C@](C#Cc4cnccn4)(CC2)C3)n1	-11.1894
1131	Cc1csc(COc2cc(=O)n3c(n2)COC[C@H]3Cc2ccccc2)n1	-11.2604
1132	Cc1csc(NC(=O)c2cc(Cl)cc(Oc3cncnc3)c2)n1	-11.2604
1133	Cc1csc(NC(=O)c2cc(F)cc(N(C)c3cncnc3)c2)n1	-10.1006
1134	Cc1csc(NC(=O)c2cc(F)cc(Oc3cncnc3)c2)n1	-10.7713
1135	Cc1csc(NC(=O)c2cc(N(C)c3cncnc3)ccn2)n1	-8.21017
1136	Cc1csc(NC(=O)c2cc(Oc3cccnc3)ccn2)n1	-9.9476
1137	Cc1csc(NC(=O)c2cc(Oc3cncnc3)ccn2)n1	-10.2085
1138	Cc1csc(NC(=O)c2cccc(Cl)c2)n1	-6.98683
1139	Cc1csc(NC(=O)c2cncc(Oc3cccnc3)c2)n1	-8.13423
1140	Cc1csc(NC(=O)c2nc(C)cc3cc[nH]c23)n1	-11.8593
1141	Cc1csc(NC(=O)c2nn(C)c(-c3ccc(F)cc3)c2C)n1	-11.0239
1142	Cc1nc(-c2cccc3c2CCN2C(=O)CN=C(n4cnc(C5CC5)c4)C=C32)co1	-10.9688
1143	Cc1nc(-c2cccc3c2CCN2C(=O)CN=C(n4cnc(C5CC5)n4)C=C32)co1	-10.0093
1144	Cc1nc(-c2cccc3c2CCN2C(=O)CN=C(n4cnc(C5CCC5)n4)C=C32)co1	-10.8237
1145	Cc1nc(/C=C/c2cccnc2)cs1	-7.92223
1146	Cc1nc(C#Cc2cc(F)cc(-c3cccnc3)c2)cs1	-11.6816
1147	Cc1nc(C#Cc2cc(F)cc(C#N)c2)cs1	-12.3321
1148	Cc1nc(C#Cc2cc(F)cc(F)c2)cs1	-10.7672
1149	Cc1nc(C#Cc2ccc(-c3ccc(F)cc3)nc2)cs1	-11.3051
1150	Cc1nc(C#Cc2ccc(-c3ccccc3)cc2)cs1	-10.85
1151	Cc1nc(C#Cc2ccc(-c3ccccc3)nc2)cs1	-12.176
1152	Cc1nc(C#Cc2ccc(-c3ccccn3)nc2)cs1	-11.8593
1153	Cc1nc(C#Cc2ccc(-c3cccnc3)c(F)c2)cs1	-10.8288
1154	Cc1nc(C#Cc2ccc(-c3cccnc3)nc2)cs1	-11.6193
1155	Cc1nc(C#Cc2ccc(-c3ccncc3)nc2)cs1	-10.6864
1156	Cc1nc(C#Cc2ccc(F)cc2)cs1	-7.94648
1157	Cc1nc(C#Cc2ccc(F)cn2)cs1	-8.53754
1158	Cc1nc(C#Cc2ccc(F)nc2)cs1	-8.69838
1159	Cc1nc(C#Cc2ccc(OS(C)(=O)=O)nc2)cs1	-8.08684
1160	Cc1nc(C#Cc2cccc(-c3ccccc3)c2)cs1	-10.6722
1161	Cc1nc(C#Cc2cccc(C#N)c2)cs1	-12.7875
1162	Cc1nc(C#Cc2cccc(C(F)(F)F)c2)cs1	-9.11377
1163	Cc1nc(C#Cc2cccc(C(N)=O)c2)cs1	-8.59019
1164	Cc1nc(C#Cc2cccc(Cl)c2)cs1	-9.80273
1165	Cc1nc(C#Cc2cccc(F)c2)cs1	-10.8237
1166	Cc1nc(C#Cc2cccc(O)c2)cs1	-8.84162
1167	Cc1nc(C#Cc2cccc(OC(F)(F)F)c2)cs1	-9.37425
1168	Cc1nc(C#Cc2ccccc2)c2n1-c1ccccc1OC2	-10.7682
1169	Cc1nc(C#Cc2ccccc2)cs1	-11.7393
1170	Cc1nc(C#Cc2ccccc2-c2ccccc2)cs1	-9.0996
1171	Cc1nc(C#Cc2ccccc2C)cs1	-11.0767
1172	Cc1nc(C#Cc2ccccc2F)cs1	-9.75428
1173	Cc1nc(C#Cc2ccccn2)cs1	-10.3294
1174	Cc1nc(C#Cc2cccnc2)c(C)s1	-8.80307
1175	Cc1nc(C#Cc2cccnc2)cs1	-10.627
1176	Cc1nc(C#Cc2cccnc2Cl)cs1	-10.4197
1177	Cc1nc(C#Cc2cccs2)cs1	-9.03096
1178	Cc1nc(C#Cc2ccnc(Cl)c2)c(C)n1-c1ccc(F)cc1	-10.838
1179	Cc1nc(C#Cc2ccnc(Cl)c2)c(C)n1-c1ccc(F)cc1F	-10.619
1180	Cc1nc(C#Cc2ccnc(Cl)c2)c(C)n1-c1ccc(OC(F)(F)F)cc1	-10.9064
1181	Cc1nc(C#Cc2ccncc2)cs1	-9.82387
1182	Cc1nc(C#Cc2ccsc2)cs1	-9.23418
1183	Cc1nc(C#Cc2cncc(-c3ccc(F)cc3)c2)cs1	-9.66786
1184	Cc1nc(C#Cc2cncc(-c3ccccc3)c2)cs1	-12.2697
1185	Cc1nc(C#Cc2cncc(-c3ccccn3)c2)cs1	-10.85
1186	Cc1nc(C#Cc2cncc(-c3cccnc3)c2)cs1	-12.0296
1187	Cc1nc(C#Cc2cncc(-c3ccncc3)c2)cs1	-10.9688
1188	Cc1nc(C#Cc2cncc(Br)c2)cs1	-10.2559
1189	Cc1nc(C#Cc2cncc(C#CCO)c2)cs1	-10.1766
1190	Cc1nc(C#Cc2cncc(OCC(=O)NCCCCCN(C)CCCCCCCCN=[N+]=[N-])c2)cs1	-7.4376
1191	Cc1nc(C#Cc2cnccn2)cs1	-8.23239
1192	Cc1nc(C#Cc2cncnc2)cs1	-8.62306
1193	Cc1nc(C(=O)N[C@@]23CCC[C@@](C#Cc4cnccn4)(CC2)C3)cs1	-10.0638
1194	Cc1nc(C(=O)N[C@]23CCC[C@](C#Cc4cnccn4)(CC2)C3)cs1	-11.2088
1195	Cc1nc(C(=O)Nc2ccc(F)cn2)c(C)n1-c1ccc(F)cc1	-10.0272
1196	Cc1nc(C(=O)Nc2ccc(F)cn2)c(Nc2cccnc2)s1	-10.7511
1197	Cc1nc(C(=O)Nc2ccc(F)cn2)c(Nc2cncnc2)s1	-10.2365
1198	Cc1nc(C(=O)Nc2ccc(O)c(C)n2)c(Nc2cccnc2)s1	-9.48131
1199	Cc1nc(C(=O)Nc2cccc(C#N)n2)c(C)n1-c1ccc(F)cc1	-10.1082
1200	Cc1nc(C(=O)Nc2cccc(C(F)(F)F)n2)c(C)n1-c1ccc(F)cc1	-9.62897
1201	Cc1nc(C(=O)Nc2cccc(CO)n2)c(Nc2cccnc2)s1	-9.78021
1202	Cc1nc(C(=O)Nc2cccc(F)n2)c(C)n1-c1ccc(F)cc1	-10.7935
1203	Cc1nc(C(=O)Nc2ccnc(Cl)c2)c(C)n1-c1ccc(F)cc1	-10.2365
1204	Cc1nc(C(=O)Nc2ccnc(Cl)n2)c(C)n1-c1ccc(F)cc1	-10.4901
1205	Cc1nc(NC(=O)c2cc(Oc3cncnc3)ccn2)sc1F	-8.62494
1206	Cc1nc(NC(=O)c2cccc3oc(=O)[nH]c23)cs1	-9.00059
1207	Cc1nc(NC(=O)c2nc(C)n(-c3ccc(F)cc3)c2C)ccc1F	-9.75852
1208	Cc1nc(NC(=O)c2nn(C)c(-c3ccc(F)cc3)c2C)ccc1F	-10.7072
1209	Cc1nc2c(cnn2-c2ccccc2)c(=O)n1-c1ccc(Cl)cc1	-7.25106
1210	Cc1nc2c(cnn2-c2ccccc2)c(=O)n1-c1ccc(S(N)(=O)=O)cc1	-5.86359
1211	Cc1nc2c(cnn2-c2ccccc2)c(=O)n1N1CCCCC1	-7.98058
1212	Cc1nc2c(cnn2-c2ccccc2)c(=O)n1N1CCCCCC1	-7.83179
1213	Cc1nc2c(s1)CCN(C(=O)c1cc3ncc(Br)cn3n1)CC2	-10.4532
1214	Cc1nc2c(s1)CCN(C(=O)c1cc3ncc(Cl)cn3n1)CC2	-10.2271
1215	Cc1nc2oc(C(C)OC(=O)Nc3ccccc3)c(C)n2n1	-10.4988
1216	Cc1ncc(-c2cccc3c2CCN2C(=O)CN=C(n4cnc(C5CC5)c4)C=C32)s1	-10.5922
1217	Cc1ncc(C(=O)NC23CCCC(NC(=O)c4cccc(Cl)c4)(CC2)C3)s1	-9.7848
1218	Cc1nccc(C(=O)N[C@@]23CCC[C@@](C#Cc4ccccn4)(CC2)C3)n1	-10.5922
1219	Cc1nccc(C(=O)N[C@]23CCC[C@](C#Cc4ccccn4)(CC2)C3)n1	-10.9064
1220	Cc1nccc(NC(=O)c2cccc3oc(=O)[nH]c23)n1	-7.77835
1221	Cc1ncn(C2=NCC(=O)N3CCc4c(ccc(F)c4-c4ccc(F)nc4)C3=C2)n1	-10.3639
1222	Cc1ncn(C2=NCC(=O)N3CCc4c(ccc(F)c4-c4cccnc4F)C3=C2)n1	-9.77144
1223	Cc1ncn(C2=NCC(=O)N3CCc4c(cccc4-c4cnc(F)cn4)C3=C2)n1	-10.3881
1224	Cc1nn(-c2cc(Cl)cc(Cl)c2)c(=O)c2nocc12	-7.51434
1225	Cc1noc(C)c1-c1cc(F)cc(-n2nnc(-c3ccccn3)n2)c1	-10.7072
1226	Cc1noc(C)c1-c1cccc(-n2nnc(-c3ccccn3)n2)c1	-9.40862
1227	Clc1cc(Cl)cc(-c2nc(-c3ccccn3)no2)c1	-9.74588
1228	Clc1ccc(-c2cccc(-n3nnc(-c4ccccn4)n3)c2)cc1	-7.93973
1229	Clc1ccc(-c2nc(-c3ccccn3)no2)c(Cl)c1	-8.27602
1230	Clc1ccc(Nc2ncc(-c3ncc4n3CCCC4)cc2Cl)cc1	-8.48225
1231	Clc1ccc(Nc2ncc3c(n2)CCCC3)cc1	-7.67266
1232	Clc1ccc(Sc2ccnc(-c3ccccn3)c2)cc1Cl	-8.0793
1233	Clc1ccc(Sc2ccnc(-c3ccccn3)n2)cc1	-9.26482
1234	Clc1ccc(Sc2ccnc(-c3ccccn3)n2)cc1Cl	-10.0159
1235	Clc1cccc(-c2cccc(-n3nnc(-c4ccccn4)n3)c2)c1	-8.61067
1236	Clc1cccc(-c2nc(-c3ccccn3)no2)c1	-9.86562
1237	Clc1cccc(-c2nc(-c3ccccn3)no2)c1Cl	-9.35671
1238	Clc1cccc(Nc2ncc3c(n2)CCCC3)c1	-9.06034
1239	Clc1cccc(Sc2ccnc(-c3ccccn3)n2)c1	-8.87323
1240	Clc1ccccc1-c1cccc(-n2nnc(-c3ccccn3)n2)c1	-9.71343
1241	Clc1ccccc1-c1nc(-c2ccccn2)no1	-9.08168
1242	Clc1cncc(OC2C=C(C#Cc3ccccn3)CCC2)c1	-12.7425
1243	Cn1c2c(c3ccccc31)CCN(C(=O)c1cc3ncc(Br)cn3n1)CC2	-8.94416
1244	Cn1c2c(sc1=O)CCN(C(=O)c1cc3ncc(Br)cn3n1)CC2	-8.44173
1245	Cn1cc(C2=NCC(=O)N3CCc4c(CO)cccc4C3=C2)cn1	-9.36542
1246	Cn1cc(C2=NCC(=O)N3CCc4c(cccc4N4CCOCC4)C3=C2)cn1	-10.1995
1247	Cn1ccc(=O)nc1NC(=O)Nc1cccc(Cl)c1	-8.68642
1248	Cn1ccc(C(=O)N[C@@]23CCC[C@@](C#Cc4ccccn4)(CC2)C3)n1	-11.0026
1249	Cn1ccc(C(=O)N[C@@]23CCC[C@@](C#Cc4cnccn4)(CC2)C3)n1	-8.4922
1250	Cn1ccc(C(=O)N[C@]23CCC[C@](C#Cc4cnccn4)(CC2)C3)n1	-10.1818
1251	Cn1ccc(C2=NCC(=O)N3CCc4c(C#N)cccc4C3=C2)n1	-7.61407
1252	Cn1ccc(C2=NCC(=O)N3CCc4c(CO)cccc4C3=C2)n1	-8.80137
1253	Cn1ccc(C2=NCC(=O)N3CCc4c(I)cccc4C3=C2)n1	-10.4833
1254	Cn1ccc(C2=NCC(=O)N3CCc4c(cccc4C(C)(C)O)C3=C2)n1	-9.08033
1255	Cn1ccc(C2=NCC(=O)N3CCc4c(cccc4N4CCOCC4)C3=C2)n1	-10.5751
1256	Cn1cnc(C2=NCC(=O)N3CCc4c(I)cccc4C3=C2)c1	-7.79978
1257	Cn1cnc(C2=NCC(=O)N3CCc4c(cccc4-c4ccncc4)C3=C2)c1	-7.64925
1258	Cn1cnc2c1CCN(C(=O)c1cc3ncc(Br)cn3n1)CC2	-8.80818
1259	Cn1nc(-c2ccccc2)c2ccc(OCc3ccccn3)nc21	-10.85
1260	Cn1nc(-c2ccccn2)c2ccc(OCc3ccccn3)nc21	-11.3168
1261	Cn1nc(-c2cccnc2)c2ccc(OCc3ccccn3)nc21	-11.1894
1262	Cn1nc(-c2cccnc2)c2ncc(OCc3ccccn3)nc21	-11.7766
1263	Cn1nc(-c2cnccc2C(F)(F)F)c2ncc(OCc3ccccn3)nc21	-11.6601
1264	Cn1nc(-c2ncccc2OC(F)F)c2ncc(OCc3ccccn3)nc21	-11.1615
1265	Cn1nc(C(=O)N2CCOCC2)c2ccc(OCc3ccccn3)nc21	-9.46552
1266	FC(F)(F)Oc1cccc(-c2nc(-c3ccccn3)no2)c1	-8.80137
1267	FC(F)(F)Oc1ccccc1-c1cccc(-n2nnc(-c3ccccn3)n2)c1	-9.16934
1268	FC(F)(F)c1cc2c(C#Cc3ccccc3)nccn2c1	-9.68083
1269	FC(F)(F)c1ccc(Sc2ccnc(-c3ccccn3)n2)cc1	-9.51421
1270	FC(F)(F)c1cccc(Sc2ccnc(-c3ccccn3)n2)c1	-8.94416
1271	FC(F)(F)c1ccccc1-c1cccc(-n2nnc(-c3ccccn3)n2)c1	-9.46293
1272	Fc1cc(-c2c(F)cccc2F)cc(-n2nnc(-c3ccccn3)n2)c1	-9.90793
1273	Fc1cc(-c2ccc(Cl)cc2)cc(-n2nnc(-c3ccccn3)n2)c1	-8.16259
1274	Fc1cc(-c2cccc(Cl)c2)cc(-n2nnc(-c3ccccn3)n2)c1	-8.70481
1275	Fc1cc(-c2ccccc2)cc(-n2nnc(-c3ccccn3)n2)c1	-9.41813
1276	Fc1cc(-c2ccccc2-c2ccccc2)cc(-n2nnc(-c3ccccn3)n2)c1	-8.59019
1277	Fc1cc(-c2ccccc2Cl)cc(-n2nnc(-c3ccccn3)n2)c1	-9.90793
1278	Fc1cc(-c2ccccc2F)cc(-n2nnc(-c3ccccn3)n2)c1	-9.32926
1279	Fc1cc(-c2ccccc2OC(F)(F)F)cc(-n2nnc(-c3ccccn3)n2)c1	-9.27227
1280	Fc1cc(-c2ccccc2Oc2ccccc2)cc(-n2nnc(-c3ccccn3)n2)c1	-9.10664
1281	Fc1cc(-c2cccnc2)cc(-n2nnc(-c3ccccn3)n2)c1	-10.3183
1282	Fc1cc(-c2ccco2)cc(-n2nnc(-c3ccccn3)n2)c1	-8.91784
1283	Fc1cc(-c2ccncc2)cc(-n2nnc(-c3ccccn3)n2)c1	-8.71789
1284	Fc1cc(-c2cncnc2)cc(-n2nnc(-c3ccccn3)n2)c1	-9.54015
1285	Fc1cc(-c2conc2-c2ccccc2)cc(-n2nnc(-c3ccccn3)n2)c1	-10.1238
1286	Fc1cc(-n2nnc(-c3ccccn3)n2)cc(-n2ccc3ccncc32)c1	-11.0385
1287	Fc1cc(Cc2cccnc2)cc(-n2nnc(-c3ccccn3)n2)c1	-11.0026
1288	Fc1cc(F)cc(-c2nc(-c3ccccn3)no2)c1	-9.69785
1289	Fc1cc(Nc2cccnc2)cc(-n2nnc(-c3ccccn3)n2)c1	-9.82613
1290	Fc1cc(Oc2cccnc2)cc(-n2nnc(-c3ccccn3)n2)c1	-11.5539
1291	Fc1cc(Sc2cccnc2)cc(-n2nnc(-c3ccccn3)n2)c1	-11.1615
1292	Fc1ccc(-c2cc(F)cc(-n3nnc(-c4ccccn4)n3)c2)cc1	-9.2377
1293	Fc1ccc(-c2nccc(Sc3ccc(Cl)c(Cl)c3)n2)nc1	-10.0856
1294	Fc1ccc(F)c(-c2cccc(-n3nnc(-c4ccccn4)n3)c2)c1	-9.22546
1295	Fc1ccc(Nc2nc3c(s2)CCCC3)cc1	-8.03133
1296	Fc1ccc(Sc2ccnc(-c3ccccn3)n2)cc1F	-8.34229
1297	Fc1ccc2c(c1)-c1ncnn1Cc1c(C#Cc3ccccc3)ncn1-2	-8.76956
1298	Fc1ccc2nc(CCC#Cc3ccccn3)cn2c1	-10.9064
1299	Fc1cccc(-c2cc(-n3cccn3)ncn2)c1	-6.95283
1300	Fc1cccc(-c2cc(F)cc(-n3nnc(-c4ccccn4)n3)c2)c1	-9.4948
1301	Fc1cccc(-c2nc(-c3ccccn3)no2)c1	-8.68991
1302	Fc1cccc(C#Cc2csc(Br)n2)c1	-8.97057
1303	Fc1cccc(C#Cc2nc3c(s2)CN(C2CCC2)CC3)c1	-9.5431
1304	Fc1cccc(C#Cc2nc3c(s2)CN(C2CCCC2)CC3)c1	-8.85443
1305	Fc1cccc(C#Cc2nc3c(s2)CN(C2CCOC2)CC3)c1	-9.13271
1306	Fc1cccc(F)c1-c1cccc(-n2nnc(-c3ccccn3)n2)c1	-9.70949
1307	N#Cc1c(-c2cccc(F)c2)nc2[nH]nc(-c3cccc(Cl)c3)c2c1C1CC(F)(F)C1	-10.0359
1308	N#Cc1c(-c2ccccc2)nc2[nH]nc(-c3cccc(Cl)c3)c2c1C1CC1	-10.1995
1309	N#Cc1cc(C#N)cc(-c2cc(-c3ccc(F)cn3)ncn2)c1	-12.0659
1310	N#Cc1cc(C#N)cc(-c2nc(-c3ccccn3)no2)c1	-9.61879
1311	N#Cc1cc(Cl)c(F)c(-c2cc(-c3ccc(F)cn3)ncn2)c1	-12.8157
1312	N#Cc1cc(Cl)c(F)c(-c2cc(-c3ccccn3)ncn2)c1	-12.2704
1313	N#Cc1cc(Cl)c(F)c(-c2cc(-n3cccn3)ncn2)c1	-12.4067
1314	N#Cc1cc(Cl)cc(-c2cc(-c3ccc(Cl)cn3)ncn2)c1	-11.9977
1315	N#Cc1cc(Cl)cc(-c2cc(-c3ccc(F)cn3)ncn2)c1	-12.9068
1316	N#Cc1cc(Cl)cc(-c2cc(-c3ccccn3)ncn2)c1	-11.9071
1317	N#Cc1cc(Cl)cc(-c2cc(-c3cccnn3)ncn2)c1	-10.2254
1318	N#Cc1cc(Cl)cc(-c2cc(-n3cc(F)cn3)ncn2)c1	-10.4984
1319	N#Cc1cc(Cl)cc(-c2cc(-n3cccn3)ncn2)c1	-11.6799
1320	N#Cc1cc(Cl)cc(C#CC=C2CCN(c3ncccc3[N+](=O)[O-])CC2)c1	-8.92697
1321	N#Cc1cc(Cl)nc(OCc2cccc(Cl)c2)c1	-11.3168
1322	N#Cc1cc(Cl)nc(OCc2ccnc(Cl)c2)c1	-10.3701
1323	N#Cc1cc(F)cc(-c2cc(-n3cccn3)ncn2)c1	-9.47561
1324	N#Cc1cc(F)cc(-c2ccc(-c3ccccn3)o2)c1	-10.2462
1325	N#Cc1cc(F)cc(-c2nc(-c3ccc(F)cn3)no2)c1	-11.1152
1326	N#Cc1cc(F)cc(-c2nc(-c3ccccn3)co2)c1	-10.85
1327	N#Cc1cc(F)cc(-c2nc(-c3ccccn3)no2)c1	-10.7743
1328	N#Cc1cc(F)cc(-c2nc(-c3cnccn3)no2)c1	-7.67392
1329	N#Cc1cc(F)cc(-c2nc(-c3ncccn3)no2)c1	-8.53376
1330	N#Cc1cc(F)cc(-c2noc(-c3ccccn3)n2)c1	-10.8237
1331	N#Cc1cc(F)cc(-n2nnc(-c3ccccn3)n2)c1	-11.8668
1332	N#Cc1cc(F)cc(C(=O)N2CCc3oc(-c4ccc(F)cn4)nc3C2)c1	-9.12828
1333	N#Cc1cc(F)cc(N2CCCc3oc(-c4ccccn4)nc3C2)c1	-11.0385
1334	N#Cc1cc(F)cc(N2CCc3nc(-c4ccccn4)oc3C2)c1	-10.3183
1335	N#Cc1cc(F)cc(N2CCc3oc(-c4ccccn4)nc3C2)c1	-10.7072
1336	N#Cc1cc(F)cc(N2CCn3cc(-c4ccccn4)nc3C2)c1	-9.7017
1337	N#Cc1cc(F)cc(N2CCn3nc(-c4ccccn4)nc3C2)c1	-9.21857
1338	N#Cc1cc(F)cc(Nc2ncc3c(n2)CCCC3=O)c1	-7.17046
1339	N#Cc1cc(F)cc(S(=O)(=O)c2cnc3cc(Cl)ccc3c2N2CCC(CO)CC2)c1	-10.3856
1340	N#Cc1ccc(-c2cc(-c3cc(Cl)cc(C#N)c3)ncn2)nc1	-12.7475
1341	N#Cc1ccc(-c2nc3c(o2)CCN(C(=O)c2ccccc2)C3)nc1	-9.4426
1342	N#Cc1ccc(-c2noc(-c3cc(F)cc(C#N)c3)n2)nc1	-10.5885
1343	N#Cc1ccc(F)c(-c2cc(-n3cccn3)ncn2)c1	-8.99778
1344	N#Cc1ccc(F)c(C(=O)Nc2cncc(Oc3cncnc3)c2)c1	-7.39407
1345	N#Cc1cccc(-c2cc(-c3ccncn3)ncn2)c1	-10.9753
1346	N#Cc1cccc(-c2cc(-n3cccn3)ncn2)c1	-8.31613
1347	N#Cc1cccc(-c2ccn(-c3ccccn3)c2)c1	-7.68409
1348	N#Cc1cccc(-c2ccn(-c3ccccn3)n2)c1	-7.83179
1349	N#Cc1cccc(-c2cnn(-c3ccccn3)c2)c1	-8.65919
1350	N#Cc1cccc(-c2cnn(-c3ccccn3)n2)c1	-9.51421
1351	N#Cc1cccc(-c2nc(-c3ccccn3)no2)c1	-10.2033
1352	N#Cc1cccc(-c2ncn(-c3ccccn3)n2)c1	-7.51472
1353	N#Cc1cccc(-c2nnn(-c3ccccn3)n2)c1	-9.36542
1354	N#Cc1cccc(-n2cc(-c3ccccn3)cn2)c1	-9.75428
1355	N#Cc1cccc(-n2cc(-c3ccccn3)nn2)c1	-8.60216
1356	N#Cc1cccc(-n2ccc(-c3ccccn3)c2)c1	-9.57347
1357	N#Cc1cccc(-n2ccc(-c3ccccn3)n2)c1	-9.07628
1358	N#Cc1cccc(-n2cnc(-c3ccccn3)c2)c1	-8.50744
1359	N#Cc1cccc(-n2cnc(-c3ccccn3)n2)c1	-8.80989
1360	N#Cc1cccc(-n2ncc(-c3ccccn3)n2)c1	-10.0856
1361	N#Cc1cccc(-n2nnc(-c3ccccn3)n2)c1	-10.1522
1362	N#Cc1cccc(C#C[C@H]2CCC[C@H]3CN(c4ncccc4C#N)CCN32)c1	-10.9064
1363	N#Cc1cccc(C(=O)N2CCc3nc(-c4ccccn4)oc3C2)c1	-8.02446
1364	N#Cc1cccc(C(=O)NC2CCCC(NC(=O)c3ccccn3)C2)c1	-8.44495
1365	N#Cc1cccc(C(=O)N[C@@H]2CCC[C@@H](NC(=O)c3ccccn3)C2)c1	-8.74687
1366	N#Cc1cccc(C(=O)Nc2cc(-c3ccccc3)nn2-c2ccccc2)c1	-9.00059
1367	N#Cc1cccc(C(=O)Nc2cc(Oc3cccnc3)ccn2)c1	-8.22917
1368	N#Cc1cccc(C(=O)Nc2cc(Oc3cncnc3)ccn2)c1	-7.55971
1369	N#Cc1cccc(C(=O)Nc2cccc(Oc3cccnc3)n2)c1	-9.37425
1370	N#Cc1cccc(C(=O)Nc2cccc(Oc3cncnc3)n2)c1	-9.36323
1371	N#Cc1cccc(C(=O)Nc2cncc(Oc3cccnc3)c2)c1	-9.00059
1372	N#Cc1cccc(C(=O)Nc2cncc(Oc3cccnc3)n2)c1	-9.04996
1373	N#Cc1cccc(C(=O)Nc2cncc(Oc3cncnc3)c2)c1	-7.73284
1374	N#Cc1cccc(C(=O)Nc2cncc(Oc3cncnc3)n2)c1	-8.85207
1375	N#Cc1cccc(COc2cc(=O)n3c(n2)COC[C@H]3Cc2ccccc2)c1	-11.4793
1376	N#Cc1cccc(N2CC3N=C(c4ccccn4)OC3C2)c1	-9.80273
1377	N#Cc1cccc(N2CCCc3oc(-c4ccccn4)nc3C2)c1	-10.2863
1378	N#Cc1cccc(N2CCc3nc(-c4ccccn4)oc3C2)c1	-9.32311
1379	N#Cc1cccc(N2CCc3oc(-c4ccccn4)nc3C2)c1	-10.2559
1380	N#Cc1cccc(NC(=O)NC2=NC(=O)CCN2)c1	-7.76941
1381	N#Cc1cccc(NC(=O)c2cccc3oc(=O)[nH]c23)c1	-8.84162
1382	N#Cc1cccc(Nc2ncc3c(n2)CCCC3=O)c1	-9.36105
1383	N#Cc1cccc(S(=O)(=O)c2cnc3cc(F)ccc3c2-c2ccc(Cl)cc2)c1	-10.7858
1384	N#Cc1cccc(S(=O)(=O)c2cnc3cc(F)ccc3c2-c2ccc(F)cc2)c1	-10.9064
1385	N#Cc1cccc2c1CCN1C(=O)CN=C(c3cccs3)C=C21	-8.88285
1386	N#Cc1ccccc1N1CCN(C(=O)C23CC4CC(CC(C4)C2)C3)CC1	-8.08432
1387	N#Cc1cccnc1C(=O)NC1CCCC(NC(=O)c2cccc(Cl)c2)C1	-8.438
1388	N#Cc1cccnc1N1CCc2nc(-c3ccccn3)oc2C1	-8.85443
1389	N#Cc1cccnc1N1CCc2oc(-c3ccccc3)nc2C1	-8.48225
1390	N#Cc1cccnc1N1CCc2oc(-c3ccccn3)nc2C1	-9.89706
1391	N#Cc1cn(C2=NCC(=O)N3CCc4c(I)cccc4C3=C2)cn1	-7.72659
1392	N#Cc1nccnc1N1CCN2[C@@H](CC[C@@H]2c2nnn(-c3cccc(Cl)c3)n2)C1	-11.3168
1393	NC(=O)c1ccccc1-c1cc(F)cc(-n2nnc(-c3ccccn3)n2)c1	-9.14922
1394	NC(=O)c1ccccc1-c1nc(-c2ccccn2)no1	-7.8833
1395	NC(C(=O)O)c1cc(O)no1	-6.50233
1396	NC(C(=O)O)c1cccc(O)c1	-6.61728
1397	NC(CC1c2ccccc2Sc2ccccc21)(C(=O)O)c1ccc(C(=O)O)cc1	-7.45523
1398	N[C@@H](C(=O)O)[C@@H]1C[C@H]1S(=O)(=O)O	-5.69031
1399	N[C@@H](C(=O)O)[C@H]1C[C@H]1S(=O)(=O)O	-5.80716
1400	N[C@@H](CCC(=O)O)C(=O)O	-7.70863
1401	N[C@@H](CCS(=O)(=O)O)C(=O)O	-5.81803
1402	N[C@@H](CCn1oc(=O)[nH]c1=O)C(=O)O	-6.05809
1403	N[C@@H](Cn1oc(=O)[nH]c1=O)C(=O)O	-9.89706
1404	N[C@@]1(C(=O)O)CC2CC1[C@H]2C(=O)O	-8.3743
1405	N[C@@]1(C(=O)O)CC[C@@H](C(=O)O)C1	-6.57643
1406	N[C@@]1(C(=O)O)C[C@@H]1CC(=O)O	-6.43478
1407	N[C@H](C(=O)O)[C@@H]1C[C@H]1S(=O)(=O)O	-5.57796
1408	N[C@H](C(=O)O)[C@H]1C[C@@H]1C(=O)O	-7.50993
1409	N[C@H](C(=O)O)[C@H]1C[C@@H]1S(=O)(=O)O	-5.87556
1410	N[C@H](C(=O)O)c1cc(O)cc(O)c1	-7.79978
1411	N[C@](CC1c2ccccc2Oc2ccccc21)(C(=O)O)[C@H]1C[C@@H]1C(=O)O	-7.13919
1412	N[C@](CC1c2ccccc2Sc2ccccc21)(C(=O)O)[C@H]1C[C@@H](C(=O)O)C1	-8.62683
1413	N[C@]1(C(=O)O)C[C@H](C(=O)O)N(Cc2ccc(Cl)c(Cl)c2)C1	-5.86954
1414	Nc1nc(C#Cc2cccc(F)c2)cs1	-10.0961
1415	Nc1nc(C#Cc2cccnc2)cs1	-8.73051
1416	Nc1nc(N)c(C(=O)Nc2ccccn2)nc1Cl	-7.79978
1417	Nc1nc(N2CCCCC2)c(Cl)nc1C(=O)Nc1ccccn1	-9.93599
1418	Nc1ncc(Br)nc1C(=O)Nc1ccccn1	-11.2088
1419	Nc1ncc(Cl)nc1C(=O)Nc1ccccn1	-11.2604
1420	Nc1nccnc1C(=O)Nc1ccccn1	-7.84241
1421	O=C(C#Cc1ccccc1)N1CCN(c2ccccc2[N+](=O)[O-])CC1	-12.8122
1422	O=C(C#Cc1ccccc1)N1CCN(c2ncccc2[N+](=O)[O-])CC1	-12.7113
1423	O=C(C1CC1)N1CCc2nc(C#Cc3ccccc3)sc2C1	-9.32311
1424	O=C(C1CCC1)N1CC(c2nc(-c3cccc(Cl)c3)no2)C1	-8.35013
1425	O=C(C1CCC1)N1CCCC1c1ccc(-c2cccc(Cl)c2)nc1	-9.80417
1426	O=C(C1CCC1)N1CCCC1c1cnc(-c2cccc(Cl)c2)cc1O	-7.89107
1427	O=C(C1CCC1)N1CCCC1c1nc(-c2cccc(Cl)c2)no1	-7.22689
1428	O=C(C1CCC1)N1CCCC2(CCCCC2)C1	-8.49536
1429	O=C(C1CCC1)N1CCCCC1c1nc(-c2cccc(Cl)c2)no1	-9.12049
1430	O=C(C1CCC1)N1CCCC[C@@H]1c1nc(-c2cccc(Cl)c2)no1	-7.22689
1431	O=C(C1CCC1)N1CCCC[C@@H]1c1nc(-c2cccs2)no1	-7.84847
1432	O=C(C1CCC1)N1CCCC[C@H]1c1nc(-c2cccc(Cl)c2)no1	-8.65258
1433	O=C(C1CCC1)N1CCCC[C@H]1c1nc(-c2ccccn2)no1	-7.22689
1434	O=C(C1CCC1)N1CCCC[C@H]1c1nc(-c2cccs2)no1	-8.02446
1435	O=C(C1CCC1)N1CCC[C@@H](c2nc(-c3cccc(Cl)c3)no2)C1	-7.92032
1436	O=C(C1CCC1)N1CCC[C@@H](c2nc(-c3ccccn3)no2)C1	-7.23284
1437	O=C(C1CCC1)N1CCC[C@H](c2nc(-c3cccc(Cl)c3)no2)C1	-9.5431
1438	O=C(C1CCC1)N1CCC[C@H](c2nc(-c3cccc(F)c3)no2)C1	-8.07185
1439	O=C(C1CCC1)N1CCC[C@H](c2nc(-c3ccccn3)no2)C1	-7.22689
1440	O=C(C1CCC1)N1CCC[C@H](c2nc(-c3cccs3)no2)C1	-7.26986
1441	O=C(C1CCC1)N1CCc2nc(C#Cc3ccccc3)sc2C1	-9.17886
1442	O=C(C1CCCO1)N1CC(c2nc(-c3cccc(Cl)c3)no2)C1	-8.65919
1443	O=C(COCc1ccncc1)N1CCN(c2ccc(F)cc2Cl)CC1	-7.66891
1444	O=C(CSc1ccccc1)N1CCCC2(CCCCC2)C1	-7.60953
1445	O=C(N1CCN(c2ccccn2)CC1)C12CC3CC(CC(C3)C1)C2	-8.59614
1446	O=C(N1CCN(c2nccs2)CC1)C12CC3CC(CC(C3)C1)C2	-8.81045
1447	O=C(N1C[C@@H]2CN(c3ccccn3)C[C@@H]2C1)C12CC3CC(CC(C3)C1)C2	-7.87264
1448	O=C(NC12CC3CC(CC(C#Cc4ccccn4)(C3)C1)C2)c1cnccn1	-11.3534
1449	O=C(NC12CC3CC(CC(C#Cc4cnccn4)(C3)C1)C2)c1cncc(F)c1	-10.6663
1450	O=C(NC12CCCC(C#Cc3cccc(F)c3)(CC1)C2)c1cnccn1	-12.0957
1451	O=C(NC12CCCC(C#Cc3cnccn3)(CC1)C2)c1cccc(Cl)c1	-9.59894
1452	O=C(NC1=NC(=O)C2CCCN12)Nc1cccc(Cl)c1	-8.72231
1453	O=C(NC1=NC(=O)C2CCCN12)Nc1ccccc1	-7.74052
1454	O=C(NC1CCCC(NC(=O)c2cccc(Cl)c2)C1)c1cccc(Cl)c1	-9.75852
1455	O=C(NC1CCCC(NC(=O)c2cccc(Cl)c2)C1)c1cccc(F)c1	-9.44861
1456	O=C(NC1CCCC(NC(=O)c2ccccn2)C1)c1cccc(Cl)c1	-9.27603
1457	O=C(NC1CCCC1)c1ccc(C#Cc2ccccc2)nc1	-7.65235
1458	O=C(NC1CCCC1)c1ccc(C#Cc2ccccn2)nc1	-8.22356
1459	O=C(NC1CCCC2(CN=C(c3cccc(Cl)c3)O2)C1)c1ccccn1	-9.55196
1460	O=C(N[C@@H]1CCC[C@@H](C(=O)Nc2ccccn2)C1)c1cccc(Cl)c1	-7.63729
1461	O=C(N[C@@H]1CCC[C@@H](NC(=O)c2cccc(Cl)c2)C1)c1cccc(F)c1	-9.68345
1462	O=C(N[C@@H]1CCC[C@@H](NC(=O)c2ccccn2)C1)c1cccc(Cl)c1	-9.67731
1463	O=C(N[C@@H]1CCC[C@@]2(CN=C(c3cccc(Cl)c3)O2)C1)c1ccccn1	-7.95777
1464	O=C(N[C@@H]1CCC[C@H](NC(=O)c2ccccn2)C1)c1cccc(Cl)c1	-8.34619
1465	O=C(N[C@@]12CCC[C@@](C#Cc3ccccn3)(CC1)C2)c1ccc(F)cn1	-10.1647
1466	O=C(N[C@@]12CCC[C@@](C#Cc3ccccn3)(CC1)C2)c1ccccn1	-11.0344
1467	O=C(N[C@@]12CCC[C@@](C#Cc3ncccc3F)(CC1)C2)c1cnccn1	-11.3598
1468	O=C(N[C@H]1CCC[C@H](C(=O)Nc2cccc(Cl)c2)C1)c1ccccn1	-9.03975
1469	O=C(N[C@H]1CCC[C@H](NC(=O)C2CCCCC2)C1)c1cccc(Cl)c1	-8.68156
1470	O=C(N[C@H]1CCC[C@H](NC(=O)c2cccc(Cl)c2)C1)c1ccc(F)cc1	-9.08044
1471	O=C(N[C@H]1CCC[C@H](NC(=O)c2cccc(Cl)c2)C1)c1cccc(F)c1	-7.25106
1472	O=C(N[C@H]1CCC[C@H](NC(=O)c2cccc(Cl)c2)C1)c1ccccc1	-8.94033
1473	O=C(N[C@H]1CCC[C@H](NC(=O)c2cccc(Cl)c2)C1)c1cccnc1	-8.88092
1474	O=C(N[C@H]1CCC[C@H](NC(=O)c2cccc(Cl)c2)C1)c1ccncc1	-8.98111
1475	O=C(N[C@H]1CCC[C@H](NC(=O)c2cccc(F)c2)C1)c1cccc(F)c1	-8.89959
1476	O=C(N[C@H]1CCC[C@H](NC(=O)c2ccccc2F)C1)c1cccc(Cl)c1	-8.98222
1477	O=C(N[C@H]1CCC[C@H](NC(=O)c2ccccn2)C1)c1ccccn1	-8.50744
1478	O=C(N[C@H]1CCC[C@H](NC(=O)c2cnccn2)C1)c1cccc(Cl)c1	-8.4038
1479	O=C(N[C@H]1CCC[C@H](NC(=O)c2ncccn2)C1)c1cccc(Cl)c1	-8.24388
1480	O=C(N[C@H]1CCC[C@]2(CN=C(c3cccc(Cl)c3)O2)C1)c1ccccn1	-9.53622
1481	O=C(N[C@]12CCC[C@](C#Cc3ccccn3)(CC1)C2)c1ccc(F)cn1	-10.85
1482	O=C(N[C@]12CCC[C@](C#Cc3ccccn3)(CC1)C2)c1ccccn1	-11.8905
1483	O=C(N[C@]12CCC[C@](C#Cc3ccccn3)(CC1)C2)c1cnccn1	-11.5628
1484	O=C(N[C@]12CCC[C@](C#Cc3ccccn3)(CC1)C2)c1ncccc1F	-11.2604
1485	O=C(Nc1cc(C(F)(F)F)ccn1)c1cc(F)cc(Oc2cncnc2)c1	-8.55014
1486	O=C(Nc1cc(Cl)ccc1O)c1noc2c1CCC2	-9.17408
1487	O=C(Nc1cc(Cl)ccn1)c1cc(F)cc(Oc2cncnc2)c1	-9.80273
1488	O=C(Nc1cc(F)ccn1)c1cc(Cl)cc(Oc2cncnc2)c1	-10.9368
1489	O=C(Nc1cc(F)ccn1)c1cc(Oc2cncnc2)ccn1	-9.54015
1490	O=C(Nc1cc(Oc2ccc(C(F)(F)F)nc2)ccn1)c1cccc(Cl)c1	-8.70697
1491	O=C(Nc1cc(Oc2cccnc2)ccn1)c1cccc(Cl)c1	-8.91476
1492	O=C(Nc1cc(Oc2cccnc2)ncn1)c1cccc(Cl)c1	-8.57269
1493	O=C(Nc1cc(Oc2cncnc2)ccn1)c1cccc(Br)c1	-8.63763
1494	O=C(Nc1cc(Oc2cncnc2)ccn1)c1cccc(Cl)c1	-8.72424
1495	O=C(Nc1ccc(Cl)cc1)c1cccc2oc(=O)[nH]c12	-7.38938
1496	O=C(Nc1ccc(F)cn1)c1cc(Cl)cc(Oc2cncnc2)c1	-11.0767
1497	O=C(Nc1ccc(F)cn1)c1cc(Oc2cncnc2)ccn1	-9.18854
1498	O=C(Nc1cccc(Br)c1)c1cccc2oc(=O)[nH]c12	-9.93826
1499	O=C(Nc1cccc(Br)c1)c1nc(Br)cs1	-9.35671
1500	O=C(Nc1cccc(C(F)(F)F)c1)c1cccc2oc(=O)[nH]c12	-8.60823
1501	O=C(Nc1cccc(Cl)c1)c1cc(Oc2cccnc2)ccn1	-9.1477
1502	O=C(Nc1cccc(Cl)c1)c1cccc2[nH]c(=O)[nH]c12	-7.374
1503	O=C(Nc1cccc(Cl)c1)c1cccc2cc[nH]c12	-7.374
1504	O=C(Nc1cccc(Cl)c1)c1cccc2oc(=O)[nH]c12	-9.66477
1505	O=C(Nc1cccc(Cl)c1)c1noc2c1CCC2	-10.2271
1506	O=C(Nc1cccc(Cl)n1)c1cc(Cl)cc(Oc2cncnc2)c1	-11.4416
1507	O=C(Nc1cccc(Cl)n1)c1cc(Oc2cncnc2)ccn1	-9.42294
1508	O=C(Nc1cccc(Cl)n1)c1cccc(Cl)c1	-7.08538
1509	O=C(Nc1cccc(F)n1)c1cc(Cl)cc(Oc2cncnc2)c1	-11.3598
1510	O=C(Nc1cccc(F)n1)c1cc(Oc2cncnc2)ccn1	-9.67153
1511	O=C(Nc1cccc(Oc2cccnc2)n1)c1cccc(Cl)c1	-9.7376
1512	O=C(Nc1cccc(Oc2cncnc2)n1)c1cccc(Cl)c1	-10.111
1513	O=C(Nc1ccccc1)c1cccc2oc(=O)[nH]c12	-7.71298
1514	O=C(Nc1ccccn1)c1cc(Oc2cncnc2)ccn1	-10.0567
1515	O=C(Nc1ccccn1)c1cccc2oc(=O)[nH]c12	-8.99822
1516	O=C(Nc1ccccn1)c1cncc(Cl)n1	-9.40158
1517	O=C(Nc1ccccn1)c1nccc2cc[nH]c12	-9.43515
1518	O=C(Nc1ccnc(Cl)c1)c1nnn2c1CSc1c-2ccc(F)c1Cl	-12.8197
1519	O=C(Nc1ccnc(Oc2cccnc2)c1)c1cccc(Cl)c1	-8.5231
1520	O=C(Nc1cncc(Oc2cccnc2)c1)c1cccc(Br)c1	-9.75006
1521	O=C(Nc1cncc(Oc2cccnc2)c1)c1cccc(Cl)c1	-9.40147
1522	O=C(Nc1cncc(Oc2cccnc2)n1)c1cccc(Cl)c1	-9.95349
1523	O=C(Nc1cncc(Oc2cncnc2)c1)c1cc(Br)ccn1	-9.87592
1524	O=C(Nc1cncc(Oc2cncnc2)c1)c1cc(Cl)ccc1F	-8.63507
1525	O=C(Nc1cncc(Oc2cncnc2)c1)c1cc(Cl)ccn1	-9.93599
1526	O=C(Nc1cncc(Oc2cncnc2)c1)c1cc(F)ccn1	-7.4173
1527	O=C(Nc1cncc(Oc2cncnc2)c1)c1cccc(Br)c1	-9.50729
1528	O=C(Nc1cncc(Oc2cncnc2)c1)c1cccc(Cl)c1	-8.89316
1529	O=C(Nc1cncc(Oc2cncnc2)n1)c1cc(Cl)ccn1	-10.0497
1530	O=C(Nc1cncc(Oc2cncnc2)n1)c1cccc(Cl)c1	-9.92233
1531	O=C(Nc1nc(C(F)(F)F)cs1)c1cc(F)cc(Oc2cncnc2)c1	-7.62325
1532	O=C(OCc1ccccc1)N1CC=C(C#Cc2ccccn2)CC1	-11.2088
1533	O=C(Oc1ccccc1)N1CC=C(C#Cc2ccccn2)CC1	-10.5751
1534	O=C(c1cc(Cl)cc(Cl)c1)N1CCn2nc(-c3ccccn3)cc2C1	-9.36542
1535	O=C(c1cc(F)cc(Cl)c1)N1CCc2oc(-c3ccc(F)cn3)nc2C1	-10.5264
1536	O=C(c1cc(F)cc(Cl)c1)N1CCn2nc(-c3ccc(F)cn3)cc2C1	-10.1238
1537	O=C(c1cc2ncc(Br)cn2n1)N1CCc2[nH]c(=O)sc2CC1	-10.1995
1538	O=C(c1cc2ncc(Br)cn2n1)N1CCc2cc(Cl)nnc2CC1	-9.22893
1539	O=C(c1cc2ncc(Br)cn2n1)N1CCc2ccc(Cl)nc2CC1	-9.72943
1540	O=C(c1cc2ncc(Br)cn2n1)N1CCc2cccnc2CC1	-8.88969
1541	O=C(c1cc2ncc(Br)cn2n1)N1CCc2ccsc2CC1	-8.39736
1542	O=C(c1cc2ncc(Br)cn2n1)N1CCc2ncsc2CC1	-9.89706
1543	O=C(c1cc2ncc(Cl)cn2n1)N1CCc2[nH]c(=O)sc2CC1	-9.80733
1544	O=C(c1cc2ncc(Cl)cn2n1)N1CCc2ncsc2CC1	-10.2659
1545	O=C(c1ccc(C#Cc2cccc(Cl)c2)cn1)N1CCOCC1	-10.5264
1546	O=C(c1ccc(Cl)cc1)N1CCn2nc(-c3ccccn3)cc2C1	-7.2592
1547	O=C(c1ccc(F)cc1)N1CC(c2nc(-c3cccc(Cl)c3)no2)C1	-7.76941
1548	O=C(c1ccc(F)cc1)N1CCc2oc(-c3ccc(F)cn3)nc2C1	-10.0159
1549	O=C(c1ccc(Nc2ccc(Cl)cc2)nc1)N1CCCC1	-7.59172
1550	O=C(c1ccc(Nc2ccc(Cl)cc2)nc1)N1CCCCC1	-9.28362
1551	O=C(c1ccc(Nc2ccc(Cl)cc2)nc1)N1CCCCCC1	-9.41098
1552	O=C(c1ccc(Nc2ccc(Cl)cc2)nc1)N1CCCCCCC1	-8.09705
1553	O=C(c1ccc(Nc2ccc(Cl)cn2)nc1)N1CCCCC1	-7.22689
1554	O=C(c1ccc(Nc2ccc(F)cc2)nc1)N1CCCCC1	-8.09705
1555	O=C(c1ccc(Nc2ccccc2)nc1)N1CCCCC1	-7.22689
1556	O=C(c1cccc(C(F)(F)F)c1)N1CCn2nc(-c3ccc(F)cn3)cc2C1	-9.15842
1557	O=C(c1cccc(Cl)c1)N1CCC(=CC#Cc2cccc(Cl)n2)CC1	-10.4843
1558	O=C(c1cccc(Cl)c1)N1CCc2oc(-c3ccc(F)cn3)nc2C1	-10.3639
1559	O=C(c1cccc(Cl)c1)N1CCn2nc(-c3ccc(F)cn3)cc2C1	-9.71343
1560	O=C(c1cccc(Cl)c1)N1CCn2nc(-c3ccccn3)cc2C1	-9.61879
1561	O=C(c1cccc(F)c1)N1CC(c2nc(-c3cccc(Cl)c3)no2)C1	-8.7373
1562	O=C(c1cccc(F)c1)N1CCc2oc(-c3ccc(F)cn3)nc2C1	-10.2271
1563	O=C(c1cccc(F)c1)N1CCn2nc(-c3ccc(F)cn3)cc2C1	-9.39463
1564	O=C(c1ccccc1)N1CCc2oc(-c3ccc(Br)cn3)nc2C1	-9.62555
1565	O=C(c1ccccc1)N1CCc2oc(-c3ccc(Cl)cn3)nc2C1	-10.6281
1566	O=C(c1ccccc1)N1CCc2oc(-c3ccc(F)cn3)nc2C1	-10.3183
1567	O=C(c1ccccc1)N1CCn2nc(-c3ccc(Cl)cn3)cc2C1	-9.54015
1568	O=C(c1ccccc1)N1CCn2nc(-c3ccc(F)cn3)cc2C1	-9.6606
1569	O=C(c1ccccc1)N1CCn2nc(-c3ccccc3)cc2C1	-9.81198
1570	O=C(c1ccccc1)N1CCn2nc(-c3ccccn3)cc2C1	-9.44762
1571	O=C(c1ccccc1)N1CCn2nc(-c3ccncc3)cc2C1	-8.43805
1572	O=C(c1ccccc1Cl)N1CCn2nc(-c3ccccn3)cc2C1	-8.05315
1573	O=C(c1ccccc1F)N1CC(c2nc(-c3cccc(Cl)c3)no2)C1	-8.82731
1574	O=C(c1ccccc1F)N1CC[C@H]1c1nc(-c2cccc(F)c2)no1	-8.63956
1575	O=C(c1ccccc1F)N1CCc2oc(-c3ccc(F)cn3)nc2C1	-10.276
1576	O=C(c1ccco1)N1CCCC2(CCCCC2)C1	-8.33455
1577	O=C(c1cccs1)N1CCCC1c1ccc(-c2cccc(Cl)c2)nc1	-10.5305
1578	O=C(c1cccs1)N1CCCC2(CCCCC2)C1	-8.4922
1579	O=C(c1cnc2ccccc2n1)N1CCCC2(CCCCC2)C1	-7.63492
1580	O=C(c1cnccn1)N1CCCC1c1ccc(-c2cccc(Cl)c2)nc1	-9.3382
1581	O=C(c1cncs1)N1CCCC1c1ccc(-c2cccc(Cl)c2)nc1	-10.4329
1582	O=C(c1nccs1)N1CCCC1c1ccc(-c2cccc(Cl)c2)nc1	-10.5355
1583	O=C1CC(C#Cc2cncc([C@H]3NC(=O)O[C@@H]3c3cccc(F)c3)c2)C1	-8.50232
1584	O=C1CC(c2nc(-c3cccc(Cl)c3)no2)CN1Cc1ccc(F)cc1	-7.83179
1585	O=C1CC(c2nc(-c3cccc(Cl)c3)no2)CN1c1ccc(F)cc1	-9.00536
1586	O=C1CC(c2nc(-c3cccc(Cl)c3)no2)CN1c1cccc(Cl)c1	-8.53376
1587	O=C1CC(c2nc(-c3cccc(Cl)c3)no2)CN1c1ccccc1Cl	-8.81853
1588	O=C1CC(c2nc(-c3cccc(Cl)c3)no2)CN1c1ccccc1F	-8.53376
1589	O=C1CCCc2nc(Nc3ccc(Cl)cc3)ncc21	-8.78305
1590	O=C1CCCc2nc(Nc3cccc(Cl)c3)ncc21	-9.84555
1591	O=C1CCCc2nc(Nc3cccc(F)c3)ncc21	-8.11535
1592	O=C1CCNC(NC(=O)Nc2cccc(Br)c2)=N1	-7.26986
1593	O=C1CCNC(NC(=O)Nc2cccc(C(F)(F)F)c2)=N1	-7.52934
1594	O=C1CCNC(NC(=O)Nc2cccc(Cl)c2)=N1	-7.30935
1595	O=C1CCNC(NC(=O)Nc2cccc(F)c2)=N1	-7.27626
1596	O=C1CCc2ccc(Cl)cc2N1CCc1nc(-c2cccc(Cl)c2)no1	-8.94416
1597	O=C1CN=C(c2ccco2)C=C2c3cccc(-c4ccncc4)c3CCN12	-10.0856
1598	O=C1CN=C(c2cccs2)C=C2c3cccc(Br)c3CCN12	-10.0159
1599	O=C1CN=C(c2cccs2)C=C2c3cccc(C(F)(F)F)c3CCN12	-9.60548
1600	O=C1CN=C(c2cccs2)C=C2c3cccc(Cl)c3CCN12	-10.0159
1601	O=C1CN=C(c2cccs2)C=C2c3cccc(F)c3CCN12	-7.69967
1602	O=C1CN=C(c2ccoc2)C=C2c3cccc(-c4ccncc4)c3CCN12	-10.5751
1603	O=C1CN=C(c2ccoc2)C=C2c3cccc(I)c3CCN12	-10.4814
1604	O=C1CN=C(n2cnc(-c3ccncc3)c2)C=C2c3cccc(C4CC4)c3CCN12	-9.90793
1605	O=C1CN=C(n2cnc(-c3ccno3)c2)C=C2c3cccc(C4CC4)c3CCN12	-12.6801
1606	O=C1CN=C(n2cnc(-c3cnco3)c2)C=C2c3cccc(C4CC4)c3CCN12	-11.2088
1607	O=C1CN=C(n2cnc(-c3ncco3)c2)C=C2c3cccc(-c4cccnc4F)c3CCN12	-9.59894
1608	O=C1CN=C(n2cnc(C(F)(F)F)c2)C=C2c3cccc(C4CC4)c3CCN12	-10.2968
1609	O=C1CN=C(n2cnc(C(F)(F)F)c2)C=C2c3cccc(I)c3CCN12	-8.96053
1610	O=C1CN=C(n2cnc(C(F)F)c2)C=C2c3cccc(C4CC4)c3CCN12	-12.2697
1611	O=C1CN=C(n2cnc(C(O)C3CC3)c2)C=C2c3cccc(C4CC4)c3CCN12	-10.7287
1612	O=C1CN=C(n2cnc(C3(O)CC3)c2)C=C2c3cccc(C4CC4)c3CCN12	-11.528
1613	O=C1CN=C(n2cnc(C3(O)COC3)c2)C=C2c3cccc(-c4ccc(F)nc4)c3CCN12	-8.53917
1614	O=C1CN=C(n2cnc(C3CC3)c2)C=C2c3ccc(F)c(-c4cnc(F)nc4)c3CCN12	-9.99646
1615	O=C1CN=C(n2cnc(C3CC3)c2)C=C2c3cccc(-c4cc[nH]n4)c3CCN12	-9.81198
1616	O=C1CN=C(n2cnc(C3CC3)c2)C=C2c3cccc(-c4ccc(F)nc4F)c3CCN12	-10.0638
1617	O=C1CN=C(n2cnc(C3CC3)c2)C=C2c3cccc(-c4cccnc4F)c3CCN12	-10.5422
1618	O=C1CN=C(n2cnc(C3CC3)c2)C=C2c3cccc(-c4ccnc(F)c4)c3CCN12	-9.48667
1619	O=C1CN=C(n2cnc(C3CC3)c2)C=C2c3cccc(-c4ccno4)c3CCN12	-10.9368
1620	O=C1CN=C(n2cnc(C3CC3)c2)C=C2c3cccc(-c4cnc(F)nc4)c3CCN12	-9.94177
1621	O=C1CN=C(n2cnc(C3CC3)c2)C=C2c3cccc(-c4cncc(F)n4)c3CCN12	-10.7511
1622	O=C1CN=C(n2cnc(C3CC3)c2)C=C2c3cccc(-c4cnccc4F)c3CCN12	-10.1732
1623	O=C1CN=C(n2cnc(C3CC3)c2)C=C2c3cccc(-c4cnccn4)c3CCN12	-9.95349
1624	O=C1CN=C(n2cnc(C3CC3)c2)C=C2c3cccc(-c4cncs4)c3CCN12	-10.6469
1625	O=C1CN=C(n2cnc(C3CC3)c2)C=C2c3cccc(-c4cocn4)c3CCN12	-11.3168
1626	O=C1CN=C(n2cnc(C3CC3)c2)C=C2c3cccc(-c4ncco4)c3CCN12	-11.528
1627	O=C1CN=C(n2cnc(C3CC3)c2)C=C2c3cccc(-n4nccn4)c3CCN12	-10.0931
1628	O=C1CN=C(n2cnc(C3CC3)c2)C=C2c3ccnc(-c4ccc(F)nc4)c3CCN12	-9.36542
1629	O=C1CN=C(n2cnc(C3CC3)c2)C=C2c3ccnc(C4CC4)c3CCN12	-9.2502
1630	O=C1CN=C(n2cnc(C3CC3)c2)C=C2c3nccc(-c4ccc(F)nc4)c3CCN12	-11.2604
1631	O=C1CN=C(n2cnc(C3CC3)n2)C=C2c3ccc(F)c(-c4cccnc4F)c3CCN12	-10.0292
1632	O=C1CN=C(n2cnc(C3CC3)n2)C=C2c3cccc(-c4cc(F)ccn4)c3CCN12	-8.70123
1633	O=C1CN=C(n2cnc(C3CC3)n2)C=C2c3cccc(-c4cccc(F)n4)c3CCN12	-9.54905
1634	O=C1CN=C(n2cnc(C3CC3)n2)C=C2c3cccc(-c4cnc(F)cn4)c3CCN12	-10.9368
1635	O=C1CN=C(n2cnc(C3CC3)n2)C=C2c3cccc(-c4ncccc4F)c3CCN12	-9.36323
1636	O=C1CN=C(n2cnc(C3CC3)n2)C=C2c3cccc(-c4nccnc4F)c3CCN12	-10.9064
1637	O=C1CN=C(n2cnc(C3CC3)n2)C=C2c3cccc(-c4nccs4)c3CCN12	-11.0026
1638	O=C1CN=C(n2cnc(C3CC3)n2)C=C2c3cccc(C4CC4)c3CCN12	-11.4489
1639	O=C1CN=C(n2cnc(C3CC3)n2)C=C2c3ccnc(C4CC4)c3CCN12	-8.75424
1640	O=C1CN=C(n2cnc(C3CCC3)c2)C=C2c3cccc(-c4cccnc4F)c3CCN12	-11.1176
1641	O=C1CN=C(n2cnc(C3CCC3)c2)C=C2c3cccc(-n4cccn4)c3CCN12	-10.9064
1642	O=C1CN=C(n2cnc(C3CCC3)c2)C=C2c3cccc(N4CCOCC4)c3CCN12	-10.3758
1643	O=C1CN=C(n2cnc(C3CCC3)n2)C=C2c3cccc(-c4ccc(F)nc4)c3CCN12	-10.5264
1644	O=C1CN=C(n2cnc(CCO)c2)C=C2c3cccc(C4CC4)c3CCN12	-12.6801
1645	O=C1CN=C(n2cnc(CF)c2)C=C2c3cccc(C4CC4)c3CCN12	-12.2697
1646	O=C1CN=C(n2cnc(CO)c2)C=C2c3cccc(C4CC4)c3CCN12	-11.6192
1647	O=C1CN=C(n2cnc(CO)c2)C=C2c3cccc(I)c3CCN12	-9.51421
1648	O=C1CN=C(n2cnc(COC(F)(F)F)c2)C=C2c3cccc(C4CC4)c3CCN12	-10.4133
1649	O=C1CN=C(n2cnc(Cl)c2)C=C2c3cccc(-c4cncc(F)c4)c3CCN12	-9.52848
1650	O=C1COc2cccc(C(=O)Nc3cccc(Cl)c3)c2N1	-7.54941
1651	O=C1COc2ccccc2N1CCc1nc(-c2cccc(Cl)c2)no1	-8.72231
1652	O=C1COc2ccccc2N1Cc1nc(-c2cccc(Cl)c2)no1	-8.74494
1653	O=C1Cc2cccc(C(=O)Nc3cccc(Cl)c3)c2N1	-8.72677
1654	O=C1N[C@H](c2cc(C#Cc3ccccc3)ccn2)[C@@H](c2ccccc2)O1	-10.9064
1655	O=C1N[C@H](c2cccc(C#Cc3ccccc3)c2)[C@@H](c2cccc(F)c2)O1	-11.1615
1656	O=C1N[C@H](c2cccc(C#Cc3ccccc3)c2)[C@@H](c2ccccc2)O1	-10.9754
1657	O=C1N[C@H](c2cccc(C#Cc3ccccc3)n2)[C@@H](c2ccccc2)O1	-10.0292
1658	O=C1N[C@H](c2ccnc(C#Cc3ccccc3)c2)[C@@H](c2ccccc2)O1	-11.8304
1659	O=C1N[C@H](c2cncc(C#CC3CC(F)(F)C3)c2)[C@@H](c2cc(F)cc(F)c2)O1	-9.49753
1660	O=C1N[C@H](c2cncc(C#CC3CC(F)(F)C3)c2)[C@@H](c2cc(F)ccc2F)O1	-9.78021
1661	O=C1N[C@H](c2cncc(C#CC3CC(F)(F)C3)c2)[C@@H](c2ccc(Cl)cc2)O1	-9.13271
1662	O=C1N[C@H](c2cncc(C#CC3CC(F)(F)C3)c2)[C@@H](c2ccc(F)cc2)O1	-9.61879
1663	O=C1N[C@H](c2cncc(C#CC3CC(F)(F)C3)c2)[C@@H](c2ccc(F)cc2Cl)O1	-10.148
1664	O=C1N[C@H](c2cncc(C#CC3CC(F)(F)C3)c2)[C@@H](c2ccc(F)cc2F)O1	-9.8555
1665	O=C1N[C@H](c2cncc(C#CC3CC(F)(F)C3)c2)[C@@H](c2cccc(Cl)c2)O1	-10.2559
1666	O=C1N[C@H](c2cncc(C#CC3CC(F)(F)C3)c2)[C@@H](c2cccc(Cl)c2Cl)O1	-10.7511
1667	O=C1N[C@H](c2cncc(C#CC3CC(F)(F)C3)c2)[C@@H](c2cccc(F)c2)O1	-9.80733
1668	O=C1N[C@H](c2cncc(C#CC3CC3)c2)[C@@H](c2cccc(F)c2)O1	-9.57347
1669	O=C1N[C@H](c2cncc(C#CC3CCC3)c2)[C@@H](c2cccc(F)c2)O1	-10.6663
1670	O=C1N[C@H](c2cncc(C#CC3CCCC3)c2)[C@@H](c2cccc(F)c2)O1	-10.5922
1671	O=C1N[C@H](c2cncc(C#CC3CCCCC3)c2)[C@@H](c2cccc(F)c2)O1	-9.99013
1672	O=C1N[C@H](c2cncc(C#CC3CCCO3)c2)[C@@H](c2cccc(F)c2)O1	-8.8489
1673	O=C1N[C@H](c2cncc(C#CC3CCOC3)c2)[C@@H](c2cccc(F)c2)O1	-8.97965
1674	O=C1N[C@H](c2cncc(C#CC3CCOCC3)c2)[C@@H](c2cccc(F)c2)O1	-8.76528
1675	O=C1N[C@H](c2cncc(C#CC3COC3)c2)[C@@H](c2cccc(F)c2)O1	-7.87724
1676	O=C1N[C@H](c2cncc(C#C[C@H]3C[C@@H](F)C3)c2)[C@@H](c2cccc(F)c2)O1	-10.2559
1677	O=C1N[C@H](c2cncc(C#C[C@H]3C[C@@H](O)C3)c2)[C@@H](c2cccc(F)c2)O1	-8.38258
1678	O=C1N[C@H](c2cncc(C#C[C@H]3C[C@H](F)C3)c2)[C@@H](c2cccc(F)c2)O1	-10.116
1679	O=C1N[C@H](c2cncc(C#C[C@H]3C[C@H](O)C3)c2)[C@@H](c2cccc(F)c2)O1	-8.24218
1680	O=C1N[C@H](c2cncc(C#Cc3ccccc3)c2)[C@@H](c2c(F)cccc2F)O1	-11.2052
1681	O=C1N[C@H](c2cncc(C#Cc3ccccc3)c2)[C@@H](c2cc(F)cc(F)c2)O1	-12.0705
1682	O=C1N[C@H](c2cncc(C#Cc3ccccc3)c2)[C@@H](c2cc(F)ccc2F)O1	-12.0042
1683	O=C1N[C@H](c2cncc(C#Cc3ccccc3)c2)[C@@H](c2ccc(Cl)cc2)O1	-11.8029
1684	O=C1N[C@H](c2cncc(C#Cc3ccccc3)c2)[C@@H](c2ccc(F)c(F)c2)O1	-11.6601
1685	O=C1N[C@H](c2cncc(C#Cc3ccccc3)c2)[C@@H](c2ccc(F)cc2)O1	-11.9555
1686	O=C1N[C@H](c2cncc(C#Cc3ccccc3)c2)[C@@H](c2ccc(F)cc2F)O1	-12.0705
1687	O=C1N[C@H](c2cncc(C#Cc3ccccc3)c2)[C@@H](c2cccc(Cl)c2)O1	-11.9217
1688	O=C1N[C@H](c2cncc(C#Cc3ccccc3)c2)[C@@H](c2cccc(F)c2)O1	-12.0169
1689	O=C1N[C@H](c2cncc(C#Cc3ccccc3)c2)[C@@H](c2cccc(F)c2F)O1	-11.9217
1690	O=C1N[C@H](c2cncc(C#Cc3ccccc3)c2)[C@@H](c2ccccc2)O1	-12.0705
1691	O=C1N[C@H](c2cncc(C#Cc3ccccc3)c2)[C@@H](c2ccccc2Cl)O1	-12.5721
1692	O=C1N[C@H](c2cncc(C#Cc3ccccc3)c2)[C@@H](c2ccccc2F)O1	-11.8897
1693	O=C1N[C@H](c2cncc(C#Cc3ccccn3)c2)[C@@H](c2ccc(F)cc2)O1	-10.4133
1694	O=C1N[C@H](c2cncc(C#Cc3cccnc3)c2)[C@@H](c2ccc(F)cc2)O1	-10.2177
1695	O=C1N[C@H](c2cncc(C#Cc3ccnc(F)c3)c2)[C@@H](c2ccc(F)cc2)O1	-10.6663
1696	O=C1N[C@H](c2cncc(C#Cc3ccncc3)c2)[C@@H](c2ccc(F)cc2)O1	-10.6281
1697	O=C1N[C@H](c2cncc(C#Cc3cncc(F)c3)c2)[C@@H](c2ccc(F)cc2)O1	-10.3639
1698	O=C1N[C@H](c2cncc(C#Cc3ncccc3F)c2)[C@@H](c2ccc(F)cc2)O1	-10.7072
1699	O=C1c2ccc(C#Cc3cccc(Cl)c3)nc2CCN1C1CCCC1	-7.20027
1700	O=C1c2ccc(C#Cc3cccc(Cl)c3)nc2CCN1C1CCCCC1	-6.70757
1701	O=C1c2ccc(C#Cc3cccc(F)c3)nc2CCN1CC1CC1	-8.83621
1702	O=C1c2ccc(C#Cc3ccccc3)nc2CCN1C1CCCC1	-8.2488
1703	O=C1c2ccc(C#Cc3ccccc3)nc2CCN1C1CCCCC1	-6.68771
1704	O=C1c2ccc(C#Cc3ccccn3)nc2CCN1C1CCCC1	-8.6939
1705	O=C1c2ccc(C#Cc3ccccn3)nc2CCN1C1CCCCC1	-8.34098
1706	O=C1c2ccc(C#Cc3cccnc3)nc2CCN1C1CCCCC1	-6.55283
1707	O=C1c2ccc(C#Cc3cccs3)nc2CCN1C1CCCC1	-7.56179
1708	O=C1c2ccc(C#Cc3cccs3)nc2CCN1C1CCCCC1	-8.3743
1709	O=C1c2ccccc2C(=O)N1C1C=C(C#Cc2ccccn2)CCC1	-10.7287
1710	O=C1c2ccccc2C(=O)N1c1cccc(OCc2ccccc2)c1	-7.74052
1711	O=C1c2sc(C#Cc3ccccc3)nc2CN1C1CC1	-10.8237
1712	O=Cc1ccccc1-c1cc(F)cc(-n2nnc(-c3ccccn3)n2)c1	-9.19673
1713	O=Cc1ccccc1-c1cccc(-n2nnc(-c3ccccn3)n2)c1	-9.00415
1714	O=S(=O)(C1CC1)N1CCc2nc(C#Cc3ccccc3)sc2C1	-10.5922
1715	O=S(=O)(C1CCCCC1)N1CCc2nc(C#Cc3ccccc3)sc2C1	-9.02476
1716	O=S(=O)(Cc1ccccc1)N1CC=C(C#Cc2ccccn2)CC1	-10.276
1717	O=S(=O)(N1CCCC1)N1CCc2nc(C#Cc3ccccc3)sc2C1	-10.5584
1718	O=S(=O)(N1CCCCC1)N1CCc2nc(C#Cc3ccccc3)sc2C1	-8.7373
1719	O=S(=O)(N1CCOCC1)N1CCc2nc(C#Cc3ccccc3)sc2C1	-11.1615
1720	O=S(=O)(c1cc(Cl)cc(Cl)c1)c1cnc2c(F)cccc2c1-c1ccc(F)cc1	-10.7743
1721	O=S(=O)(c1cc(Cl)cc(Cl)c1)c1cnc2cc(F)ccc2c1-c1ccc(Cl)cc1	-9.99013
1722	O=S(=O)(c1cc(Cl)cc(Cl)c1)c1cnc2cc(F)ccc2c1-c1ccc(F)cc1	-10.7743
1723	O=S(=O)(c1cc(Cl)cc(Cl)c1)c1cnc2cc(F)ccc2c1-c1cccc(F)c1	-10.5751
1724	O=S(=O)(c1cc(F)cc(F)c1)c1cnc2c(F)cccc2c1-c1ccc(F)cc1	-11.2088
1725	O=S(=O)(c1cc(F)cc(F)c1)c1cnc2cc(F)ccc2c1-c1ccc(F)cc1	-10.7743
1726	O=S(=O)(c1cc(F)cc(F)c1)c1cnc2cc(F)ccc2c1-c1cccc(F)c1	-10.1318
1727	O=S(=O)(c1ccc(Br)cc1)N1CC=C(C#Cc2ccccn2)CC1	-12.2133
1728	O=S(=O)(c1ccc(Cl)cc1)N1CC(c2nc(-c3cccc(Cl)c3)no2)C1	-9.63932
1729	O=S(=O)(c1ccc(F)c(Cl)c1)c1cnc2cc(F)ccc2c1-c1ccc(Cl)cc1	-10.7287
1730	O=S(=O)(c1ccc(F)c(Cl)c1)c1cnc2cc(F)ccc2c1-c1ccc(F)cc1	-10.8775
1731	O=S(=O)(c1ccc(F)c(F)c1)c1cnc2c(F)cccc2c1-c1ccc(Cl)cc1	-11.1615
1732	O=S(=O)(c1ccc(F)c(F)c1)c1cnc2cc(F)ccc2c1-c1ccc(Cl)cc1	-10.85
1733	O=S(=O)(c1ccc(F)c(F)c1)c1cnc2cc(F)ccc2c1-c1ccc(F)cc1	-10.4532
1734	O=S(=O)(c1ccc(F)cc1)N1CC(c2nc(-c3cccc(Cl)c3)no2)C1	-9.79816
1735	O=S(=O)(c1cccc(Cl)c1)c1cnc2cc(Cl)ccc2c1N1CCC(CO)CC1	-10.2384
1736	O=S(=O)(c1cccc(F)c1)c1cnc2c(F)cccc2c1-c1ccc(F)cc1	-10.1732
1737	O=S(=O)(c1ccccc1)c1cnc2ccccc2c1N1CCCCC1	-8.87937
1738	O=S(=O)(c1ccccc1)c1cnc2ccccc2c1N1CCCCCC1	-8.87284
1739	O=[N+]([O-])c1cccc(-c2nc(-c3ccccn3)no2)c1	-9.4451
1740	O=[N+]([O-])c1ccccc1-c1cc(F)cc(-n2nnc(-c3ccccn3)n2)c1	-9.28938
1741	O=[N+]([O-])c1cccnc1N1CCC(=CC#Cc2cccc(Cl)c2)CC1	-12.2849
1742	O=[N+]([O-])c1cccnc1N1CCC(=CC#Cc2ccccc2)CC1	-12.4413
1743	O=[N+]([O-])c1cccnc1N1CCC(=CC#Cc2ccccn2)CC1	-13.1026
1744	O=[N+]([O-])c1cccnc1N1CCN(CC#Cc2ccccc2)CC1	-9.83868
1745	O=c1c2sc3ncnc(NC4CC4)c3c2ncn1-c1ccc(Cl)cc1	-7.22689
1746	O=c1cc(OCCC2CC2)nc2n1[C@H](Cc1ccccc1)COC2	-9.55506
1747	O=c1cc(OCc2cccc(Cl)c2)nc2ccc(Oc3cccnc3)cn12	-11.4489
1748	O=c1cc(OCc2cccc(Cl)c2)nc2ccccn12	-11.1176
1749	O=c1cc(OCc2cccc(Cl)c2)nc2n1CCCC2	-10.9064
1750	O=c1cc(OCc2cccc(Cl)c2)nc2n1CCOC2	-10.3183
1751	O=c1cc(OCc2cccc(Cl)c2)nc2n1[C@@H](Cc1ccccc1)COC2	-11.6192
1752	O=c1cc(OCc2cccc(Cl)c2)nc2n1[C@H](Cc1ccccc1)COC2	-12.2697
1753	O=c1cc(OCc2ccccn2)nc2n1[C@H](Cc1ccccc1)COC2	-10.9064
1754	O=c1cc(SCc2ccccn2)nc2ccccn12	-9.15074
1755	O=c1oc2ccccc2n1Cc1nc(-c2cccc(Cl)c2)no1	-8.15091
1756	O=c1sc2ccccc2n1Cc1nc(-c2cccc(Cl)c2)no1	-8.53376
1757	Oc1ccc2c(c1)CCN(CCCCc1ccccc1)CC2O	-8.93349
1758	Oc1ccccc1-c1cc(F)cc(-n2nnc(-c3ccccn3)n2)c1	-9.54015
1759	Oc1ccccc1-c1cccc(-n2nnc(-c3ccccn3)n2)c1	-9.3272
1760	[3H]C([3H])([3H])OCc1cccc(C#Cc2cccc(C)n2)c1	-11.5888
1761	[3H]C([3H])([3H])OCc1cncc(C#Cc2csc(C)n2)c1	-10.9642
1762	[3H]C([3H])([3H])Oc1cncc(C#Cc2ccccn2)c1	-12.6801
1763	c1ccc(-c2cc(-c3cccc(-n4nnc(-c5ccccn5)n4)c3)on2)cc1	-8.66454
1764	c1ccc(-c2cccc(-n3nnc(-c4ccccn4)n3)c2)cc1	-9.23947
1765	c1ccc(-c2ccccc2-c2cccc(-n3nnc(-c4ccccn4)n3)c2)cc1	-8.60095
1766	c1ccc(-c2nnn(-c3ccc(Oc4cccnc4)cc3)n2)nc1	-8.77088
1767	c1ccc(-c2nnn(-c3cccc(-c4cccnc4)c3)n2)nc1	-10.2271
1768	c1ccc(-c2nnn(-c3cccc(-c4ccco4)c3)n2)nc1	-7.93973
1769	c1ccc(-c2nnn(-c3cccc(-c4ccncc4)c3)n2)nc1	-8.15035
1770	c1ccc(-c2nnn(-c3cccc(Oc4cccnc4)c3)n2)nc1	-10.6663
1771	c1ccc(-c2nnn(-c3ccccc3Oc3cccnc3)n2)nc1	-8.32049
1772	c1ccc(COc2ccccc2-c2cccc(-n3nnc(-c4ccccn4)n3)c2)cc1	-9.06166
1773	c1ccc(N2CCc3oc(-c4ccccn4)nc3C2)cc1	-9.2466
1774	c1ccc(Oc2cccc(-n3nnc(-c4ccccn4)n3)c2)cc1	-8.36694
1775	c1ccc(Oc2cccc(-n3nnc(-c4ccccn4)n3)c2)nc1	-7.96824
1776	c1ccc(Oc2ccccc2-c2cccc(-n3nnc(-c4ccccn4)n3)c2)cc1	-9.06958

## Sheet: NMDAR_dataset
	rdkit_smiles	Binding Affinity
0	Br.Brc1ccc2c(c1)C1C3CCCC3C2N2CCCCC12	-10.071
1	Br.CCC(C)c1ccc(N2C(N)=NCC2c2ccc(C(C)C)cc2)cc1	-7.30124
2	Br.CCC(C)c1ccc(N2CCCN(c3ccc(C(C)CC)cc3)C2=N)cc1	-6.07241
3	Br.CCC(C)c1ccc(N2CCN(c3ccc(C(C)CC)cc3)C2=N)cc1	-6.63934
4	Br.CCOC(=O)Cc1csc(NCc2cc(Br)cc3nc(O)c(O)nc23)n1	-13.3188
5	Br.CCOC(=O)Cc1csc(NCc2cc([N+](=O)[O-])cc3nc(O)c(O)nc23)n1	-9.11809
6	Br.C[C@@H](NCc1cc([N+](=O)[O-])cc2nc(O)c(O)nc12)C(=O)O	-8.43486
7	Br.C[C@H](NCc1cc(Br)cc2nc(O)c(O)nc12)C(=O)O	-8.12337
8	Br.C[C@H](NCc1cc([N+](=O)[O-])cc2nc(O)c(O)nc12)C(=O)O	-8.27602
9	Br.Nc1ccc2c(c1)C1C3CCCC3C2N2CCCCC12	-10.7985
10	Br.O=C(O)CCNCc1cc([N+](=O)[O-])cc2nc(O)c(O)nc12	-6.84687
11	Br.O=C(O)CNCc1cc(Br)cc2nc(O)c(O)nc12	-10.496
12	Br.O=C(O)CNCc1cc([N+](=O)[O-])cc2nc(O)c(O)nc12	-8.75268
13	Br.O=[N+]([O-])c1cc(CNc2cccc(F)c2)c2nc(O)c(O)nc2c1	-8.78469
14	Br.O=[N+]([O-])c1cc(CNc2ccccc2)c2nc(O)c(O)nc2c1	-8.39098
15	Br.O=[N+]([O-])c1cc(CNc2ccccc2F)c2nc(O)c(O)nc2c1	-9.00059
16	Br.Oc1ccc2c(c1)C1C3CCCC3C2C2CCCCN21	-10.4133
17	Br.Oc1ccc2c(c1)C1C3CCCC3C2N2CCCCC12	-11.7766
18	Br.Oc1cccc2c1C1C3CCCC3C2N2CCCCC12	-11.7766
19	Br.c1ccc2c(c1)C1C3CCCC3C2N2CCCCC12	-10.6663
20	Br.c1ccc2c(c1)C1C3OCCC3C2N2CCCCC12	-8.48225
21	Brc1ccc(Br)c2c1C1CC(c3ccoc3)(c3ccoc3)C2c2cccc[n+]21.[Cl-]	-8.80989
22	Brc1ccc2c(c1)C1CNC(C2)c2ccccc21	-10.3441
23	Brc1cccc(C2(c3cccc(Br)c3)CC3c4ccccc4C2c2cccc[n+]23)c1.[Cl-]	-9.17886
24	C#CC(C)n1[nH]c(=O)c2[nH]c3cc(Cl)ccc3c(=O)c2c1=O	-9.12389
25	C#CC(N)[C@@H]1C[C@@]1(C(=O)N(CC)CC)c1ccccc1	-8.13586
26	C#CCNC(=O)CC[C@H](C[C@H](N)C(=O)O)C(=O)O	-5.98299
27	C#CCNC12CC3CC(CC(C1)c1ccccc13)O2	-6.50233
28	C#CCOC(=O)c1c(O)nc2cc(Cl)ccc2c1O	-7.28928
29	C(=C/COc1ccc(C2=NCCN2)cc1)\COc1ccc(C2=NCCN2)cc1	-6.74799
30	C(=C1CCN(Cc2ccc(C3=NCCN3)cc2)CC1)c1ccc(C2=NCCN2)cc1	-6.4751
31	C(=C1\CCCN(c2ccc(C3=NCCN3)cc2)C1)\c1ccc(C2=NCCN2)cc1	-7.33366
32	C(=C\COc1ccc(C2=NCCN2)cc1)\COc1ccc(C2=NCCN2)cc1	-6.81697
33	C/C(=C\C(N)C(=O)O)CP(=O)(O)O	-10.3699
34	C/C(=N\C12CC3CC(CC(C3)C1)C2)NC12CC3CC(CC(C3)C1)C2	-7.22689
35	C/C(=N\C12CC3CC(CC(C3)C1)C2)Nc1ccccc1C.Cl	-7.22689
36	C/C(=N\C1CC2CCC1C2)Nc1ccccc1C	-5.99571
37	C/C(=N\C1CCCCC1)NC12CC3CC(CC(C3)C1)C2	-7.22689
38	C/C(=N\C1CCCCC1)Nc1ccccc1C.Cl	-7.22689
39	C/C(=N\c1ccc(Br)cc1C)Nc1ccc(Br)cc1C	-7.28195
40	C/C(=N\c1ccccc1C)Nc1ccccc1C.Cl	-7.22689
41	C/N=C(\N)c1ccc(-c2ccc(-c3ccc(/C(N)=N/C)cc3)o2)cc1	-7.07458
42	C/N=c1\c(O)c(O)\c1=N/CCC(=O)[O-].[Na+]	-6.8165
43	C1=C[N+]2=C(C1c1cccc3ccccc13)C1c3ccccc3C2CC1(c1ccoc1)c1ccoc1.[Cl-]	-8.83801
44	C1CCC2(NC1)C1CC3CC(C1)CC2C3.Cl	-6.84687
45	C1CCN(C23CC4CC(CC2C4)C3)CC1	-6.33637
46	C1CNC2(C1)C1CC3CC(C1)CC2C3.Cl	-6.26693
47	C=C(C)CN(CC)C(=O)/C(=C\C1CCCN1)c1ccccc1	-8.97737
48	C=C(C)COc1cccc(-c2c(O)nc3cc(Cl)ccc3c2O)c1	-11.2658
49	C=C(C)COc1cccc(C2=C(O)/C(=C/CC)NC2=O)c1	-7.93384
50	C=C(C)[C@@H]1CN[C@@H](C(=O)O)[C@@H]1CC(=O)O	-5.86359
51	C=C1c2ccccc2C2(NC)CCCCC12	-8.96833
52	C=CC(N)[C@@H]1C[C@@]1(C(=O)N(CC)CC)c1ccccc1	-9.67522
53	C=CC12NC(Cc3ccccc31)c1ccccc12	-9.62555
54	C=CCN(CC(=O)O)c1c(N)c(=O)c1=O	-7.22689
55	C=CCN1CCC2(C)c3c(O)cccc3CC1C2(C)C	-9.5086
56	C=CCN1CCC2(C)c3cc(O)ccc3CC1C2(C)C	-8.75268
57	C=CCN1CCC2(C)c3ccc(O)cc3CC1C2(C)C	-9.54905
58	C=CCN1CCC2(C)c3cccc(O)c3CC1C2(C)C	-8.45336
59	C=CCN1CC[C@@]2(C)c3cc(O)ccc3C[C@H]1[C@H]2C	-8.06694
60	C=CCN1CC[C@]2(C)c3cc(O)ccc3C[C@@H]1[C@@H]2C	-7.93973
61	C=CCNC12CCCCC1CCc1ccccc12	-9.34118
62	C=CCNC1=NCCN1OCc1ccccc1	-8.12337
63	C=CCNCCCCCCCCc1ccc(CCCCNCC=C)s1	-7.26683
64	C=CCOC(=O)c1c(O)nc2cc(Cl)ccc2c1O	-7.48928
65	C=C[C@H]1[C@H](C(=O)O)[C@@H]1[C@H](N)C(=O)O	-8.48225
66	CC(=O)CNc1cc(-c2ccccc2)nc2ccccc12	-6.95606
67	CC(=O)Cc1c(C(=O)O)[nH]c2ccccc12	-6.17399
68	CC(=O)N1CCCC12c1ccccc1-c1nc(O)c3nccn3c12	-8.93349
69	CC(=O)NCc1ccc(NC(=O)/C=C2\CC(C(=O)O)Nc3cc(Cl)cc(Cl)c32)cc1	-11.3427
70	CC(=O)Nc1ccc(/C(=C\c2c(C(=O)O)[nH]c3cc(Cl)cc(Cl)c23)C(=O)O)cc1	-9.04739
71	CC(=O)Nc1ccc(N2CC/C(=C3\CC(C(=O)O)Nc4cc(Cl)ccc43)C2=O)cc1	-9.74763
72	CC(=O)Nc1ccc(N2CC=C(C3CC(C(=O)O)Nc4cc(Cl)ccc43)C2=O)cc1	-10.6063
73	CC(=O)Nc1ccc(NC(=O)/C=C2\CC(C(=O)O)Nc3cc(Cl)cc(Cl)c32)cc1	-11.1836
74	CC(=O)Nc1ccc2c(c1)Cc1c-2nc(O)c2nccn12	-7.22689
75	CC(=O)c1cc(Cc2cccc(-c3c(O)nc4cc(Cl)ccc4c3O)c2)ccc1O	-10.4573
76	CC(=O)c1cccc(N(C)C(=N)Nc2cccc3ccccc23)c1	-9.29519
77	CC(C#Cc1ccccc1)n1[nH]c(=O)c2[nH]c3cc(Cl)ccc3c(=O)c2c1=O	-9.96546
78	CC(C#Cc1cccnc1)n1[nH]c(=O)c2[nH]c3cc(Cl)ccc3c(=O)c2c1=O.CS(=O)(=O)O	-10.6663
79	CC(C#Cc1cccs1)n1[nH]c(=O)c2[nH]c3cc(Cl)ccc3c(=O)c2c1=O	-11.0167
80	CC(C#Cc1ccncc1)n1[nH]c(=O)c2[nH]c3cc(Cl)ccc3c(=O)c2c1=O.CS(=O)(=O)O	-9.77144
81	CC(C#Cc1ccsc1)n1[nH]c(=O)c2[nH]c3cc(Cl)ccc3c(=O)c2c1=O	-11.1991
82	CC(C(=O)CP(=O)(O)O)C(N)C(=O)O	-7.43807
83	CC(C(=O)C[C@@H](N)C(=O)O)P(=O)(O)O	-8.24218
84	CC(C(=O)O)c1cccc2c1Cc1c-2nc(O)c2nc(C(=O)O)cn12	-7.75479
85	CC(C(O)c1ccc(O)cc1)N1CCC(Cc2ccccc2)CC1	-9.35574
86	CC(C)(C)/N=C(\N)c1ccc(N2CCCN(c3ccc(/C(N)=N/C(C)(C)C)cc3)CC2)cc1	-6.49197
87	CC(C)(C)NC(=O)Nc1cccc(Cn2[nH]c(=O)c3[nH]c4cc(Cl)ccc4c(=O)c3c2=O)c1	-9.72943
88	CC(C)(C)OC(=O)N1CCCC12c1ccccc1-c1nc(O)c3nccn3c12	-8.89264
89	CC(C)(C)[C@H](O)[C@@H](CN)c1ccc2ccccc2c1.Cl	-7.93973
90	CC(C)(C)[C@H](O)[C@@H](CN)c1ccccc1.Cl	-7.02768
91	CC(C)(C)c1c(Cl)sc2nc(O)c(-c3cccc(Oc4ccccc4)c3)c(O)c12	-11.5628
92	CC(C)(C)c1cc(O)c2c(c1)OC(C)(C)C1CC=C(CO)C[C@H]21	-6.57643
93	CC(C)(C)c1ccc(NC(=N)Nc2ccc(OCc3ccccc3)cc2)cc1	-8.12607
94	CC(C)(C)c1ccccc1NC(=N)Nc1ccccc1C(C)(C)C	-6.43182
95	CC(C)([C@H]1CCN[C@@H](C(=O)O)C1)P(=O)(O)O	-8.43486
96	CC(C)/N=C(/N)c1ccc(N2CCN(c3ccc(/C(N)=N\C(C)C)cc3)CC2)cc1	-6.77644
97	CC(C)/N=C(\N)c1ccc(N2CCCN(c3ccc(/C(N)=N/C(C)C)cc3)CC2)cc1	-6.88883
98	CC(C)=CCN1CC[C@]2(C)c3cc(O)ccc3C[C@H]1[C@H]2C	-7.33154
99	CC(C)C(=O)NCc1ccc(NC(=O)/C=C2\CC(C(=O)O)Nc3cc(Cl)cc(Cl)c32)cc1	-10.6063
100	CC(C)C(c1ccccn1)n1[nH]c(=O)c2nc3cc(Cl)ccc3c(O)c2c1=O.CS(=O)(=O)O	-7.7211
101	CC(C)CC(c1ccncc1)n1[nH]c(=O)c2nc3cc(Cl)ccc3c(O)c2c1=O.CS(=O)(=O)O	-7.20027
102	CC(C)N1CC2c3ccccc3CC1c1ccccc12	-8.21675
103	CC(C)NC(=N)c1ccc(NC(=O)c2ccc(C(=O)Nc3ccc(C(=N)NC(C)C)cc3)o2)cc1	-7.19239
104	CC(C)NC(=N)c1ccc(NC(=O)c2cccc(C(=O)Nc3ccc(C(=N)NC(C)C)cc3)n2)cc1	-6.58634
105	CC(C)NC(=O)CCNC1(c2ccccc2Cl)CCCCC1=O	-6.18611
106	CC(C)NC1=NCCN1OCc1ccccc1	-7.1598
107	CC(C)NCCCN(CCCCN(CCCN)Cc1ccc2ccccc2c1)Cc1ccc2ccccc2c1	-7.02768
108	CC(C)NCCCN(CCCCN(CCCNC(C)C)Cc1ccc2ccccc2c1)Cc1ccc2ccccc2c1	-6.34166
109	CC(C)OC(=O)CNC1(c2ccccc2Cl)CCCCC1=O	-6.33637
110	CC(C)OC(=O)Cc1c(C(=O)O)[nH]c2cc(Cl)ccc12	-7.38164
111	CC(C)Oc1ccc(-c2cc(NCC(O)CO)c3ccccc3n2)cc1	-8.59019
112	CC(C)Oc1ccc2c(c1)C13CCCCC1C(C2)N(C)CC3	-8.66588
113	CC(C)c1c(Cl)sc2nc(O)c(-c3cccc(Oc4ccccc4)c3)c(O)c12	-12.0456
114	CC(C)c1c(Cl)sc2nc(O)c(-c3ccccc3)c(O)c12	-11.1524
115	CC(C)c1c(Cl)sc2nc(S)c(-c3cccc(Oc4ccccc4)c3)c(O)c12	-9.34813
116	CC(C)c1c(Cl)sc2nc(S)c(-c3ccccc3)c(O)c12	-8.2488
117	CC(C)c1ccc(NC(=N)Nc2ccc(C(C)C)cc2)cc1	-6.8054
118	CC(C)c1ccc2c(c1)CCC(c1ccc(C(C)(C)C)cc1)N2C(=N)N.Cl	-7.38318
119	CC(C)c1cccc(NC(=N)Nc2cccc(C(C)C)c2)c1	-9.12243
120	CC(C)c1ccccc1-c1cccc2[nH]c(C(=O)NCC(N)C(=O)O)cc12	-8.79328
121	CC(C)c1ccccc1/N=C(\N)N(C)c1cccc2ccccc12	-8.68018
122	CC(C)c1ccccc1/N=C(\N)Nc1cccc2ccccc12	-9.94177
123	CC(C)c1ccccc1NC(=N)Nc1ccccc1C(C)C	-9.4948
124	CC(C)c1cnn(O)c1C(N)C(=O)O	-6.40611
125	CC(C)c1cnn(O)c1[C@@H](N)C(=O)O	-6.66116
126	CC(C)c1csc2nc(O)c(-c3ccccc3)c(O)c12	-7.92801
127	CC(CN)C(=O)NCCCCc1ccc(CCCCN)s1	-6.95046
128	CC(Cc1ccc(O)cc1)N1CCC(Cc2ccccc2)CC1	-9.7017
129	CC(Cc1nnn[nH]1)[C@H]1CC[C@H]2CN[C@H](C(=O)O)C[C@H]2C1	-6.23726
130	CC(N)(CC(=O)CP(=O)(O)O)C(=O)O	-6.8165
131	CC(N)C12CC3(C)CC1CC3(C)C2	-6.17625
132	CC(N)CC(=O)NCCCCc1ccc(CCCCN)s1	-7.11785
133	CC(N)CC(c1cccc(F)c1)c1cccc(F)c1	-9.15024
134	CC(NC/C=C\CP(=O)(O)O)C(=O)O	-6.37161
135	CC(O)CNc1cc(-c2ccccc2)nc2ccccc12	-8.97737
136	CC(OCc1cc([N+](=O)[O-])cc2nc(O)c(O)nc12)C(=O)O	-9.10382
137	CC([C@H]1CCN[C@@H](C(=O)O)C1)P(=O)(O)O	-8.72231
138	CC([C@H]1CCN[C@H](C(=O)O)C1)P(=O)(O)O	-8.72231
139	CC(c1cc2ccccc2o1)n1[nH]c(=O)c2[nH]c3cc(Cl)ccc3c(=O)c2c1=O	-9.80733
140	CC(c1cc[n+]([O-])cc1)n1[nH]c(=O)c2nc3cc(Cl)ccc3c(O)c2c1=O	-7.65654
141	CC(c1ccccn1)n1[nH]c(=O)c2nc3cc(Cl)ccc3c(O)c2c1=O.CS(=O)(=O)O	-9.07359
142	CC(c1cccnc1)n1[nH]c(=O)c2nc3cc(Cl)ccc3c(O)c2c1=O.CS(=O)(=O)O	-8.95065
143	CC(c1ccncc1)n1[nH]c(=O)c2[nH]c3cc(Cl)ccc3c(=O)c2c1=O.CS(=O)(=O)O	-9.00455
144	CC(c1ccsc1)n1[nH]c(=O)c2[nH]c3cc(Cl)ccc3c(=O)c2c1=O	-9.36542
145	CC/C=C1\NC(=O)C(c2cccc(Oc3ccccc3)c2)=C1O	-8.80822
146	CC/N=C(\N)c1ccc(-c2ccc(-c3ccc(/C(N)=N/CC)cc3)o2)cc1	-6.83597
147	CC/N=C(\S)NCc1ccc(NC(=O)/C=C/c2c(C(=O)[O-])[nH]c3cc(Cl)cc(Cl)c23)cc1.[Na+]	-10.7838
148	CC1(C)C2c3ccccc3C(c3cccc[n+]32)C12OCCCO2.[Cl-]	-7.54962
149	CC1(C)C2c3ccccc3C(c3cccc[n+]32)C12OCCO2.[O-][Cl+3]([O-])([O-])[O-]	-7.44556
150	CC1(C)CC2CCCCC2(N)c2ccccc21	-6.45226
151	CC1(C)CCCN(CCCC2CCCc3cscc32)C1	-10.943
152	CC1(C)CC[C@@H](C(=O)N[C@@H](CCC(=O)O)C(=O)O)N1C(=O)CN	-7.39094
153	CC1(C)CC[C@H](C(=O)N[C@@H](CCC(=O)O)C(=O)O)N1C(=O)CN	-8.83621
154	CC1(C)CN=C2C(=O)C(O)=C2N(CCP(=O)(O)O)C1	-9.34388
155	CC1(C)ON=C(C(=O)O)[C@H]1C[C@H](N)C(=O)O	-5.59276
156	CC1(C)c2ccccc2-c2nc(O)c3nccn3c21	-8.59019
157	CC1(CC(=O)O)c2cc(Cl)c(Cl)cc2-c2nc(O)c(O)nc21	-9.75428
158	CC1(CC(=O)O)c2ccc(Cl)c(Cl)c2-c2nc(O)c(O)nc21	-8.03596
159	CC1(CC(=O)O)c2ccc(Cl)cc2-c2nc(O)c(O)nc21	-10.958
160	CC1(CC(=O)O)c2ccc(F)cc2-c2nc(O)c(O)nc21	-11.0767
161	CC1(CC(=O)O)c2ccc(OC(F)(F)F)cc2-c2nc(O)c(O)nc21	-7.72659
162	CC1(CC(=O)O)c2ccccc2-c2nc(O)c(O)nc21	-10.8775
163	CC1(CC(=O)O)c2nc(O)c(O)nc2-c2cc(Cl)cc(Cl)c21	-10.7985
164	CC1(CC(=O)O)c2nc(O)c(O)nc2-c2cccc(Cl)c21	-10.0931
165	CC1(CCCCC(=O)O)c2ccccc2-c2nc(O)c3nc(C(=O)O)cn3c21	-9.78021
166	CC1(N)C2CC3CC(C2)CC1C3.Cl	-6.12414
167	CC1(N)c2ccccc2-c2nc(O)c3nccn3c21	-8.39098
168	CC12CC(CP(=O)(O)O)CCC1CNC(C(=O)O)C2	-7.8389
169	CC12CC(c3ccoc3)(c3ccoc3)C(c3ccccc31)c1cccc[n+]12.[Cl-]	-12.1618
170	CC12CC3CC(C)(C1)CC(N)(C3)C2	-7.55146
171	CC12CC3CC(N)(CC(C1)c1ccccc13)O2	-5.87556
172	CC12CC3CC1(C)CC3(CNC(=N)N)C2	-7.42967
173	CC12CC3CC1(C)CC3(CNCc1ccccc1)C2	-6.31062
174	CC12CC3CC1(C)CC3(N)C2	-6.73375
175	CC12CC3CC1(C)CC3(NCc1ccccc1)C2	-6.07477
176	CC12CC3CC1(C)CC3(NCc1cccs1)C2	-5.99571
177	CC12CC3c4c(F)cccc4C4CC(N)(C1)CC43C2.Cl	-7.06252
178	CC12CC3c4cc(F)ccc4C4CC(N)(C1)CC34C2.Cl	-6.55893
179	CC12CC3c4ccc(Cl)cc4C4CC(N)(C1)CC34C2	-6.49026
180	CC12CNC(Cc3ccccc31)c1ccccc12	-9.8505
181	CC12Cc3ccccc3[C@@H](N1)c1ccccc12	-9.38776
182	CC12Cc3ccccc3[C@@H](O)C(CN1)c1ccccc12	-8.62056
183	CC12Cc3ccccc3[C@H](Cc3ccccc31)N2	-8.80989
184	CC12NC(Cc3cc(O)ccc31)c1ccccc12	-8.93987
185	CC12NC(Cc3ccc(-c4ccccc4)cc31)c1ccccc12	-10.2177
186	CC12NC(Cc3ccc(Br)cc31)c1ccccc12	-10.1183
187	CC12NC(Cc3ccc(CO)cc31)c1ccccc12	-9.35671
188	CC12NC(Cc3ccc(Cl)cc31)c1ccccc12	-10.85
189	CC12NC(Cc3ccc(F)cc31)c1ccc(F)cc12	-10.2365
190	CC12NC(Cc3ccc(F)cc31)c1ccccc12	-10.2559
191	CC12NC(Cc3ccc(I)cc31)c1ccccc12	-10.85
192	CC12NC(Cc3ccc(N)cc31)c1ccccc12	-10.3183
193	CC12NC(Cc3ccc(N=[N+]=[N-])cc31)c1ccccc12	-9.34388
194	CC12NC(Cc3ccc(O)cc31)c1ccccc12	-10.5584
195	CC12NC(Cc3ccc(SC(F)(F)F)cc31)c1ccccc12	-6.50233
196	CC12NC(Cc3ccccc31)Cc1ccc(Cl)cc12	-9.48667
197	CC12NC(Cc3ccccc31)c1cc(O)ccc12	-9.57341
198	CC12NC(Cc3ccccc31)c1ccc(Br)cc12	-9.19509
199	CC12NC(Cc3ccccc31)c1ccc(Cl)cc12	-9.91594
200	CC12NC(Cc3ccccc31)c1ccc(O)cc12	-10.4133
201	CC12NC(F)(Cc3ccccc31)c1ccccc12	-8.22277
202	CC12NC(O)(Cc3ccccc31)c1ccccc12	-9.69785
203	CC12NC(c3ccccc31)[C@@H](F)c1ccccc12	-10.85
204	CC12NC(c3ccccc31)[C@@H](O)c1ccccc12	-9.195
205	CC12NC(c3ccccc31)[C@H](O)c1ccccc12	-7.59172
206	CC12c3ccccc3C(C3CCCC31)N1CCCCC12	-10.0029
207	CC12c3ccccc3CC(c3ccccc31)N2O	-6.43648
208	CC1=C(CN)SC2NC(=O)C(c3cccc(Oc4ccccc4)c3)=C(O)C12	-7.77536
209	CC1CC2CC=CCC2(N)c2ccccc21	-8.05723
210	CC1CC2CCCCC2(N)c2ccccc21	-8.99119
211	CC1CCCC2Cc3ccccc3C12N	-9.67893
212	CC1c2ccccc2C[C@H]2N[C@]1(C)c1ccccc12	-8.90259
213	CCC(C)c1c(Cl)sc2nc(O)c(-c3cccc(Oc4ccccc4)c3)c(O)c12	-11.8593
214	CCC(C)c1c(Cl)sc2nc(O)c(-c3ccccc3)c(O)c12	-11.2289
215	CCC(C)c1ccc(N(C)C(=N)N(C)c2ccc(C(C)CC)cc2)cc1.Cl	-7.46666
216	CCC(C)c1ccc(N(Cc2ccc(C(C)(C)C)cc2)C(=N)N)cc1.CS(=O)(=O)O	-7.40613
217	CCC(C)c1ccc(N2CCN=C2Nc2cccc(C(C)CC)c2)cc1.CS(=O)(=O)O	-7.10761
218	CCC(C)c1ccc(NC(=N)Nc2ccc(C(C)CC)cc2)cc1	-7.221
219	CCC(C)c1ccc(NC(=N)Nc2ccc(C(C)CC)cc2)cc1.CS(=O)(=O)O	-7.31208
220	CCC(C)c1csc2nc(O)c(-c3cccc(Oc4ccccc4)c3)c(O)c12	-9.56727
221	CCC(C)c1csc2nc(O)c(-c3ccccc3)c(O)c12	-8.21643
222	CCC(N)(CC)c1ccccc1	-7.11769
223	CCC(N)(CC)c1ccccc1.Cl	-7.11895
224	CCC(N)[C@@H]1C[C@@]1(C(=O)N(CC)CC)c1ccccc1	-8.44375
225	CCC(N)[C@H]1C[C@]1(C(=O)N(CC)CC)c1ccccc1	-7.25743
226	CCC(NCc1cc(Br)cc2nc(O)c(O)nc12)P(=O)(O)O	-10.4263
227	CCC(c1c(Cl)c(Cl)cc2nc(O)c(O)nc12)n1ccnc1	-12.0102
228	CCC(c1c(Cl)c(Cl)cc2nc(O)c(O)nc12)n1ccnn1	-12.8504
229	CCC(c1c(Cl)c(Cl)cc2nc(O)c(O)nc12)n1cncn1	-11.8311
230	CCC(c1c(Cl)c(Cl)cc2nc(O)c(O)nc12)n1cnnc1	-12.1144
231	CCC(c1ccccn1)n1[nH]c(=O)c2nc3cc(Cl)ccc3c(O)c2c1=O.CS(=O)(=O)O	-7.67141
232	CCC(c1ccncc1)n1[nH]c(=O)c2[nH]c3cc(Cl)ccc3c(=O)c2c1=O.CS(=O)(=O)O	-7.78744
233	CCC/C(=C\C(N)C(=O)O)CP(=O)(O)O	-10.7511
234	CCC/C=C/[C@H](N)C(=O)O	-7.36182
235	CCC12CC3CC(C1)CC(N(C)C)(C3)O2	-6.21756
236	CCC12CC3CC(C1)CC(NC)(C3)O2	-6.53822
237	CCC12CC3CC(CC(N)(C3)O1)C2	-5.97392
238	CCC12NC(Cc3ccccc31)Cc1ccccc12	-9.43515
239	CCC12NC(Cc3ccccc31)c1ccccc12	-10.0159
240	CCC12c3ccccc3CC(Cc3ccccc31)N2C	-7.75768
241	CCCC(C)(C)c1cc(O)c2c(c1)OC(C)(C)C1CC=C(CO)C[C@H]21	-6.57643
242	CCCC(N)[C@@H]1C[C@@]1(C(=O)N(CC)CC)c1ccccc1	-8.59019
243	CCCC(c1ccncc1)n1[nH]c(=O)c2nc3cc(Cl)ccc3c(O)c2c1=O.CS(=O)(=O)O	-7.31071
244	CCCC/N=C(/N)c1ccc(N2CCN(c3ccc(/C(N)=N\CCCC)cc3)CC2)cc1	-7.20939
245	CCCC1(CC(=O)O)c2ccc(Cl)cc2-c2nc(O)c(O)nc21	-10.8775
246	CCCC1(N)C2CC3CC(C2)CC1C3.Cl	-6.15335
247	CCCC1(N)c2ccccc2-c2nc(O)c3nccn3c21	-8.97737
248	CCCC12NC(Cc3ccccc31)c1ccccc12	-6.9058
249	CCCC1CCN([C@@H](C)[C@@H](O)c2ccc(O)cc2)CC1	-7.50045
250	CCCCC(c1ccncc1)n1[nH]c(=O)c2nc3cc(Cl)ccc3c(O)c2c1=O.CS(=O)(=O)O	-7.16298
251	CCCCC/N=C1/CCCN1CCc1ccccc1	-7.08073
252	CCCCC1(N)c2ccccc2-c2nc(O)c3nccn3c21	-9.30303
253	CCCCC1OC(=O)c2ccccc21	-10.6743
254	CCCCCC/C=C/[C@H](N)C(=O)O	-8.04347
255	CCCCCCC(C)(C)c1cc(O)c2c(c1)OC(C)(C)C1CC=C(CO)C[C@H]21	-7.22689
256	CCCCCCCCCCN1CC[C@]2(C)c3cc(O)ccc3CC1[C@@H]2C	-6.8165
257	CCCCCCCCCCN1CC[C@]2(C)c3cc(O)ccc3CC1[C@H]2C	-7.33111
258	CCCCCCCCCN1CC[C@]2(C)c3cc(O)ccc3CC1[C@@H]2C	-7.10279
259	CCCCCCCCCN1CC[C@]2(C)c3cc(O)ccc3CC1[C@H]2C	-7.33779
260	CCCCCCCCN1CC[C@]2(C)c3cc(O)ccc3CC1[C@@H]2C	-6.95047
261	CCCCCCCCN1CC[C@]2(C)c3cc(O)ccc3CC1[C@H]2C	-8.32237
262	CCCCCCCCOc1cccc2c1C1c3cccc[n+]3C2CC1(c1ccoc1)c1ccoc1.[Cl-]	-7.45925
263	CCCCCCCN1CC[C@]2(C)c3cc(O)ccc3CC1[C@@H]2C	-7.15621
264	CCCCCCCN1CC[C@]2(C)c3cc(O)ccc3CC1[C@H]2C	-7.62163
265	CCCCCCN1CC[C@@]2(C)c3cc(O)ccc3CC1[C@H]2C	-7.00243
266	CCCCCCN1CC[C@]2(C)c3cc(O)ccc3CC1[C@@H]2C	-7.46454
267	CCCCCCNC1=NCCN1OCc1ccccc1	-9.71343
268	CCCCCCc1c(Cl)sc2nc(O)c(-c3cccc(Oc4ccccc4)c3)c(O)c12	-9.67522
269	CCCCCCc1ccc(NC(=N)Nc2ccc(CCCCCC)cc2)cc1	-7.37476
270	CCCCCN1CC[C@@]2(C)c3cc(O)ccc3CC1[C@H]2C	-7.86459
271	CCCCCN1CC[C@]2(C)c3cc(O)ccc3CC1[C@@H]2C	-7.64492
272	CCCCCNC1=NCCN1CCc1ccccc1	-9.04996
273	CCCCCNC1=NCCN1OCCCc1ccccc1	-8.19176
274	CCCCCNC1=NCCN1OCCc1ccccc1	-11.0767
275	CCCCCNC1=NCCN1OCc1ccc(-c2ccccc2)cc1	-8.12337
276	CCCCCNC1=NCCN1OCc1ccc(C)cc1	-9.04996
277	CCCCCNC1=NCCN1OCc1ccc(Cl)cc1	-9.22893
278	CCCCCNC1=NCCN1OCc1ccc(F)cc1	-9.5431
279	CCCCCNC1=NCCN1OCc1ccc(OC)cc1	-9.48667
280	CCCCCNC1=NCCN1OCc1ccc([N+](=O)[O-])cc1	-8.12337
281	CCCCCNC1=NCCN1OCc1cccc(C)c1	-10.116
282	CCCCCNC1=NCCN1OCc1cccc(F)c1	-10.4133
283	CCCCCNC1=NCCN1OCc1cccc(OC)c1	-8.5231
284	CCCCCNC1=NCCN1OCc1cccc([N+](=O)[O-])c1	-8.55569
285	CCCCCNC1=NCCN1OCc1ccccc1	-10.3407
286	CCCCCNC1=NCCN1OCc1ccccc1C	-10.1818
287	CCCCCNC1=NCCN1OCc1ccccc1Cl	-10.116
288	CCCCCNC1=NCCN1OCc1ccccc1F	-10.6663
289	CCCCCNC1=NCCN1OCc1ccccc1OC	-8.93349
290	CCCCCNC1=NCCN1OCc1cccs1	-9.8864
291	CCCCCNc1nc2ccccc2n1CCc1ccccc1	-6.10961
292	CCCCCSC1=NCCN1OCc1ccccc1	-7.11895
293	CCCCN(CCCC)C(=O)/C(=C\C1CCCN1)c1ccccc1	-7.74052
294	CCCCN1CC[C@@]2(C)c3cc(O)ccc3CC1[C@H]2C	-8.2468
295	CCCCN1CC[C@]2(C)c3cc(O)ccc3CC1[C@@H]2C	-8.46956
296	CCCCNC(=N)c1ccc(N2CCCN(c3ccc(C(=N)NCCCC)cc3)CC2)cc1	-7.23046
297	CCCCNC1=NCCCN1OCc1ccccc1	-8.35013
298	CCCCNC1=NCCN1OCc1ccccc1	-9.84555
299	CCCCOc1ccc(NC(=N)Nc2ccc(OCCCC)cc2)cc1	-7.85186
300	CCCCOc1ccc2c(c1)C13CCCCC1C(C2)N(C)CC3	-8.35013
301	CCCC[C@@]12Cc3ccccc3C[C@@](C)(N1)c1ccccc12	-7.83179
302	CCCC[C@H](N)C(=O)N1CCC[C@H]1C(=O)N[C@@H](CCC(=O)O)C(=O)O	-6.4211
303	CCCC[C@]1(C(=O)O)C[C@H]1[C@H](N)C(=O)O.Cl	-8.02446
304	CCCCc1cc(NCC(O)CO)c2ccccc2n1	-6.10961
305	CCCCc1ccc(NC(=N)Nc2ccc(CCCC)cc2)cc1	-7.87973
306	CCCCc1ccc(NC(=N)Nc2ccc(OCc3ccccc3)cc2)cc1	-7.76793
307	CCCCc1ccc2c(c1)C1(C)NC(C2)c2ccccc21	-8.04768
308	CCCCn1cc[n+]2c1C1c3ccccc3C2CC1(c1ccoc1)c1ccoc1.[Cl-]	-10.148
309	CCCN(CC1CC1)C(=O)/C(=C\C1CCCN1)c1ccccc1	-8.76847
310	CCCN(CCC)C(=O)/C(=C\C(N)CC)c1ccccc1	-8.96609
311	CCCN(CCC)C(=O)/C(=C\C1CCCN1)c1ccc(F)cc1	-7.07156
312	CCCN(CCC)C(=O)/C(=C\C1CCCN1)c1cccc(C)c1	-8.53376
313	CCCN(CCC)C(=O)/C(=C\C1CCCN1)c1cccc(F)c1	-9.10382
314	CCCN(CCC)C(=O)/C(=C\C1CCCN1)c1ccccc1	-8.95502
315	CCCN(CCC)C(=O)/C(=C\C1CCCN1)c1ccccc1F	-8.27602
316	CCCN(CCC)CCCC1CCCc2ccccc21	-5.88653
317	CCCN(CCC)CCCCC1=CCCc2ccccc21	-7.61407
318	CCCN(CCC)CCCCC1CCCc2ccccc21	-6.82185
319	CCCN1CCCC12c1ccccc1-c1nc(O)c3nccn3c12	-9.03722
320	CCCN1CC[C@@]2(C)c3cc(O)ccc3CC1[C@H]2C	-8.47636
321	CCCN1CC[C@@]2(C)c3cc(O)ccc3C[C@H]1[C@@H]2C	-5.94401
322	CCCN1CC[C@@]2(C)c3cc(O)ccc3C[C@H]1[C@H]2C	-7.55971
323	CCCN1CC[C@]2(C)c3cc(O)ccc3CC1[C@@H]2C	-8.96833
324	CCCN1CC[C@]2(C)c3cc(O)ccc3C[C@@H]1[C@@H]2C	-8.49421
325	CCCN1CC[C@]2(C)c3cc(O)ccc3C[C@@H]1[C@H]2C	-8.76369
326	CCCN1Cc2ccc(OC)cc2C12CCCCc1ccccc12.O=C(O)C(=O)O	-6.91272
327	CCCN1Cc2ccccc2C12CCCCc1ccccc12.O=C(O)C(=O)O	-6.91272
328	CCCN1Cc2ccccc2C12CCCc1ccccc12.O=C(O)C(=O)O	-8.31192
329	CCCN1Cc2ccccc2C12CCCc1sccc12.O=C(O)C(=O)O	-8.35013
330	CCCN1Cc2ccccc2C12CCc1ccccc12.O=C(O)C(=O)O	-9.07628
331	CCCNC(=N)c1ccc(N2CCN(c3ccc(C(=N)NCCC)cc3)CC2)cc1	-6.95233
332	CCCNC(=O)Cc1c(C(=O)O)[nH]c2cc(Cl)ccc12	-8.62683
333	CCCNC(Cc1ccccc1N)c1sccc1C.Cl	-9.79816
334	CCCNC1=NCCN1OCc1ccccc1	-8.35013
335	CCCNCCCCCCCCc1ccc(CCCCNCCC)s1	-7.9437
336	CCCNCCNC1=NCCN1OCc1ccccc1	-6.67034
337	CCCNc1cc(-c2ccccc2)nc2ccccc12	-7.23886
338	CCCOC(=O)Cc1c(C(=O)O)[nH]c2cc(Cl)ccc12	-7.04484
339	CCCOC1(OCCC)C2c3ccccc3C([n+]3ccccc32)C1(C)C.[O-][Cl+3]([O-])([O-])[O-]	-10.7985
340	CCC[C@@H](CN1CC[C@]2(C)c3cc(O)ccc3C[C@@H]1[C@H]2C)OC	-8.60216
341	CCC[C@@H]([C@@H](O)c1ccc(O)cc1)N1CCC(O)(Cc2ccccc2)CC1	-8.43486
342	CCC[C@H](CN1CC[C@]2(C)c3cc(O)ccc3C[C@@H]1[C@H]2C)OC	-7.81877
343	CCC[C@]1(C(=O)O)C[C@H]1[C@H](N)C(=O)O.Cl	-8.07185
344	CCCc1c(C(=O)NCC(N)C(=O)O)[nH]c2cccc(-c3ccccc3CC)c12	-8.24796
345	CCCc1c(C(=O)NCC(N)C(=O)O)[nH]c2cccc(Br)c12	-7.29365
346	CCCc1c(C(=O)NCC(N)C(=O)O)[nH]c2ccccc12	-8.58879
347	CCCc1c(Cl)sc2nc(O)c(-c3cccc(Oc4ccccc4)c3)c(O)c12	-11.4314
348	CCCc1cccc(NC(=N)Nc2cccc(CCC)c2)c1	-8.1798
349	CCCc1ccccc1-c1cccc2[nH]c(C(=O)NCC(N)C(=O)O)cc12	-8.65695
350	CCCc1cnn(O)c1C(N)C(=O)O	-6.61728
351	CCCc1cnn(O)c1[C@@H](N)C(=O)O	-6.82674
352	CCCn1cnc(Cc2c(Cl)c(Cl)cc3nc(O)c(O)nc23)c1	-11.8029
353	CCN(C(=N)N(C)c1cccc2ccccc12)c1cccc2ccccc12	-10.3294
354	CCN(C(=N)Nc1cccc2ccccc12)c1cccc2ccccc12	-9.86054
355	CCN(CC)C(=O)/C(=C\C1CCCN1)c1ccccc1	-7.83179
356	CCN(CC)C(=O)[C@@]1(c2ccccc2)C[C@H]1C(C)N	-8.34686
357	CCN(CC)C(=O)[C@@]1(c2ccccc2)C[C@H]1C(N)C#N	-5.88776
358	CCN(CC)C(=O)[C@@]1(c2ccccc2)C[C@H]1C(N)C(N)=O	-6.63882
359	CCN(CC)C(=O)[C@@]1(c2ccccc2)C[C@H]1C(N)CC(C)C	-7.74052
360	CCN(CC)C(=O)[C@@]1(c2ccccc2)C[C@H]1C(N)c1ccccc1	-6.91272
361	CCN(CC)C(=O)[C@@]1(c2ccccc2)C[C@H]1C1CCCN1	-8.59019
362	CCN(CC)C(=O)[C@@]1(c2ccccc2)C[C@H]1CCN	-7.22689
363	CCN(CC)C(=O)[C@@]1(c2ccccc2)C[C@H]1CN	-7.50045
364	CCN(CC)C(=O)[C@@]1(c2ccccc2)C[C@H]1CN(C)C	-5.93928
365	CCN(CC)C(=O)[C@@]1(c2ccccc2)C[C@H]1CNC	-7.07156
366	CCN(CC)C(=O)[C@]1(c2ccccc2)C[C@@H]1C(C)N	-6.70195
367	CCN(CC)C12CC3CC(C)(CC(C1)c1ccccc13)O2	-7.07086
368	CCN(CC)C12CC3CC(CC(C1)c1ccccc13)O2	-6.45772
369	CCN(CC)C12CC3CC(CC(CC)(C3)O1)C2	-7.02768
370	CCN(CC)Cc1cn(Cc2c(Cl)c(Cl)cc3nc(O)c(O)nc23)nn1	-11.6192
371	CCN(CCN(CC)c1ccc(C(=N)N)cc1)c1ccc(C(=N)N)cc1	-7.60922
372	CCN(CCNc1ccc(C(=N)N)cc1)c1ccc(C(=N)N)cc1	-7.13022
373	CCN(Cc1cc(C(F)(F)F)cc2nc(O)c(O)nc12)[C@@H](C)P(=O)(O)O	-7.76941
374	CCN1C2Cc3ccccc3C1c1ccccc12	-6.29816
375	CCN1CCCC12c1ccccc1-c1nc(O)c3nccn3c12	-8.96609
376	CCN1CC[C@@]2(C)c3cc(O)ccc3CC1[C@H]2C	-9.38776
377	CCN1CC[C@]2(C)c3cc(O)ccc3CC1[C@@H]2C	-7.81078
378	CCN1CCc2c(sc3ccccc23)C(c2ccc(Cl)c(Cl)c2)C1	-5.98836
379	CCN1CCc2c(sc3ccccc23)C(c2cccc(Br)c2)C1	-6.31568
380	CCN1CCc2c(sc3ccccc23)C(c2cccc([N+](=O)[O-])c2)C1	-6.53822
381	CCN1CCc2c(sc3ccccc23)C(c2ccccc2)C1	-6.37722
382	CCN1[C@@H]2Cc3ccccc3C[C@@]1(C)c1ccccc12	-8.04532
383	CCNC(=O)Cc1c(C(=O)O)[nH]c2cc(Cl)ccc12	-8.39098
384	CCNC(=O)NCc1ccc(NC(=O)/C=C/c2c(C(=O)[O-])[nH]c3cc(Cl)cc(Cl)c23)cc1.[Na+]	-11.7516
385	CCNC(=O)Nc1cc2c(cc1Cl)[nH]c(=O)n1nc(C(=O)O)c(C(=O)O)c21	-5.98109
386	CCNC(=O)Nc1ccc2c(c1)Cc1c-2nc(O)c2nccn12	-7.22689
387	CCNC(Cc1ccccc1N)c1sccc1C.Cl	-10.4532
388	CCNC12CCCCC1CCc1ccccc12	-9.54607
389	CCNC12CCCCC1CSc1ccccc12	-8.97396
390	CCNC12CCCCC1Cc1c(C)cccc12	-9.2593
391	CCNC12CCCCC1Oc1ccccc12	-9.75006
392	CCN[C@]12CCCC[C@H]1Cc1ccccc12	-10.3053
393	CCOC(=O)C(=O)c1c(O)c(O)nc2cc(Cl)cc(Cl)c12	-10.6864
394	CCOC(=O)C(=O)c1c(O)c(O)nc2ccccc12	-7.11895
395	CCOC(=O)C(O)[C@]12NC(Cc3ccccc31)c1ccccc12	-8.7373
396	CCOC(=O)C1C(=O)Nc2cc(Cl)ccc2C1=O	-6.92326
397	CCOC(=O)C1Nc2cc(Cl)cc(Cl)c2S(=O)(=O)N1C	-9.13271
398	CCOC(=O)C1Nc2cc(Cl)cc(Cl)c2S(=O)(=O)N1CC(=O)c1ccccc1	-10.85
399	CCOC(=O)C1Nc2cc(Cl)cc(Cl)c2S(=O)(=O)N1CCOc1ccccc1	-10.4814
400	CCOC(=O)C1Nc2cc(Cl)cc(Cl)c2S(=O)(=O)N1CCSc1ccccc1	-10.5264
401	CCOC(=O)C1Nc2cc(Cl)cc(Cl)c2S(=O)(=O)N1Cc1ccc(C)cc1	-10.4263
402	CCOC(=O)C1Nc2cc(Cl)cc(Cl)c2S(=O)(=O)N1Cc1ccc(Cl)cc1	-10.9064
403	CCOC(=O)C1Nc2cc(Cl)cc(Cl)c2S(=O)(=O)N1Cc1ccc(F)cc1	-10.4396
404	CCOC(=O)C1Nc2cc(Cl)cc(Cl)c2S(=O)(=O)N1Cc1ccc(OC)cc1	-10.496
405	CCOC(=O)C1Nc2cc(Cl)cc(Cl)c2S(=O)(=O)N1Cc1cccc(-c2ccccc2)c1	-10.9064
406	CCOC(=O)C1Nc2cc(Cl)cc(Cl)c2S(=O)(=O)N1Cc1cccc(C#N)c1	-11.0026
407	CCOC(=O)C1Nc2cc(Cl)cc(Cl)c2S(=O)(=O)N1Cc1cccc(C(F)(F)F)c1	-10.9688
408	CCOC(=O)C1Nc2cc(Cl)cc(Cl)c2S(=O)(=O)N1Cc1cccc(C)c1	-11.1176
409	CCOC(=O)C1Nc2cc(Cl)cc(Cl)c2S(=O)(=O)N1Cc1cccc(Cl)c1	-11.2604
410	CCOC(=O)C1Nc2cc(Cl)cc(Cl)c2S(=O)(=O)N1Cc1cccc(N)c1	-10.6864
411	CCOC(=O)C1Nc2cc(Cl)cc(Cl)c2S(=O)(=O)N1Cc1cccc(OC)c1	-11.2088
412	CCOC(=O)C1Nc2cc(Cl)cc(Cl)c2S(=O)(=O)N1Cc1cccc(Oc2ccccc2)c1	-11.3792
413	CCOC(=O)C1Nc2cc(Cl)cc(Cl)c2S(=O)(=O)N1Cc1cccc([N+](=O)[O-])c1	-11.2088
414	CCOC(=O)C1Nc2cc(Cl)cc(Cl)c2S(=O)(=O)N1Cc1ccccc1C	-10.0856
415	CCOC(=O)C1Nc2cc(Cl)cc(Cl)c2S(=O)(=O)N1Cc1ccccc1Cl	-10.3881
416	CCOC(=O)C1Nc2cc(Cl)cc(Cl)c2S(=O)(=O)N1Cc1ccccc1F	-10.7511
417	CCOC(=O)CC12NC(Cc3ccccc31)c1ccccc12	-8.53376
418	CCOC(=O)CC12NC(O)(Cc3ccccc31)c1ccccc12	-7.42139
419	CCOC(=O)CCCNC(=O)Nc1cc2c(cc1Cl)[nH]c(=O)n1nc(C(=O)OCC)c(C(=O)OCC)c21	-5.45915
420	CCOC(=O)Cc1c(C(=O)O)[nH]c2cc(Cl)ccc12	-8.63595
421	CCOC(=O)Nc1ccc2c(c1)Cc1c-2nc(O)c2nccn12	-7.33012
422	CCOC(=O)OCCOCCNC1(c2ccccc2Cl)CCCCC1=O	-5.94605
423	CCOC(=O)c1[nH]c2cc(Cl)ccc2c1CC(=O)O	-6.38004
424	CCOC(=O)c1c(C(=O)O)nn2c(=O)[nH]c3cc(Cl)c([N+](=O)[O-])cc3c12	-7.26353
425	CCOC(=O)c1c(NC(=O)CC2SC(N)=NC2=O)sc2c1CCC(C)C2	-7.86563
426	CCOC(=O)c1c(O)c(O)nc2cc(Cl)cc(Cl)c12	-10.2365
427	CCOC(=O)c1c(O)nc2cc(C#N)ccc2c1O	-6.66116
428	CCOC(=O)c1c(O)nc2cc(C(F)(F)F)ccc2c1O	-7.10433
429	CCOC(=O)c1c(O)nc2cc(Cl)cc(I)c2c1O	-8.30823
430	CCOC(=O)c1c(O)nc2cc(Cl)ccc2c1O	-6.92326
431	CCOC(=O)c1c(O)nc2cc(I)ccc2c1O	-6.57643
432	CCOC(=O)c1c(O)nc2cc([N+](=O)[O-])c([N+](=O)[O-])cc2c1O	-7.19801
433	CCOC(=O)c1c(O)nc2cc([N+](=O)[O-])ccc2c1O	-6.67498
434	CCOC(=O)c1cc2c3cc(-n4cnnc4)c(Cl)cc3nc(O)n2n1	-5.91943
435	CCOC(=O)c1cc2c3cc([N+](=O)[O-])c(Cl)cc3nc(O)n2n1	-6.94126
436	CCOC(=O)c1cc2c3ccc(Cl)cc3nc(O)n2n1	-5.91296
437	CCOC(=O)c1cc2c3ccccc3nc(O)n2n1	-6.32336
438	CCOC(=O)c1cn2c3c(nc(O)c2n1)-c1ccc(NC(=O)NC)cc1C3	-7.22689
439	CCOC(=O)c1cn2c3c(nc(O)c2n1)-c1ccccc1C3	-9.54905
440	CCOC(=O)c1nc2c(O)nc3cc(Cl)c(-n4ccc(C=O)c4)cc3n2n1	-6.43648
441	CCOC(=O)c1nc2c(O)nc3cc(Cl)c(N)cc3n2n1	-7.25106
442	CCOC(=O)c1nn2c(=O)[nH]c3cc(Cl)c(NC(=O)NCCc4ccccc4)cc3c2c1C(=O)OCC	-5.87556
443	CCOC(=O)c1nn2c(=O)[nH]c3cc(Cl)c(NC(=O)c4ccccc4C(=O)O)cc3c2c1C(=O)OCC	-6.05809
444	CCOC(=O)c1nn2c(=O)[nH]c3cc(Cl)c([N+](=O)[O-])cc3c2c1[N+](=O)[O-]	-6.05481
445	CCOC1(OCC)C2(C)c3ccccc3C([n+]3ccccc32)C1(C)C.[O-][Cl+3]([O-])([O-])[O-]	-10.85
446	CCOC1(OCC)C2c3c(Br)cccc3C([n+]3ccccc32)C1(C)C.[O-][Cl+3]([O-])([O-])[O-]	-9.37872
447	CCOC1(OCC)C2c3c(C)cccc3C([n+]3ccccc32)C1(C)C.[O-][Cl+3]([O-])([O-])[O-]	-10.0029
448	CCOC1(OCC)C2c3c(O)cccc3C([n+]3ccccc32)C1(C)C.[O-][Cl+3]([O-])([O-])[O-]	-11.0385
449	CCOC1(OCC)C2c3c(OC(C)=O)cccc3C([n+]3ccccc32)C1(C)C.[O-][Cl+3]([O-])([O-])[O-]	-10.3407
450	CCOC1(OCC)C2c3c(OC(C)C)cccc3C([n+]3ccccc32)C1(C)C.[Cl-]	-9.97766
451	CCOC1(OCC)C2c3c(OC)cccc3C([n+]3ccccc32)C1(C)C.[Cl-]	-10.7511
452	CCOC1(OCC)C2c3cc(Br)ccc3C([n+]3ccccc32)C1(C)C.[O-][Cl+3]([O-])([O-])[O-]	-9.93027
453	CCOC1(OCC)C2c3cc(C(F)(F)F)ccc3C([n+]3ccccc32)C1(C)C.[Cl-]	-8.72083
454	CCOC1(OCC)C2c3cc(Cl)ccc3C([n+]3ccccc32)C1(C)C.[O-][Cl+3]([O-])([O-])[O-]	-10.7985
455	CCOC1(OCC)C2c3cc(OC)ccc3C([n+]3ccccc32)C1(C)C.F[P-](F)(F)(F)(F)F	-11.4489
456	CCOC1(OCC)C2c3cc([N+](=O)[O-])ccc3C([n+]3ccccc32)C1(C)C.[O-][Cl+3]([O-])([O-])[O-]	-7.57785
457	CCOC1(OCC)C2c3ccc(OC)cc3C([n+]3ccccc32)C1(C)C.[Cl-]	-9.42053
458	CCOC1(OCC)C2c3cccc(C)c3C([n+]3ccccc32)C1(C)C.[Cl-]	-8.64603
459	CCOC1(OCC)C2c3cccc(OC)c3C([n+]3ccccc32)C1(C)C.F[P-](F)(F)(F)(F)F	-7.81781
460	CCOC1(OCC)C2c3ccccc3C(C1C)[n+]1ccccc12.[O-][Cl+3]([O-])([O-])[O-]	-9.82109
461	CCOC1(OCC)C2c3ccccc3C([n+]3c(C)cccc32)C1(C)C.[Cl-]	-8.86564
462	CCOC1(OCC)C2c3ccccc3C([n+]3cccc(OC)c32)C1(C)C.[O-][Cl+3]([O-])([O-])[O-]	-10.3407
463	CCOC1(OCC)C2c3ccccc3C([n+]3ccccc32)C1(C)C.[Cl-]	-11.1804
464	CCOC1(OCC)C2c3ccccc3C([n+]3ccccc32)C1(CC)CC.[O-][Cl+3]([O-])([O-])[O-]	-10.85
465	CCOC1(OCC)C2c3ccccc3C([n+]3ccccc32)C1(OCC)OCC.[O-][Cl+3]([O-])([O-])[O-]	-7.22844
466	CCOC1(OCC)C2c3ccccc3C([n+]3ccn(C)c32)C1(C)C.[Cl-]	-11.0239
467	CCOC1(OCC)C2c3ccccc3C([n+]3ccn(Cc4ccccc4)c32)C1(C)C.[Cl-]	-10.9064
468	CCOC1(OCC)C2c3ccccc3C([n+]3ccsc32)C1(C)C.[Cl-]	-11.1991
469	CCOC1(OCC)C2c3ccccc3C([n+]3cnn(C)c32)C1(C)C.[Cl-]	-10.2559
470	CCOC1(OCC)CC2c3ccccc3C1c1cccc[n+]12.[Cl-]	-7.3886
471	CCOC1C2c3ccccc3C([n+]3ccccc32)C1(C)C.[O-][Cl+3]([O-])([O-])[O-]	-8.21992
472	CCOCCc1c(C(=O)O)[nH]c2cc(Cl)ccc12	-6.9304
473	CCON(C)C(=O)c1cccc(Cn2[nH]c(=O)c3[nH]c4cc(Cl)ccc4c(=O)c3c2=O)c1	-9.79816
474	CCOP(=O)(O)c1cc2cc(Cl)c(Cl)cc2nc1O	-6.40611
475	CCO[C@@H](C)CN1CC[C@]2(C)c3cc(O)ccc3C[C@@H]1[C@@H]2C	-8.09705
476	CCO[C@@H](C)CN1CC[C@]2(C)c3cc(O)ccc3C[C@@H]1[C@H]2C	-8.04296
477	CCO[C@H](C)CN1CC[C@]2(C)c3cc(O)ccc3C[C@@H]1[C@@H]2C	-7.81877
478	CCO[C@H](C)CN1CC[C@]2(C)c3cc(O)ccc3C[C@@H]1[C@H]2C	-8.02903
479	CCOc1c(I)cc(C[C@@H](N)C(=O)O)cc1I	-8.35013
480	CCOc1ccc2c(c1)C13CCCCC1C(C2)N(C)CC3	-9.10382
481	CCOc1ccc2cc(CP(=O)(O)O)c(C[C@@H](N)C(=O)O)nc2c1	-10.276
482	CCOc1noc(C(=O)O)c1C/N=c1\c(O)c(O)c1=N	-6.02608
483	CCS(=O)(=O)Nn1c(=O)[nH]c2cc(Cl)ccc2c1=O	-6.48517
484	CC[C@@H](CN1CC[C@]2(C)c3cc(O)ccc3C[C@@H]1[C@H]2C)OC	-9.78912
485	CC[C@@H]([C@@H](O)c1ccc(O)cc1)N1CCC(O)(Cc2ccccc2)CC1	-10.1818
486	CC[C@@H]1CC2C[C@@H]3c4[nH]c5ccc(O)cc5c4CCN(C2)C31	-6.54943
487	CC[C@@]1(c2ccccc2)OC[C@@H]([C@@H]2CCCCN2)O1.CC[C@]1(c2ccccc2)OC[C@@H]([C@@H]2CCCCN2)O1	-5.99571
488	CC[C@@]1(c2ccccc2)OC[C@@H]([C@H]2CCCCN2)O1	-7.68666
489	CC[C@@]1(c2ccccc2)OC[C@H]([C@@H]2CCCCN2)O1	-7.40517
490	CC[C@@]1(c2ccccc2)OC[C@H]([C@H]2CCCCN2)O1.CC[C@]1(c2ccccc2)OC[C@H]([C@H]2CCCCN2)O1	-6.02608
491	CC[C@@]12Cc3ccccc3C[C@@H](N1)c1ccccc12	-8.40814
492	CC[C@H](CN1CC[C@]2(C)c3cc(O)ccc3C[C@@H]1[C@H]2C)OC	-8.52628
493	CC[C@H](N)[C@@H]1C[C@@]1(C(=O)N(CC)CC)c1ccccc1	-9.5431
494	CC[C@H]1C[C@H]2C[C@H]3c4[nH]c5ccc(OC)cc5c4CCN(C2)[C@@H]13	-7.61407
495	CC[C@H]1[C@H](C(=O)O)[C@@H]1[C@H](N)C(=O)O	-8.1798
496	CC[C@]1(C(=O)O)C[C@H]1[C@H](N)C(=O)O.Cl	-9.83576
497	CC[C@]1(c2cccc(N=C=S)c2)OC[C@H]([C@@H]2CCCCN2)O1	-9.57973
498	CC[C@]1(c2ccccc2)OC[C@H]([C@@H]2CCCCN2)O1	-9.63984
499	CC[N+](C)(CC)CCC[n+]1c(-c2ccccc2)c2cc(N)ccc2c2ccc(N)cc21.[I-].[I-]	-7.45523
500	CC[n+]1c(-c2ccccc2)c2cc(N)ccc2c2ccc(N)cc21.[Br-]	-7.6623
501	CCc1c(Br)sc2nc(O)c(-c3ccccc3)c(O)c12	-10.8775
502	CCc1c(C(N)C(=O)O)cnn1O	-6.13134
503	CCc1c(Cl)sc2nc(O)c(-c3cccc(Oc4ccccc4)c3)c(O)c12	-12.2079
504	CCc1c(Cl)sc2nc(O)c(-c3ccccc3)c(O)c12	-10.9754
505	CCc1cc(Br)c2c(O)cc(C(=O)O)nc2c1	-7.90152
506	CCc1cc(Br)cc2nc(C(=O)O)cc(O)c12	-10.1995
507	CCc1cc(CCCCN)sc1CCCCCCCCN	-7.95236
508	CCc1cc(Cl)c2c(O)cc(C(=O)O)nc2c1	-7.64925
509	CCc1cc(Cl)cc2[nH]c(=O)c(-c3cccc(N(C)C)c3)c(O)c12	-10.1766
510	CCc1cc(Cl)cc2[nH]c(=O)c(-c3cccc(NC)c3)c(O)c12	-10.8084
511	CCc1cc(Cl)cc2[nH]c(=O)c(-c3cccc(OC)c3)c(O)c12	-11.1009
512	CCc1cc(Cl)cc2nc(C(=O)O)cc(O)c12	-9.38776
513	CCc1cc(Cl)cc2nc(O)c(-c3cccc(Oc4ccccc4)c3)c(O)c12	-12.2847
514	CCc1cc(Cl)cc2nc(O)c(-c3ccccc3)c(O)c12	-11.5365
515	CCc1cc2c(O)c(-c3ccccc3)c(O)nc2s1	-7.50993
516	CCc1cc2cc(CP(=O)(O)O)c(C[C@@H](N)C(=O)O)nc2cc1CC	-11.4489
517	CCc1ccc(NC(=N)Nc2ccc(CC)cc2)cc1	-7.28755
518	CCc1ccc2c(O)cc(=O)c(=O)[nH]c2c1	-7.62556
519	CCc1cccc(N(C)C(=N)N(C)c2cc(Br)ccc2Br)c1.Cl	-10.3183
520	CCc1cccc(N(C)C(=N)N(C)c2cc(CC)ccc2Cl)c1.Cl	-9.48131
521	CCc1cccc(N(C)C(=N)N(C)c2cc(Cl)ccc2Cl)c1.Cl	-9.7376
522	CCc1cccc(N(C)C(=N)N(C)c2cccc3ccccc23)c1	-9.95349
523	CCc1cccc(N(C)C(=N)N(CC)c2cccc3ccccc23)c1	-9.97153
524	CCc1cccc(N(C)C(=N)Nc2cc(Br)cc(C(F)(F)F)c2Br)c1.Cl	-10.3384
525	CCc1cccc(N(C)C(=N)Nc2cc(Br)cc(CC)c2Br)c1.Cl	-10.1318
526	CCc1cccc(N(C)C(=N)Nc2cc(Br)cc(OC(F)(F)F)c2Br)c1.Cl	-10.505
527	CCc1cccc(N(C)C(=N)Nc2cc(Br)cc(S(C)(=O)=O)c2Br)c1.Cl	-8.71059
528	CCc1cccc(N(C)C(=N)Nc2cc(Br)cc(SC)c2Br)c1.Cl	-11.43
529	CCc1cccc(N(C)C(=N)Nc2cc(Br)cc([S+](C)[O-])c2Br)c1.Cl	-9.00534
530	CCc1cccc(N(C)C(=N)Nc2cc(C(F)(F)F)cc(CC)c2Br)c1.Cl	-9.69021
531	CCc1cccc(N(C)C(=N)Nc2cc(C(F)(F)F)cc(CC)c2Cl)c1.Cl	-9.53721
532	CCc1cccc(N(C)C(=N)Nc2cc(C(F)(F)F)cc(CC)c2F)c1.Cl	-9.15074
533	CCc1cccc(N(C)C(=N)Nc2cc(C)cc(CC)c2Cl)c1.Cl	-9.69021
534	CCc1cccc(N(C)C(=N)Nc2cc(CC)cc(C(F)(F)F)c2Br)c1.Cl	-10.6393
535	CCc1cccc(N(C)C(=N)Nc2cc(CC)cc(C(F)(F)F)c2Cl)c1.Cl	-9.85349
536	CCc1cccc(N(C)C(=N)Nc2cc(CC)cc(CC)c2Br)c1.Cl	-10.7511
537	CCc1cccc(N(C)C(=N)Nc2cc(CC)cc(CC)c2Cl)c1.Cl	-10.071
538	CCc1cccc(N(C)C(=N)Nc2cc(CC)cc(CC)c2F)c1.Cl	-9.56113
539	CCc1cccc(N(C)C(=N)Nc2cc(CC)cc(OC(F)(F)F)c2Br)c1.Cl	-10.7838
540	CCc1cccc(N(C)C(=N)Nc2cc(CC)cc(SC)c2Br)c1.Cl	-11.4609
541	CCc1cccc(N(C)C(=N)Nc2cc(CC)cc(SC)c2Cl)c1.Cl	-10.925
542	CCc1cccc(N(C)C(=N)Nc2cc(Cl)cc(C(F)(F)F)c2Cl)c1.Cl	-9.28362
543	CCc1cccc(N(C)C(=N)Nc2cc(Cl)cc(SC)c2Cl)c1.Cl	-10.008
544	CCc1cccc(N(C)C(=N)Nc2cc(Cl)ccc2Cl)c1.Cl	-9.79816
545	CCc1cccc(N(C)C(=N)Nc2cc(SC)cc(Br)c2Cl)c1.Cl	-11.4715
546	CCc1cccc(N(C)C(=N)Nc2cc(SC)cc(C(F)(F)F)c2Br)c1.Cl	-11.4102
547	CCc1cccc(N(C)C(=N)Nc2cc(SC)cc(C(F)(F)F)c2Cl)c1.Cl	-11.1261
548	CCc1cccc(N(C)C(=N)Nc2cc(SC)cc(CC)c2Br)c1.Cl	-11.7391
549	CCc1cccc(N(C)C(=N)Nc2cc(SC)cc(CC)c2Cl)c1.Cl	-11.3051
550	CCc1cccc(N(C)C(=N)Nc2cc(SC)cc(SC)c2Br)c1.Cl	-11.9732
551	CCc1cccc(N(C)C(=N)Nc2cc(SC)cc(SC)c2Cl)c1.Cl	-11.8991
552	CCc1cccc(N(C)C(=N)Nc2cc(SC)ccc2Cl)c1	-11.1818
553	CCc1cccc(N(C)C(=N)Nc2ccc(Cl)c(Cl)c2)c1.Cl	-8.03364
554	CCc1cccc(N(C)C(=N)Nc2ccc(Cl)cc2)c1.Cl	-7.46613
555	CCc1cccc(N(C)C(=N)Nc2cccc(Br)c2)c1.Cl	-9.66786
556	CCc1cccc(N(C)C(=N)Nc2cccc(Cl)c2)c1.Cl	-8.59376
557	CCc1cccc(N(C)C(=N)Nc2cccc(Cl)c2Cl)c1.Cl	-9.45522
558	CCc1cccc(N(C)C(=N)Nc2cccc(SC)c2)c1.Cl	-11.1706
559	CCc1cccc(N(C)C(=N)Nc2cccc3ccccc23)c1	-10.5584
560	CCc1cccc(N(C)C(=N)Nc2cccc3ccccc23)c1.Cl	-10.276
561	CCc1cccc(N(C)C(=N)Nc2ccccc2)c1.Cl	-7.29324
562	CCc1cccc(N(C)C(=N)Nc2ccccc2Br)c1.Cl	-8.96609
563	CCc1cccc(N(C)C(=N)Nc2ccccc2C(C)C)c1.Cl	-8.51888
564	CCc1cccc(N(C)C(=N)Nc2ccccc2Cl)c1.Cl	-8.74341
565	CCc1cccc(N(C)C(=N)Nc2ccccc2I)c1.Cl	-9.53721
566	CCc1cccc(N(CC)C(=N)Nc2cccc3ccccc23)c1	-10.1398
567	CCc1cccc(NC(=N)N(C)c2cc(CC)ccc2Cl)c1.Cl	-9.79816
568	CCc1cccc(NC(=N)N(C)c2cc(Cl)ccc2Cl)c1.Cl	-9.4451
569	CCc1cccc(NC(=N)N(C)c2cccc(CC)c2)c1	-9.50304
570	CCc1cccc(NC(=N)N(C)c2cccc(CC)c2)c1.Cl	-9.2502
571	CCc1cccc(NC(=N)N(C)c2cccc3ccccc23)c1	-8.95832
572	CCc1cccc(NC(=N)N2CCC(c3ccccc3)CC2)c1	-7.22689
573	CCc1cccc(NC(=N)N2CCc3ccccc32)c1	-8.21959
574	CCc1cccc(NC(=N)Nc2c(Cl)cccc2Cl)c1.Cl	-9.37425
575	CCc1cccc(NC(=N)Nc2cc(Br)cc(CC)c2Br)c1.Cl	-9.78021
576	CCc1cccc(NC(=N)Nc2cc(C(F)(F)F)cc(CC)c2Br)c1.Cl	-9.78021
577	CCc1cccc(NC(=N)Nc2cc(C(F)(F)F)cc(CC)c2Cl)c1.Cl	-10.0292
578	CCc1cccc(NC(=N)Nc2cc(C(F)(F)F)cc(CC)c2F)c1.Cl	-9.70559
579	CCc1cccc(NC(=N)Nc2cc(C)cc(CC)c2Cl)c1.Cl	-9.69785
580	CCc1cccc(NC(=N)Nc2cc(CC)cc(CC)c2)c1.Cl	-9.39233
581	CCc1cccc(NC(=N)Nc2cc(CC)cc(CC)c2Br)c1.Cl	-10.276
582	CCc1cccc(NC(=N)Nc2cc(CC)cc(CC)c2Cl)c1.Cl	-10.1647
583	CCc1cccc(NC(=N)Nc2cc(CC)cc(CC)c2F)c1.Cl	-9.95349
584	CCc1cccc(NC(=N)Nc2cc(Cl)cc(Cl)c2)c1.Cl	-9.46035
585	CCc1cccc(NC(=N)Nc2cc(Cl)ccc2Cl)c1.Cl	-9.77144
586	CCc1cccc(NC(=N)Nc2cc(SC)cc(CC)c2Cl)c1.Cl	-10.8084
587	CCc1cccc(NC(=N)Nc2ccc(Cl)c(Cl)c2)c1.Cl	-9.12098
588	CCc1cccc(NC(=N)Nc2ccc(Cl)cc2)c1.Cl	-8.35968
589	CCc1cccc(NC(=N)Nc2ccc(Cl)cc2Cl)c1.Cl	-9.34388
590	CCc1cccc(NC(=N)Nc2cccc(Br)c2)c1.Cl	-9.94177
591	CCc1cccc(NC(=N)Nc2cccc(CC)c2)c1	-9.64633
592	CCc1cccc(NC(=N)Nc2cccc(CC)c2)c1.Cl	-8.36451
593	CCc1cccc(NC(=N)Nc2cccc(Cl)c2)c1.Cl	-9.476
594	CCc1cccc(NC(=N)Nc2cccc(Cl)c2Cl)c1.Cl	-9.27981
595	CCc1cccc(NC(=N)Nc2cccc3ccccc23)c1	-10.511
596	CCc1cccc(NC(=N)Nc2ccccc2C(C)C)c1.Cl	-9.04996
597	CCc1cccc(NC(=N)Nc2ccccc2C)c1.Cl	-8.33609
598	CCc1cccc(NC(=N)Nc2ccccc2CC)c1.Cl	-8.80137
599	CCc1cccc(NC(=N)Nc2ccccc2Cl)c1.Cl	-9.00296
600	CCc1cccc2nc(C(=O)O)cc(O)c12	-7.66146
601	CCc1ccccc1-c1ccc(Cl)c2[nH]c(C(=O)NCC(N)C(=O)O)cc12	-9.40678
602	CCc1ccccc1-c1cccc2[nH]c(C(=O)NCC(N)C(=O)O)cc12	-8.45249
603	CCc1ccccc1-c1cccc2[nH]c(C(=O)NC[C@@H](N)C(=O)O)cc12	-8.86144
604	CCc1ccccc1-c1cccc2cc(C(=O)NCC(N)C(=O)O)ccc12	-6.95283
605	CCc1ccccc1-c1cccc2sc(C(=O)NCC(N)C(=O)O)cc12	-8.45246
606	CCc1ccccc1NC(=N)Nc1ccccc1CC	-8.70769
607	CCc1cnn(O)c1C(N)C(=O)O	-6.66116
608	CCc1cnn(O)c1[C@@H](N)C(=O)O	-7.30258
609	CCc1csc2nc(O)c(-c3cccc(Oc4ccccc4)c3)c(O)c12	-9.19839
610	CCc1csc2nc(O)c(-c3ccccc3)c(O)c12	-8.55569
611	CN(C(=N)N(C)c1cccc2ccccc12)c1cccc2ccccc12	-10.1732
612	CN(C(=N)N(c1ccccc1)c1cccc2ccccc12)c1cccc2ccccc12	-9.03722
613	CN(C(=N)Nc1cccc(N)c1)c1cccc2ccccc12	-7.22689
614	CN(C(=N)Nc1cccc(N=[N+]=[N-])c1)c1cccc2ccccc12	-8.27952
615	CN(C(=N)Nc1cccc([N+](=O)[O-])c1)c1cccc2ccccc12	-7.98058
616	CN(C(=N)Nc1cccc2cc3ccccc3cc12)c1cccc2ccccc12	-8.21643
617	CN(C(=N)Nc1cccc2ccccc12)c1cc(F)cc(Cl)c1	-9.68718
618	CN(C(=N)Nc1cccc2ccccc12)c1cccc(Br)c1	-9.91123
619	CN(C(=N)Nc1cccc2ccccc12)c1cccc(C(F)(F)F)c1	-10.5486
620	CN(C(=N)Nc1cccc2ccccc12)c1cccc(F)c1	-8.28374
621	CN(C(=N)Nc1cccc2ccccc12)c1cccc(I)c1	-10.7897
622	CN(C(=N)Nc1cccc2ccccc12)c1cccc(N)c1	-8.15943
623	CN(C(=N)Nc1cccc2ccccc12)c1cccc(N=[N+]=[N-])c1	-10.2085
624	CN(C(=N)Nc1cccc2ccccc12)c1cccc(OCc2ccccc2)c1	-8.39013
625	CN(C(=N)Nc1cccc2ccccc12)c1cccc(SC(F)(F)F)c1	-8.65654
626	CN(C(=N)Nc1cccc2ccccc12)c1cccc([N+](=O)[O-])c1	-10.0359
627	CN(C(=N)Nc1cccc2ccccc12)c1cccc2ccccc12	-9.87074
628	CN(C(=N)Nc1cccc2ccccc12)c1ccccc1	-8.57269
629	CN(C(=O)Nc1ccccc1)[C@H]1C[C@H](C(=O)O)Nc2cc(Cl)cc(Cl)c21	-11.3792
630	CN(C(=O)c1ccccc1)c1c(C(=O)O)[nH]c2cc(Cl)ccc12	-9.89706
631	CN(C)C(=O)/C(=C/c1c(C(=O)O)[nH]c2cc(Cl)cc(Cl)c12)c1ccccc1	-10.1818
632	CN(C)C(=O)Nc1ccc(Cn2[nH]c(=O)c3[nH]c4cc(Cl)ccc4c(=O)c3c2=O)cc1	-9.84555
633	CN(C)C(=O)Nc1ccc2c(c1)Cc1c-2nc(O)c2nccn12	-5.86359
634	CN(C)C(=O)Nc1cccc(Cn2[nH]c(=O)c3[nH]c4cc(Cl)ccc4c(=O)c3c2=O)c1.CS(=O)(=O)O	-9.476
635	CN(C)C1(c2ccccc2)CCCCC1	-8.37166
636	CN(C)C1(c2ccccc2)CCCCC1.Cl	-8.37266
637	CN(C)C12CC3CC(C)(CC(C1)c1ccccc13)O2	-7.58302
638	CN(C)C12CC3CC(C1)c1ccccc1C(C3)C2	-8.09705
639	CN(C)C12CC3CC(CC(C1)c1ccccc13)O2	-7.11044
640	CN(C)C12CC3CC(F)(CC(C1)c1ccccc13)C2	-6.9304
641	CN(C)C12CC3CC(O)(CC(C1)c1ccccc13)C2	-6.06554
642	CN(C)C12CCCCC1CCc1ccccc12	-9.58922
643	CN(C)CCCCCCCCc1ccc(CC2CCNCC2)s1	-7.18147
644	CN(C)CCCCCCCCc1ccc(CCCCN(C)C)s1	-7.9827
645	CN(C)CCCN1CC2c3ccccc3CC1c1ccccc12	-7.11895
646	CN(C)CCCN1c2ccccc2CCc2ccccc21	-7.02768
647	CN(C)CCCN1c2ccccc2Sc2ccc(Cl)cc21	-7.61123
648	CN(C)C[C@@H](c1ccc2ccccc2c1)[C@@H](O)C(C)(C)C.Cl	-6.78761
649	CN(C)C[C@@H](c1ccccc1)[C@@H](O)c1ccccc1.Cl	-6.31062
650	CN(C)Cc1sccc1Oc1cccc(-c2c(O)nc3cc(Cl)ccc3c2O)c1	-10.6171
651	CN(C)c1ccc(Cc2cccc(-c3c(O)c4ccc(Cl)cc4[nH]c3=O)c2)cc1	-10.4342
652	CN(C)c1ccc2c(c1)C13CCCCC1C(C2)N(C)CC3	-7.71298
653	CN(C)c1cccc(/C(=C\c2c(C(=O)O)[nH]c3cc(Cl)cc(Cl)c23)C(=O)O)c1	-9.47336
654	CN(C)c1cccc(N(C)C(=N)Nc2cccc3ccccc23)c1	-10.1366
655	CN(C)c1cccc2c(S(=O)(=O)NCCCNC34CC5CC(CC(C5)C3)C4)cccc12	-9.36542
656	CN(C)c1ccccc1-c1cccc2[nH]c(C(=O)NCC(N)C(=O)O)cc12	-6.74834
657	CN(CCCCCN(C)c1ccc(C(N)N)cc1)c1ccc(C(N)N)cc1	-7.80946
658	CN(CCCN(C)c1ccc(C(=N)N)cc1)c1ccc(C(=N)N)cc1	-7.15797
659	CN(CCN(C)c1ccc(C(=N)N)cc1)c1ccc(C(=N)N)cc1	-7.04637
660	CN(CCNc1ccc(C(=N)N)cc1)c1ccc(C(=N)N)cc1	-7.09644
661	CN(CCOCCN(C)c1ccc(C(N)N)cc1)c1ccc(C(N)N)cc1	-7.53674
662	CN(CCOc1ccc(C(N)N)cc1)CCOc1ccc(C(N)N)cc1	-6.782
663	CN(CCP(=O)(O)O)c1c(N)c(=O)c1=O	-8.59019
664	CN(Cc1cccc(-c2c(O)nc3cc(Cl)ccc3c2O)c1)c1ccccc1	-11.2238
665	CN(Cc1ccccc1)C12CC3CC(CC1C3)C2	-6.46849
666	CN(Cc1nn[nH]n1)[C@H]1CC[C@H]2CN[C@H](C(=O)O)C[C@H]2C1	-6.11141
667	CN1C2(C)Cc3ccccc3C1(C)c1ccccc12	-8.38258
668	CN1C2(C)Cc3ccccc3C1(C)c1ccccc1C2	-6.89895
669	CN1C2CCc3ccccc3C1(C)c1ccccc12	-6.89219
670	CN1C2CCc3ccccc3C1c1ccccc12	-7.61407
671	CN1C2Cc3ccccc3C1(C)c1ccccc12	-8.47246
672	CN1C2Cc3ccccc3C1(C)c1ccccc1C2	-8.07185
673	CN1C2Cc3ccccc3C1c1ccccc12	-6.70855
674	CN1C2Cc3ccccc3C1c1ccccc1C2	-5.78602
675	CN1CC2c3cc(Br)ccc3CC1c1ccccc12	-8.5647
676	CN1CC2c3ccccc3CC1c1ccccc12	-8.70338
677	CN1CCC23CCCCC2C1Cc1ccc(Cl)cc13	-8.05731
678	CN1CCC23CCCCC2C1Cc1ccc(N)cc13	-7.374
679	CN1CCC23CCCCC2C1Cc1ccc(N=C=S)cc13	-8.35013
680	CN1CCC23CCCCC2C1Cc1ccc(OCc2ccccc2)cc13	-7.92032
681	CN1CCC23CCCCC2C1Cc1ccccc13	-8.43486
682	CN1CCCC12c1ccccc1-c1nc(O)c3nccn3c12	-9.21773
683	CN1CCN(CCCP(=O)(O)O)CC1C(=O)O	-6.30001
684	CN1CCN(Cc2cn(Cc3c(Cl)c(Cl)cc4nc(O)c(O)nc34)nn2)CC1	-11.4793
685	CN1CC[C@H](CP(=O)(O)O)C[C@@H]1C(=O)O	-6.61728
686	CN1CC[C@]23CCCC[C@@]12c1ccccc1CC3	-11.0096
687	CN1CC[C@]23CCCC[C@H]2[C@H]1Cc1ccc(O)cc13	-7.93194
688	CN1CCc2c([N+](=O)[O-])cc3nc(O)c(O)nc3c2C1	-9.17886
689	CN1CCc2c([nH]c3ccccc23)C(c2ccccc2)C1
690	CN1C[C@@H]2Cc3ccccc3[C@]13CCCC[C@@H]23	-9.7671
691	CN1Cc2c(S(=O)(=O)N(C)C)cc3c(N=O)c(O)[nH]c3c2C1	-6.34968
692	CN1Cc2ccc(O)cc2C12CCCCc1ccccc12.Cl	-9.67522
693	CN1Cc2ccc(O)cc2C12CCCc1ccccc12.O=C(O)C(=O)O	-9.5431
694	CN1Cc2ccccc2C12CCCCc1ccccc12.O=C(O)C(=O)O	-8.27602
695	CN1Cc2ccccc2C12CCCc1ccccc12.O=C(O)C(=O)O	-8.35013
696	CN1Cc2ccccc2C12CCCc1sccc12.O=C(O)C(=O)O	-9.01255
697	CN1Cc2ccccc2C12CCc1ccccc12.O=C(O)C(=O)O	-10.2085
698	CN1[C@@H]2Cc3ccccc3C[C@@]1(C)c1ccccc12	-8.96609
699	CNC(=O)/C(=C/c1c(C(=O)O)[nH]c2cc(Cl)cc(Cl)c12)c1ccccc1	-10.3639
700	CNC(=O)C(=O)c1c(O)c(O)nc2cc(Cl)cc(Cl)c12	-7.79978
701	CNC(=O)CCCCNC1(c2ccccc2Cl)CCCCC1=O	-6.01834
702	CNC(=O)CCNC1(c2ccccc2Cl)CCCCC1=O	-6.04993
703	CNC(=O)Cc1c(C(=O)O)[nH]c2cc(Cl)ccc12	-8.22917
704	CNC(=O)Cc1cccc2c1Cc1c-2nc(O)c2nc(C(=O)O)cn12	-9.2502
705	CNC(=O)N1CCCC12c1ccccc1-c1nc(O)c3nccn3c12	-8.27602
706	CNC(=O)Nc1ccc2c(c1)/c(=C/C(=O)O)c1c2nc(O)c2nccn21	-5.86359
707	CNC(=O)Nc1ccc2c(c1)C(CC(=O)O)c1c-2nc(O)c2nccn12	-7.17709
708	CNC(=O)Nc1ccc2c(c1)Cc1c-2nc(O)c2nc(C(=O)O)cn12	-7.72247
709	CNC(=O)Nc1ccc2c(c1)Cc1c-2nc(O)c2nccn12	-5.86359
710	CNC(=O)Nc1cccc2c1Cc1c-2nc(O)c2nccn12	-8.09705
711	CNC(C(=O)O)c1c(O)noc1C	-6.86909
712	CNC(Cc1cc(Br)ccc1N)c1sccc1C	-10.4263
713	CNC(Cc1cc(Cl)ccc1N)c1sccc1C	-10.7743
714	CNC(Cc1ccc(Cl)cc1N)c1sccc1C.Cl	-6.87888
715	CNC(Cc1ccccc1N)c1ccc(C)s1	-7.61407
716	CNC(Cc1ccccc1N)c1cccs1.Cl	-8.15091
717	CNC(Cc1ccccc1N)c1sccc1C.Cl	-8.33789
718	CNC1(C)c2ccccc2-c2nc(O)c3nccn3c21	-7.99341
719	CNC1(c2ccccc2)CCCCC1	-8.80669
720	CNC1(c2ccccc2)CCCCC1.Cl	-8.80647
721	CNC1(c2ccccc2Cl)CCCCC1=O	-8.91096
722	CNC12CC(O)CCC1CCc1ccccc12	-9.00059
723	CNC12CC3(C)CC1CC3(C)C2	-6.48517
724	CNC12CC3CC(CC(C1)c1ccccc13)O2	-7.07331
725	CNC12CC3CC(CC1C3)C2	-6.11865
726	CNC12CC=CCC1CC(C)c1ccccc12	-8.84162
727	CNC12CC=CCC1CCc1ccc(OC)cc12	-9.9978
728	CNC12CC=CCC1CCc1ccccc12	-9.92744
729	CNC12CC=CCC1CCc1sccc12	-10.2863
730	CNC12CC=CCC1COc1ccccc12	-9.83576
731	CNC12CC=CCC1CSc1ccccc12	-9.6385
732	CNC12CCC(C)CC1Cc1ccccc12	-9.98386
733	CNC12CCC(CO)CC1Cc1ccccc12	-7.77911
734	CNC12CCCC1Cc1ccccc12	-9.21177
735	CNC12CCCCC1CC(=O)c1ccccc12	-9.36542
736	CNC12CCCCC1CC(C)(C)c1ccccc12	-6.79328
737	CNC12CCCCC1CC(C)c1ccccc12	-9.2704
738	CNC12CCCCC1CC(O)c1ccccc12	-8.35409
739	CNC12CCCCC1CCc1c(C)cc(OC)cc12	-9.4785
740	CNC12CCCCC1CCc1ccc(O)cc12	-11.2335
741	CNC12CCCCC1CCc1ccc(OC)cc12	-10.0839
742	CNC12CCCCC1CCc1ccccc12	-10.1862
743	CNC12CCCCC1CCc1sccc12	-9.92934
744	CNC12CCCCC1COc1ccccc12	-8.98909
745	CNC12CCCCC1CSc1ccccc12	-9.51475
746	CNC12CCCCC1Cc1ccc(O)cc12	-11.0203
747	CNC12CCCCC1Cc1ccc(OC)cc12	-10.85
748	CNC12CCCCC1Cc1ccsc12	-10.1995
749	CNC12CCCCC1Sc1ccccc12	-10.6677
750	CNC12CCCCCC1Cc1ccccc12	-9.88113
751	CNC12c3ccccc3CC1CCCC2C	-10.0931
752	CNC1=NCCN1OCc1ccccc1	-7.93973
753	CNCC12CC3CC(CC1C3)C2	-6.06637
754	CNCCCC12CCC(c3ccccc31)c1ccccc12	-6.43648
755	CNCCCCCCCCc1ccc(CC2CCNCC2)s1	-7.685
756	CNCCCCCCCCc1ccc(CCCCNC)s1	-7.49222
757	CNCc1ccc(Cc2cccc(-c3c(O)nc4cc(Cl)ccc4c3O)c2)cc1	-9.82613
758	CN[C@@]1(c2ccccc2Cl)CCCCC1=O	-7.72455
759	CN[C@@]12CCCCC1CCc1ccccc12	-9.59458
760	CN[C@@]12CCCCC1CSc1ccccc12	-9.54607
761	CN[C@@]12CCCC[C@@H]1Cc1ccccc12	-9.91344
762	CN[C@@]12CCCC[C@@H]1Cc1ccccc12.CN[C@]12CCCC[C@H]1Cc1ccccc12	-10.6663
763	CN[C@@]12CC[C@@H](CN)C[C@@H]1Cc1ccccc12	-12.3191
764	CN[C@H](CC(=O)O)C(=O)O	-7.31931
765	CN[C@]1(c2ccccc2Cl)CCCCC1=O	-8.58763
766	CN[C@]12CCCCC1CCc1ccccc12	-10.5475
767	CN[C@]12CCCCC1CSc1ccccc12	-10.6663
768	CN[C@]12CCCCC1Cc1ccccc12	-10.5782
769	CN[C@]12CCCC[C@H]1CCc1ccccc12	-11.0887
770	CN[C@]12CCCC[C@H]1Cc1ccccc12	-11.3227
771	CNc1cc(Cl)cc2[nH]c(=O)c(-c3cccc(OC)c3)c(O)c12	-8.37842
772	CNc1ccc(Cc2cccc(-c3c(O)c4ccc(Cl)cc4[nH]c3=O)c2)cc1	-10.8134
773	CNc1ccc2c(c1)C13CCCCC1C(C2)N(C)CC3	-7.83179
774	CNc1ccccc1CC(NC)c1sccc1C.Cl	-7.79978
775	CNc1ccccc1CC(c1sccc1C)N(C)C	-7.62556
776	CO/N=C(/C[C@@H](N)C(=O)O)CP(=O)(O)O	-8.89264
777	COC(=O)C(=O)c1c(O)c(O)nc2cc(Cl)cc(Cl)c12	-9.71343
778	COC(=O)C(=O)c1c(O)c(O)nc2ccccc12	-7.93973
779	COC(=O)C12CC(c3ccoc3)(c3ccoc3)C(c3ccccc31)c1cccc[n+]12.[Cl-]	-10.1006
780	COC(=O)C1=NN2C(=O)Nc3cc(Cl)c(Cl)cc3C2C1	-7.52934
781	COC(=O)C1=NN2C(=O)Nc3cc(Cl)ccc3C2C1	-6.94493
782	COC(=O)C1C(=O)Nc2cc(Cl)ccc2S1(=O)=O	-7.04484
783	COC(=O)CCCCCCNC1(c2ccccc2Cl)CCCCC1=O	-6.26226
784	COC(=O)CCCCCNC1(c2ccccc2Cl)CCCCC1=O	-6.34968
785	COC(=O)CCCCNC1(c2ccccc2Cl)CCCCC1=O	-7.93973
786	COC(=O)COCCNC1(c2ccccc2Cl)CCCCC1=O	-7.07156
787	COC(=O)C[C@H]1C[C@H](C(=O)O)Nc2cc(Cl)cc(Cl)c21	-8.88969
788	COC(=O)Cc1c(C(=O)O)[nH]c2cc(Cl)ccc12	-7.91651
789	COC(=O)NCC(N)C(=O)O	-5.58953
790	COC(=O)Nc1cccc(/C(=C\c2c(C(=O)O)[nH]c3cc(Cl)cc(Cl)c23)C(=O)O)c1	-9.87592
791	COC(=O)[C@H](N)CC(=O)CP(=O)(O)O	-8.27602
792	COC(=O)[C@H](N)Cc1cc(I)c(OCCc2ccc(O)cc2)c(I)c1	-5.86359
793	COC(=O)[C@H]1C[C@@H](C(=O)O)Nc2cc(Br)cc(Br)c21	-8.16518
794	COC(=O)[C@H]1C[C@@H](C(=O)O)Nc2cc(Cl)cc(Cl)c21	-8.47733
795	COC(=O)[C@H]1C[C@@H](C(=O)O)Nc2cc(Cl)cc(I)c21	-7.74334
796	COC(=O)[C@H]1C[C@@H](C(=O)O)Nc2cc(Cl)ccc21	-7.63492
797	COC(=O)[C@H]1C[C@@H](C(=O)O)Nc2cccc(Cl)c21	-6.65889
798	COC(=O)[C@H]1C[C@H](C(=O)O)Nc2cc(Br)cc(Br)c21	-7.96185
799	COC(=O)[C@H]1C[C@H](C(=O)O)Nc2cc(Cl)cc(Cl)c21	-8.05483
800	COC(=O)[C@H]1C[C@H](C(=O)O)Nc2cc(Cl)cc(I)c21	-7.92223
801	COC(=O)[C@H]1C[C@H](C(=O)O)Nc2cc(Cl)ccc21	-6.91622
802	COC(=O)c1c(O)c2ccc(Cl)cc2[nH]c1=O	-7.48768
803	COC(=O)c1cc2c3cc(Cl)c(Cl)cc3nc(O)n2n1	-8.07185
804	COC(=O)c1ccc(C(C)n2[nH]c(=O)c3[nH]c4cc(Cl)ccc4c(=O)c3c2=O)cc1	-8.95942
805	COC(=O)c1ccc(Cn2[nH]c(=O)c3[nH]c4cc(Cl)ccc4c(=O)c3c2=O)cc1	-10.0159
806	COC(=O)c1cccc(Cn2[nH]c(=O)c3[nH]c4cc(Cl)ccc4c(=O)c3c2=O)c1	-9.56727
807	COC(C)(C)CN1CC[C@]2(C)c3cc(O)ccc3C[C@@H]1[C@@H]2C	-8.93138
808	COC(C)(C)CN1CC[C@]2(C)c3cc(O)ccc3C[C@@H]1[C@H]2C	-9.07359
809	COC1(OC)C2c3ccccc3C([n+]3ccccc32)C1(C)C.[O-][Cl+3]([O-])([O-])[O-]	-9.5256
810	COC12CC3CC(N)(CC(C1)c1ccccc13)C2	-6.7012
811	COCC(=O)Nc1ccc(NC(=O)/C=C2\CC(C(=O)O)Nc3cc(Cl)cc(Cl)c32)cc1	-11.1518
812	COCCCN1CC[C@]2(C)c3cc(O)ccc3C[C@@H]1[C@@H]2C	-8.18515
813	COCCNC(=O)c1cccc(Cn2[nH]c(=O)c3[nH]c4cc(Cl)ccc4c(=O)c3c2=O)c1	-9.40626
814	COCCNc1cc(-c2ccccc2)nc2ccccc12	-6.98683
815	COCCOC(=O)CCCCNC1(c2ccccc2Cl)CCCCC1=O	-6.84687
816	COCCOCOc1ccc(Cc2cccc(-c3c(O)nc4cc(Cl)ccc4c3O)c2)cc1	-11.9217
817	COCOc1ccc(Cc2cccc(-c3c(O)nc4cc(Cl)ccc4c3O)c2)cc1	-12.2133
818	COC[C@H]1[C@H](C(=O)O)[C@@H]1[C@H](N)C(=O)O	-6.27399
819	COCc1c(Cl)sc2nc(O)c(-c3cccc(Oc4ccccc4)c3)c(O)c12	-11.9914
820	COCc1csc2nc(O)c(-c3cccc(Oc4ccccc4)c3)c(O)c12	-10.148
821	CON(C)C(=O)c1c(O)nc2cc(Cl)ccc2c1O	-6.30936
822	CONC(=O)c1c(O)nc2cc(Cl)ccc2c1O	-7.92223
823	COP(=O)(O)CC(=O)CC(N)C(=O)O	-7.63729
824	CO[C@@H](C)CN1CC[C@@]2(C)c3c(O)cccc3C[C@@H]1C2(C)C	-10.6663
825	CO[C@@H](C)CN1CC[C@@]2(C)c3cc(O)ccc3C[C@@H]1C2(C)C	-11.2497
826	CO[C@@H](C)CN1CC[C@@]2(C)c3cc(O)ccc3C[C@H]1[C@H]2C	-6.34968
827	CO[C@@H](C)CN1CC[C@@]2(C)c3ccc(O)cc3C[C@@H]1C2(C)C	-11.1092
828	CO[C@@H](C)CN1CC[C@@]2(C)c3ccccc3C[C@@H]1C2(C)C	-10.6356
829	CO[C@@H](C)CN1CC[C@]2(C)c3c(O)cccc3C[C@H]1C2(C)C	-7.57443
830	CO[C@@H](C)CN1CC[C@]2(C)c3cc(O)ccc3C[C@@H]1[C@@H]2C	-9.03975
831	CO[C@@H](C)CN1CC[C@]2(C)c3cc(O)ccc3C[C@@H]1[C@H]2C	-10.1529
832	CO[C@@H](C)CN1CC[C@]2(C)c3cc(O)ccc3C[C@H]1C2(C)C	-5.85923
833	CO[C@@H](C)CN1CC[C@]2(C)c3ccc(O)cc3C[C@H]1C2(C)C	-8.4038
834	CO[C@H](C)CN1CC[C@@]2(C)c3c(O)cccc3C[C@@H]1C2(C)C	-10.1818
835	CO[C@H](C)CN1CC[C@@]2(C)c3cc(O)ccc3C[C@@H]1C2(C)C	-10.779
836	CO[C@H](C)CN1CC[C@@]2(C)c3cc(O)ccc3C[C@H]1[C@@H]2C	-5.61103
837	CO[C@H](C)CN1CC[C@@]2(C)c3cc(O)ccc3C[C@H]1[C@H]2C	-6.84376
838	CO[C@H](C)CN1CC[C@@]2(C)c3ccc(O)cc3C[C@@H]1C2(C)C	-11.3792
839	CO[C@H](C)CN1CC[C@@]2(C)c3ccccc3C[C@@H]1C2(C)C	-10.2579
840	CO[C@H](C)CN1CC[C@]2(C)c3c(O)cccc3C[C@H]1C2(C)C	-8.77815
841	CO[C@H](C)CN1CC[C@]2(C)c3cc(O)ccc3C[C@@H]1[C@@H]2C	-9.00534
842	CO[C@H](C)CN1CC[C@]2(C)c3cc(O)ccc3C[C@@H]1[C@H]2C	-9.1477
843	CO[C@H](C)CN1CC[C@]2(C)c3cc(O)ccc3C[C@H]1C2(C)C	-6.6194
844	CO[C@H](C)CN1CC[C@]2(C)c3ccc(O)cc3C[C@H]1C2(C)C	-8.53917
845	COc1c(Cl)ccc2c1C1c3cccc[n+]3C2CC1(c1ccoc1)c1ccoc1	-9.80733
846	COc1cc(C(=N)N)ccc1OC/C=C/COc1ccc(C(=N)N)cc1OC	-6.85454
847	COc1cc(C(=N)N)ccc1OC/C=C\COc1ccc(C(=N)N)cc1OC	-6.09113
848	COc1cc(C(=O)O)nc2cc(Cl)cc(Cl)c12	-5.86359
849	COc1cc(C(N)N)ccc1NCCCCCNc1ccc(C(N)N)cc1OC	-7.48482
850	COc1cc(C(N)N)ccc1OCCN(CCOc1ccc(C(N)N)cc1OC)S(=O)(=O)c1ccc(C)cc1	-7.70019
851	COc1cc(C(N)N)ccc1OCCOCCOc1ccc(C(N)N)cc1OC	-6.77306
852	COc1cc(C2=NCCN2)ccc1OC/C=C/COc1ccc(C2=NCCN2)cc1OC	-6.27906
853	COc1cc(C2=NCCN2)ccc1OC/C=C\COc1ccc(C2=NCCN2)cc1OC	-6.54728
854	COc1cc(OC)c2c(c1)C1CC(c3ccoc3)(c3ccoc3)C2c2cccc[n+]21.[Cl-]	-7.39047
855	COc1cc2cc(CP(=O)(O)O)c(C[C@@H](N)C(=O)O)nc2cc1OC	-8.21017
856	COc1cc2nc(CC(N)C(=O)O)c(CP(=O)(O)O)nc2cc1OC	-8.69909
857	COc1ccc(-c2c(O)nc3cc(Cl)cc(Cl)c3c2O)cc1	-9.12392
858	COc1ccc(-c2c(O)nc3cc(Cl)ccc3c2O)cc1	-9.10241
859	COc1ccc(-c2cc(NCC(O)CO)c3ccccc3n2)cc1	-10.5264
860	COc1ccc(-c2cc(NCC(O)CO)c3ccccc3n2)cc1C	-10.3407
861	COc1ccc(-c2cc(NCCO)c3ccccc3n2)cc1	-10.6663
862	COc1ccc(-c2cc(NC[C@H](C)O)c3ccccc3n2)cc1C	-10.9064
863	COc1ccc(/C(=C\c2c(C(=O)O)[nH]c3cc(Cl)cc(Cl)c23)C(=O)O)cc1	-9.77144
864	COc1ccc(/N=C(\N)Nc2ccc3c4c(cccc24)CC3)c2ccccc12	-7.84545
865	COc1ccc(C2(c3ccc(OC)cc3)CC3c4ccccc4C2c2cccc[n+]23)cc1.[Cl-]	-6.20432
866	COc1ccc(CCOc2c(I)cc(C[C@@H](N)C(=O)O)cc2I)cc1	-8.95229
867	COc1ccc(Cc2cccc(-c3c(O)c4ccc(Cl)cc4[nH]c3=O)c2)cc1	-11.5462
868	COc1ccc(NC(=O)NCc2ccc(NC(=O)/C=C/c3c(C(=O)[O-])[nH]c4cc(Cl)cc(Cl)c34)cc2)cc1.[Na+]	-10.4837
869	COc1ccc(Nc2cccc(-c3c(O)c4ccc(Cl)cc4[nH]c3=O)c2)cc1	-10.398
870	COc1ccc([C@@]23CCC(=O)N2[C@H]2c4ccccc4C[C@@H]2O3)cc1F	-7.07156
871	COc1ccc([C@@]23CCC(=O)N2[C@H]2c4ccccc4C[C@H]2O3)cc1	-7.76941
872	COc1ccc([C@H](CN)[C@@H](O)C2CCCCC2)cc1.Cl	-5.96682
873	COc1ccc2[nH]c(C(=N)NCc3c(OC)cccc3OC)cc2c1.Cl	-10.7511
874	COc1ccc2[nH]c(C(=N)NCc3ccccc3OC)cc2c1.Cl	-10.9368
875	COc1ccc2c(CCC(=O)O)c(C(=O)O)[nH]c2c1	-7.07156
876	COc1ccc2c(c1)C1(C)NC(C2)c2ccccc21	-10.0029
877	COc1ccc2c(c1)C1(C)NC2Cc2ccccc21	-10.0144
878	COc1ccc2c(c1)C1(CCCCc3ccccc31)N(C)C2.O=C(O)C(=O)O	-8.00212
879	COc1ccc2c(c1)C1(CCCCc3ccccc31)NC2.Cl	-7.66146
880	COc1ccc2c(c1)C1(CCCc3ccccc31)N(C)C2.O=C(O)C(=O)O	-8.72976
881	COc1ccc2c(c1)C1(CCCc3ccccc31)NC2.Cl	-7.76941
882	COc1ccc2c(c1)C1(N)CC=CCC1CC2	-9.54984
883	COc1ccc2c(c1)C1(N)CCCCC1CC2	-10.0225
884	COc1ccc2c(c1)C13CCCCC1C(C2)N(C)CC3	-8.5412
885	COc1ccc2c(c1)C1CC3(C)CC4(N)CC2C1(C3)C4.Cl	-6.01527
886	COc1ccc2c(c1)C1CN(C)C2Cc2ccc(Br)cc21	-8.85166
887	COc1ccc2c(c1)C1CNC(C2)c2ccccc21	-9.64633
888	COc1ccc2c(c1)C1CNC2Cc2ccc(Br)cc21	-9.87592
889	COc1ccc2c(c1)C1CNC2Cc2ccc(Cl)cc21	-9.88113
890	COc1ccc2c(c1)C1CNC2Cc2ccccc21	-9.24303
891	COc1ccc2c(c1)C1Cc3ccccc3C2(C)N1	-10.1995
892	COc1ccc2c(c1)CC1NC2(C)c2ccccc21	-8.47246
893	COc1ccc2c(c1)C[C@H]1N[C@@](C)(C2)c2ccccc21	-9.48667
894	COc1ccc2c(c1)Cc1c-2nc(O)c2nccn12	-7.60279
895	COc1ccc2c(c1)[C@@]13CCCC[C@H]1[C@@H](C2)N(C)CC3	-7.46224
896	COc1ccc2c(c1)[C@]13CCCC[C@@H]1[C@H](C2)N(C)CC3	-7.80352
897	COc1ccc2c(c1)[C@]13CCCC[C@@H]1[C@H](C2)NCC3	-7.86563
898	COc1ccc[n+]2c1C1c3ccccc3C2CC1(c1ccoc1)c1ccoc1.[Cl-]	-10.5264
899	COc1cccc(-c2c(O)c3c(I)cc(Cl)cc3[nH]c2=O)c1	-10.8889
900	COc1cccc(-c2c(O)c3c(N(C)C)cc(Cl)cc3[nH]c2=O)c1	-8.51679
901	COc1cccc(-c2c(O)c3c(N)cc(Cl)cc3[nH]c2=O)c1	-9.44011
902	COc1cccc(-c2c(O)nc3cc(Cl)ccc3c2O)c1	-9.38542
903	COc1cccc(/C(=C\c2c(C(=O)O)[nH]c3cc(Cl)cc(Cl)c23)C(=O)O)c1	-9.86054
904	COc1cccc(C#CCOC(=O)c2c(O)nc3cc(Cl)ccc3c2O)c1	-9.36542
905	COc1cccc(C2(N)CCCCC2)c1	-8.52028
906	COc1cccc(C2(N)CCCCC2)c1.Cl	-8.51993
907	COc1cccc(C2(c3cccc(OC)c3)CC3c4ccccc4C2c2cccc[n+]23)c1.[Cl-]	-10.071
908	COc1cccc(CC2CCN(C(=O)c3nc4cc(O)ccc4[nH]3)CC2)c1	-12.1376
909	COc1cccc(CNC23CC4CC(CC2C4)C3)c1	-5.94605
910	COc1cccc(N(C)C(=N)Nc2cc(SC)ccc2Cl)c1	-11.2936
911	COc1cccc(N(C)C(=N)Nc2cccc3ccccc23)c1	-10.0359
912	COc1cccc(NC(=N)Nc2cccc(OC)c2)c1	-9.00894
913	COc1cccc(OC)c1C/N=C(\N)c1cc2cc(Cl)ccc2[nH]1.Cl	-10.1732
914	COc1cccc(OC)c1C/N=C(\N)c1cc2cc(F)ccc2[nH]1.Cl	-11.0026
915	COc1cccc(OC)c1C/N=C(\N)c1cc2ccccc2[nH]1.Cl	-11.6816
916	COc1cccc2[nH]c(C(=O)NCC(N)C(=O)O)cc12	-6.8165
917	COc1cccc2c1C1c3cccc[n+]3C2CC1(c1ccoc1)c1ccoc1.[Cl-]	-11.2088
918	COc1cccc2c1CCC21NCc2ccccc21.Cl	-7.63729
919	COc1cccc2c1CCCC2CCCN1CCCC(C)(C)C1	-10.1784
920	COc1cccc2c1CCCC2CCCN1CCCCC1	-7.48377
921	COc1ccccc1-c1cccc2[nH]c(C(=O)NCC(N)C(=O)O)cc12	-6.74833
922	COc1ccccc1C/N=C(N)/C=C/c1ccccc1	-11.5628
923	COc1ccccc1C/N=C(\N)c1cc2cc(Cl)ccc2[nH]1.Cl	-10.2177
924	COc1ccccc1C/N=C(\N)c1cc2cc(F)ccc2[nH]1.Cl	-10.6099
925	COc1ccccc1C/N=C(\N)c1cc2ccccc2[nH]1.Cl	-10.5751
926	COc1ccccc1C1(N)CCCCC1	-8.27563
927	COc1ccccc1C1(N)CCCCC1.Cl	-8.27602
928	COc1ccccc1CN1C(C(=O)O)Nc2cc(Cl)cc(Cl)c2S1(=O)=O	-10.8775
[truncated: 1,413 more rows]

## Sheet: opioid_network
	#node1	node2	node1_string_id	node2_string_id	neighborhood_on_chromosome	gene_fusion	phylogenetic_cooccurrence	homology	coexpression	experimentally_determined_interaction	database_annotated	automated_textmining	combined_score
[truncated: 144 more rows]

[truncated: 2 more sheets: cocaine_network, admet]
